# Supplementary material for: Evidence based on Mendelian randomization and colocalization analysis strengthens causal relationships between structural changes in specific brain regions and risk of amyotrophic lateral sclerosis
Source: Front Neurosci. 2024 Mar 5;18:1333782. doi: 10.3389/fnins.2024.1333782 (PMC10948422; doi:10.3389/fnins.2024.1333782)
Supplement: Supplementary file 1 [file Table_1.XLSX]

## Sheet: Summary
	Supplementary material 1. Summary of genetic variants used in the MR analysis
					Exposure	Adjusted for global measures	Outcome	Table title
				Table S1	cortical surface area	No	ALS	Table S1 Summary of genetic variants used to estimate the effect of cortical surface area (not adjusted for the respective global measures) on amyotrophic lateral sclerosis (ALS) risk
				Table S2	cortical surface area	Yes	ALS	Table S2 Summary of genetic variants used to estimate the effect of cortical surface area (adjusted for the respective global measures) on amyotrophic lateral sclerosis (ALS) risk
	Table S1-S5	Forward MR analysis		Table S3	cortical thickness	No	ALS	Table S3 Summary of genetic variants used to estimate the effect of cortical thickness (not adjusted for the respective global measures) on amyotrophic lateral sclerosis (ALS) risk
				Table S4	cortical thickness	Yes	ALS	Table S4 Summary of genetic variants used to estimate the effect of cortical thickness (adjusted for the respective global measures) on amyotrophic lateral sclerosis (ALS) risk
				Table S5	subcortical volumes	/	ALS	Table S5 Summary of genetic variants used to estimate the effect of subcortical volumes on amyotrophic lateral sclerosis (ALS) risk
					Exposure	Outcome	Adjusted for global measures	Table title
				Table S6	ALS	cortical surface area	No	Table S6 Summary of genetic variants used to estimate the effect of amyotrophic lateral sclerosis (ALS) on cortical surface area (not adjusted for the respective global measures)
				Table S7	ALS	cortical surface area	Yes	Table S7 Summary of genetic variants used to estimate the effect of amyotrophic lateral sclerosis (ALS) on cortical surface area (adjusted for the respective global measures)
	Table S6-S10	Reverse MR analysis		Table S8	ALS	cortical thickness	No	Table S8 Summary of genetic variants used to estimate the effect of amyotrophic lateral sclerosis (ALS) on cortical thickness (not adjusted for the respective global measures)
				Table S9	ALS	cortical thickness	Yes	Table S9 Summary of genetic variants used to estimate the effect of amyotrophic lateral sclerosis (ALS) on cortical thickness (adjusted for the respective global measures)
				Table S10	ALS	subcortical volumes	/	Table S10 Summary of genetic variants used to estimate the effect of amyotrophic lateral sclerosis (ALS) on subcortical volumes.

## Sheet: Table S1
	Table S1 Summary of genetic variants used to estimate the effect of cortical surface area (not adjusted for the respective global measures) on amyotrophic lateral sclerosis (ALS) risk
	Exposure	Lobe	outcome	SNP	effect_allele.exposure	other_allele.exposure	effect_allele.outcome	other_allele.outcome	beta exposure	beta outcome	eaf.exposure	se exposure	se outcome	pval exposure	pval outcome	R squared	F
	bankssts	temporal	ALS	rs10112022	A	C	A	C	7.2701	0.0232	0.2155	1.3363	0.0176	5.31402e-08	0.187443	0.00123644	29.5962
				rs12458048	T	C	T	C	5.404	0.0114	0.2906	1.1675	0.0158	3.67979e-06	0.47059	0.000895296	21.423
				rs12509636	T	C	T	C	5.7357	0.0068	0.3277	1.1185	0.0147	2.92792e-07	0.643662	0.00109866	26.2945
				rs12692199	A	G	A	G	8.4623	-0.0002	0.1148	1.8386	0.0235	4.17293e-06	0.99321	0.00088523	21.182
				rs1278775	A	G	A	G	-8.2684	0.0317	0.8888	1.7756	0.0236	3.2135e-06	0.179201	0.000906145	21.6828
				rs140914801	A	G	A	G	9.3431	0.0066	0.0862	1.8973	0.0246	8.46114e-07	0.788474	0.00101323	24.2479
				rs1432611	T	G	T	G	5.1229	0.0041	0.4206	1.0552	0.0138	1.20442e-06	0.766389	0.000984856	23.5682
				rs1742882	A	G	A	G	6.0458	-0.0117	0.4707	1.044	0.0137	6.99702e-09	0.393097	0.00140067	33.5328
				rs1792346	T	C	T	C	-5.681	0.0003	0.3333	1.1081	0.0145	2.94718e-07	0.983493	0.00109813	26.2818
				rs2063453	T	C	T	C	-8.2678	-0.0256	0.8464	1.4652	0.0192	1.67327e-08	0.182422	0.00132998	31.8383
				rs2147063	A	G	A	G	5.6257	-0.0062	0.3713	1.1385	0.0144	7.75929e-07	0.666792	0.00102019	24.4147
				rs2237430	T	C	T	C	-6.3398	0.0129	0.6748	1.1214	0.0148	1.57242e-08	0.383415	0.00133502	31.959
				rs2490561	T	C	T	C	-5.8234	0.0179	0.6741	1.1755	0.0156	7.27118e-07	0.251202	0.00102542	24.5398
				rs2697388	A	G	A	G	6.6977	0.0027	0.2231	1.3743	0.0162	1.09618e-06	0.867632	0.00099242	23.7494
				rs34174547	A	G	A	G	5.2274	0.0113	0.6267	1.0828	0.0141	1.3814e-06	0.422889	0.000973846	23.3044
				rs3740382	T	C	T	C	4.9906	0.0047	0.3587	1.0828	0.0142	4.04656e-06	0.740655	0.000887691	21.2409
				rs3956705	T	C	T	C	-5.016	-0.0056	0.3817	1.0725	0.0139	2.91211e-06	0.687038	0.000914033	21.8718
				rs56319902	T	C	T	C	-11.0674	-0.0326	0.218	1.3828	0.0162	1.20818e-15	0.0441835	0.00267208	64.0525
				rs659211	A	C	A	C	5.7251	0.0079	0.6268	1.199	0.0149	1.798e-06	0.595972	0.000952692	22.7977
				rs7119300	T	G	T	G	-5.5309	-0.0232	0.2554	1.2038	0.0158	4.33717e-06	0.142008	0.000882141	21.108
				rs724875	A	G	A	G	6.7089	-0.0042	0.8312	1.4321	0.0188	2.80427e-06	0.823221	0.000917056	21.9442
				rs773951	A	G	A	G	5.0277	-0.0092	0.6257	1.082	0.0142	3.37332e-06	0.517058	0.000902258	21.5898
				rs9669278	T	C	T	C	6.1642	0.0193	0.4859	1.0633	0.014	6.74172e-09	0.168027	0.00140369	33.6051
	caudal anterior cingulate	frontal	ALS	rs11055980	T	C	T	C	4.9325	-0.0012	0.4469	0.9301	0.0142	1.13794e-07	0.932653	0.00117491	28.1215
				rs111310798	A	G	A	G	9.1852	-0.0671	0.0949	1.6995	0.0249	6.49356e-08	0.00704353	0.00122023	29.2078
				rs12129970	A	G	A	G	7.2976	-0.0107	0.8978	1.5878	0.024	4.30586e-06	0.655718	0.000882721	21.1219
				rs12452834	T	C	T	C	-5.5332	-0.0191	0.3335	1.0469	0.0151	1.25486e-07	0.205907	0.00116701	27.9323
				rs12475178	T	C	T	C	6.2386	-0.0104	0.1665	1.2695	0.0189	8.91374e-07	0.582138	0.00100904	24.1475
				rs12635205	A	G	A	G	4.8057	-0.0284	0.5258	0.9853	0.0137	1.07495e-06	0.038173	0.000993992	23.787
				rs1628768	T	C	T	C	-5.2947	-0.0174	0.7617	1.1171	0.0165	2.14053e-06	0.291633	0.000938705	22.4627
				rs178889	T	C	T	C	4.6945	-0.0055	0.605	0.9516	0.0142	8.08641e-07	0.698516	0.00101687	24.3351
				rs182975588	A	C	A	C	-25.0013	-0.1363	0.987	5.368	0.13	3.20119e-06	0.294426	0.000906452	21.6902
				rs199525	T	G	T	G	10.0086	0.0364	0.7948	1.1576	0.0177	5.334e-18	0.0397346	0.00311683	74.7469
				rs2202287	T	G	T	G	6.6639	0.0112	0.1347	1.3592	0.0201	9.44751e-07	0.577381	0.00100437	24.0355
				rs2509765	T	C	T	C	7.1234	0.023	0.8392	1.3252	0.0189	7.64385e-08	0.22363	0.00120705	28.8919
				rs2802295	A	G	A	G	-4.6396	0.0087	0.3795	0.9537	0.0143	1.14548e-06	0.542928	0.000988886	23.6647
				rs2889558	A	G	A	G	6.8955	-0.0063	0.1683	1.3717	0.0185	4.9828e-07	0.733449	0.00105583	25.2684
				rs2906153	T	C	T	C	5.0554	-0.0305	0.2825	1.0534	0.0159	1.59359e-06	0.0550807	0.000962376	23.0297
				rs35565381	T	C	T	C	-4.8704	-0.0126	0.528	0.9285	0.0137	1.55902e-07	0.357725	0.00114949	27.5124
				rs36062431	T	G	T	G	5.3469	0.0164	0.7313	1.1697	0.0169	4.85004e-06	0.33184	0.000873201	20.8939
				rs3820151	A	G	A	G	6.5501	0.0149	0.842	1.3244	0.019	7.58663e-07	0.432917	0.001022	24.458
				rs4500960	T	C	T	C	4.8473	0.004	0.4617	0.9202	0.0137	1.38174e-07	0.770309	0.00115923	27.7459
				rs4753412	T	C	T	C	-4.6199	0.0001	0.3319	0.9849	0.0145	2.72232e-06	0.994497	0.000919433	22.0011
				rs57610830	A	G	A	G	-4.4522	0.012	0.502	0.9645	0.014	3.91074e-06	0.391366	0.000890423	21.3063
				rs6562699	T	C	T	C	6.6057	0.0188	0.1196	1.4429	0.0215	4.69281e-06	0.38189	0.000875837	20.957
				rs7312464	A	G	A	G	6.7884	0.0158	0.5354	1.0329	0.0144	4.95854e-11	0.272544	0.00180332	43.1899
				rs7601767	A	G	A	G	-4.8419	0.0105	0.3754	0.9564	0.0142	4.1351e-07	0.459642	0.00107084	25.6281
				rs7604555	A	G	A	G	9.4855	-0.0303	0.8706	1.8863	0.0242	4.94003e-07	0.210546	0.00105652	25.285
				rs9620778	A	G	A	G	-8.876	0.0445	0.0956	1.5959	0.0246	2.6708e-08	0.0704598	0.00129211	30.9305
	caudal middle frontal	frontal	ALS	rs11012732	A	G	A	G	12.7609	-0.0034	0.6659	2.7853	0.0144	4.61615e-06	0.813346	0.000877155	20.9885
				rs117443114	T	C	T	C	-26.18	0.0171	0.1015	4.8742	0.0236	7.82414e-08	0.468712	0.00120517	28.8467
				rs11776246	A	G	A	G	-14.0978	-0.0071	0.2408	3.0785	0.0159	4.66227e-06	0.655207	0.000876359	20.9695
				rs12588291	A	G	A	G	20.5467	-0.0064	0.876	4.3708	0.0219	2.59016e-06	0.770105	0.000923421	22.0966
				rs13248765	A	C	A	C	15.7448	0.003	0.2951	2.908	0.0153	6.15271e-08	0.844549	0.00122459	29.3123
				rs1480474	A	G	A	G	16.1466	0.0327	0.5853	2.6647	0.0141	1.36593e-09	0.020387	0.00153334	36.7138
				rs17235841	A	C	A	C	15.129	-0.0023	0.7923	3.3009	0.0165	4.57705e-06	0.889139	0.000877835	21.0048
				rs182284067	A	G	A	G	21.8193	0.0379	0.1536	4.6317	0.0278	2.46671e-06	0.172785	0.000927335	22.1904
				rs2022464	A	C	A	C	-14.3223	0.004	0.3008	2.8513	0.0148	5.08501e-07	0.786952	0.00105419	25.2292
				rs2026593	A	G	A	G	19.3845	0.0203	0.1504	3.9709	0.0203	1.05208e-06	0.317311	0.00099572	23.8284
				rs2439523	A	G	A	G	-17.9687	0.0024	0.1327	3.9307	0.0217	4.84536e-06	0.911934	0.000873278	20.8957
				rs2490561	T	C	T	C	-13.559	0.0179	0.6745	2.9434	0.0156	4.09351e-06	0.251202	0.000886768	21.2188
				rs3087658	A	G	A	G	14.1398	0.0238	0.3065	2.9482	0.0152	1.61802e-06	0.117398	0.000961155	23.0004
				rs3217881	A	G	A	G	12.7398	0.0059	0.4531	2.6313	0.0138	1.28774e-06	0.668989	0.000979484	23.4395
				rs34358215	A	G	A	G	20.3259	0.0026	0.8749	3.9808	0.0217	3.29078e-07	0.904629	0.00108924	26.0689
				rs34841530	A	G	A	G	-20.0483	-0.0044	0.8826	4.1007	0.0215	1.01352e-06	0.837845	0.00099872	23.9003
				rs35659302	T	G	T	G	14.1456	0.0171	0.4301	2.6651	0.0143	1.11006e-07	0.231773	0.00117691	28.1695
				rs3803660	A	G	A	G	-13.1727	0.0082	0.5262	2.6285	0.0137	5.40103e-07	0.54948	0.00104934	25.1129
				rs3817176	T	C	T	C	17.6518	0.0259	0.1535	3.6684	0.0192	1.49538e-06	0.17735	0.000967482	23.152
				rs3867593	A	G	A	G	-17.1465	0.0076	0.8503	3.704	0.0199	3.67108e-06	0.702528	0.000895485	21.4276
				rs41287490	T	C	T	C	-20.5556	-0.0294	0.8464	3.8989	0.0202	1.34832e-07	0.145546	0.00116121	27.7933
				rs432086	A	G	A	G	13.871	0.0103	0.5394	2.6363	0.0136	1.42853e-07	0.448838	0.00115654	27.6815
				rs4336833	T	G	T	G	-14.1608	0.0252	0.2423	3.0758	0.0162	4.14571e-06	0.119814	0.000885754	21.1945
				rs57610830	A	G	A	G	-13.3672	0.012	0.5014	2.7302	0.014	9.77814e-07	0.391366	0.0010016	23.9693
				rs609171	A	C	A	C	-14.33	0.0313	0.251	3.0387	0.0157	2.40725e-06	0.0461924	0.000929291	22.2372
				rs61745903	T	C	T	C	26.6207	-0.024	0.0628	5.7816	0.0285	4.13691e-06	0.399729	0.000885924	21.1986
				rs62057121	A	G	A	G	-25.0594	-0.0309	0.2131	3.4788	0.0164	5.87031e-13	0.0595452	0.00216561	51.8855
				rs6875959	A	G	A	G	-14.4049	0.0004	0.6567	2.7871	0.0146	2.36083e-07	0.978143	0.00111601	26.7103
				rs73771183	A	G	A	G	48.8056	-0.0276	0.0216	10.3381	0.0482	2.34752e-06	0.566906	0.000931305	22.2855
				rs7562708	T	G	T	G	14.7657	0.0064	0.3837	2.691	0.014	4.0866e-08	0.647568	0.00125769	30.1054
				rs7667327	T	C	T	C	15.1098	0.0184	0.6526	2.7461	0.0145	3.7492e-08	0.204453	0.00126466	30.2725
				rs789837	A	G	A	G	14.7273	-0.0039	0.448	2.8817	0.0145	3.21088e-07	0.787956	0.00109122	26.1163
	cuneus	occipital	ALS	rs10055821	T	G	T	G	-10.1991	0.0173	0.8679	2.1702	0.0207	2.60655e-06	0.403296	0.000922915	22.0845
				rs10765918	A	G	A	G	11.7459	0.0094	0.731	1.79	0.0162	5.31067e-11	0.561748	0.00179773	43.0557
				rs10878349	A	G	A	G	6.8825	0.0237	0.4919	1.4502	0.0139	2.07584e-06	0.0881877	0.000941166	22.5217
				rs10913563	A	G	A	G	6.9812	0.0016	0.4105	1.4569	0.0138	1.65277e-06	0.907698	0.00095945	22.9596
				rs11248061	A	C	A	C	7.2938	-0.0315	0.4364	1.5505	0.0143	2.54913e-06	0.027609	0.0009247	22.1273
				rs115136616	T	C	T	C	16.8004	-0.0235	0.0472	3.5232	0.0333	1.85597e-06	0.480371	0.000950146	22.7367
				rs11652557	A	G	A	G	-13.0534	-0.0541	0.0715	2.8258	0.0266	3.84917e-06	0.0419683	0.000891694	21.3367
				rs1635534	A	G	A	G	-9.3291	0.0247	0.1515	2.018	0.0191	3.78333e-06	0.195944	0.000893075	21.3698
				rs16940672	T	C	T	C	-15.6412	-0.029	0.2053	1.9989	0.0166	5.08046e-15	0.0806394	0.00255438	61.224
				rs17176378	A	G	A	G	-9.2984	-0.0286	0.8467	2.0106	0.0197	3.75161e-06	0.146564	0.000893749	21.386
				rs1805097	T	C	T	C	8.645	0.0328	0.3378	1.5308	0.0143	1.62917e-08	0.0218074	0.00133215	31.8902
				rs1972703	A	G	A	G	10.0598	-0.0019	0.1434	2.1177	0.0197	2.03073e-06	0.923166	0.000942928	22.5639
				rs2589077	T	C	T	C	7.2001	0.0107	0.3869	1.4774	0.014	1.09642e-06	0.444697	0.000992403	23.749
				rs35884869	T	C	T	C	-8.4357	0.011	0.2272	1.7702	0.0167	1.88485e-06	0.5101	0.000948907	22.7071
				rs3858368	T	G	T	G	-7.2507	0.0108	0.3301	1.5322	0.0151	2.22083e-06	0.474466	0.000935752	22.392
				rs4917384	T	C	T	C	7.4742	-0.005	0.3217	1.5502	0.0146	1.42524e-06	0.732	0.000971338	23.2444
				rs55642684	A	C	A	C	10.87	-0.0371	0.8893	2.2999	0.0215	2.28656e-06	0.0844227	0.000933414	22.336
				rs6701689	T	C	T	C	-8.6991	0.0236	0.7154	1.6858	0.016	2.46659e-07	0.140213	0.00111248	26.6256
				rs6788676	A	G	A	G	10.2103	0.0115	0.6311	1.4929	0.0141	7.96149e-12	0.414727	0.00195256	46.7713
				rs72872724	A	G	A	G	9.732	-0.0268	0.859	2.097	0.0195	3.46869e-06	0.16933	0.000900026	21.5363
				rs73313052	A	G	A	G	-15.5626	-0.0123	0.1269	2.1692	0.0206	7.26515e-13	0.550449	0.00214818	51.467
				rs75059989	T	C	T	C	17.3209	0.0123	0.0467	3.7626	0.034	4.15571e-06	0.717528	0.000885561	21.1899
				rs75499162	A	G	A	G	-8.7313	0.0149	0.2381	1.739	0.0159	5.14369e-07	0.348704	0.00105327	25.2071
				rs7969979	A	G	A	G	-7.9687	-0.012	0.4689	1.431	0.0136	2.5676e-08	0.377586	0.0012953	31.007
				rs9375477	A	G	A	G	-9.7243	0.0145	0.831	2.022	0.0199	1.51499e-06	0.46622	0.000966436	23.1269
	entorhinal	temporal	ALS	rs10025733	T	G	T	G	3.1704	-0.0295	0.2406	0.6724	0.0173	2.41651e-06	0.0881567	0.000928983	22.2298
				rs11012387	A	C	A	C	-5.5149	-0.0041	0.0927	1.2018	0.0319	4.45659e-06	0.897732	0.000879969	21.0559
				rs12035914	A	G	A	G	3.7637	-0.0166	0.8501	0.7857	0.021	1.66573e-06	0.42925	0.000958823	22.9446
				rs12443215	A	G	A	G	7.1274	0.0362	0.9537	1.48	0.0343	1.46603e-06	0.291245	0.000969073	23.1901
				rs141912254	T	C	T	C	-8.9204	-0.0213	0.9752	1.9101	0.0455	3.01021e-06	0.63969	0.000911379	21.8082
				rs148487228	T	C	T	C	-8.0459	0.0251	0.9694	1.7042	0.0466	2.34436e-06	0.590145	0.000931412	22.288
				rs17164872	T	G	T	G	-2.6642	0.0083	0.3382	0.5679	0.0144	2.71449e-06	0.564352	0.000919663	22.0066
				rs17698176	T	G	T	G	-5.3051	-0.0051	0.7794	0.7374	0.0174	6.27676e-13	0.769443	0.00216013	51.7541
				rs2063453	T	C	T	C	-3.7591	-0.0256	0.8463	0.7442	0.0192	4.39052e-07	0.182422	0.00106602	25.5124
				rs2270027	A	G	A	G	-3.18	0.0133	0.8123	0.6851	0.0179	3.45624e-06	0.457472	0.000900313	21.5432
				rs247787	A	G	A	G	-4.1456	-0.0213	0.8305	0.7136	0.0183	6.26907e-09	0.244451	0.00140958	33.7465
				rs2490272	T	C	T	C	2.9256	-0.0102	0.6195	0.5458	0.0142	8.31275e-08	0.472566	0.00120027	28.7294
				rs3171927	A	G	A	G	-2.9611	0.0106	0.7058	0.5811	0.0147	3.47491e-07	0.470855	0.00108485	25.9638
				rs3743462	A	G	A	G	-4.2511	-0.0017	0.844	0.8569	0.0209	7.01231e-07	0.935172	0.00102833	24.6097
				rs41298605	T	C	T	C	11.8857	-0.1845	0.0187	2.5211	0.0834	2.42317e-06	0.0269508	0.000928762	22.2246
				rs62173497	A	C	A	C	4.2281	-0.0453	0.1203	0.8894	0.0224	1.9955e-06	0.0431432	0.000944332	22.5975
				rs62357426	T	G	T	G	7.8054	-0.0067	0.971	1.6451	0.0432	2.08882e-06	0.876748	0.000940666	22.5097
				rs623815	T	C	T	C	-2.8115	-0.0092	0.3075	0.61	0.0163	4.04578e-06	0.57247	0.000887706	21.2413
				rs62416354	A	G	A	G	8.3732	-0.0581	0.0381	1.675	0.0401	5.76507e-07	0.147372	0.00104409	24.9872
				rs7098100	A	G	A	G	-3.0981	0.0066	0.3482	0.5589	0.0142	2.96977e-08	0.642083	0.00128352	30.7246
				rs7141150	A	C	A	C	3.5915	-0.0096	0.5203	0.5357	0.0138	2.02357e-11	0.486647	0.00187643	44.944
				rs72656074	A	G	A	G	3.238	-0.0246	0.7046	0.6276	0.0156	2.47826e-07	0.114813	0.0011121	26.6165
				rs7424096	A	C	A	C	3.0798	-0.0056	0.7411	0.6167	0.0158	5.91413e-07	0.723016	0.00104204	24.938
				rs7727904	A	G	A	G	3.0682	0.003	0.7717	0.6405	0.0168	1.66515e-06	0.858274	0.000958851	22.9452
				rs8756	A	C	A	C	-2.6996	-0.0198	0.5139	0.5328	0.0137	4.04523e-07	0.148386	0.00107261	25.6705
				rs941404	T	G	T	G	2.7776	0.0141	0.2911	0.5939	0.0149	2.9127e-06	0.343991	0.000914017	21.8714
	frontal pole	frontal	ALS	rs11244824	T	C	T	C	-2.7478	0.0007	0.063	0.5806	0.0285	2.21563e-06	0.980405	0.00093594	22.3965
				rs113744258	T	G	T	G	1.3308	0.0254	0.5572	0.2869	0.0144	3.50862e-06	0.0777507	0.000899109	21.5143
				rs11642775	A	G	A	G	-1.283	0.0256	0.313	0.2684	0.0146	1.75139e-06	0.0795291	0.000954799	22.8482
				rs12741548	T	G	T	G	2.0604	-0.0152	0.9107	0.439	0.0229	2.68709e-06	0.506847	0.000920476	22.0261
				rs147675829	A	C	A	C	-4.4574	0.0038	0.026	0.8579	0.0461	2.03939e-07	0.934305	0.00112782	26.9931
				rs2681505	T	C	T	C	1.4301	-0.0065	0.2309	0.307	0.0175	3.18822e-06	0.710318	0.000906777	21.698
				rs2993557	A	G	A	G	2.0415	-0.0112	0.1047	0.4278	0.0225	1.82324e-06	0.618641	0.000951573	22.7709
				rs403351	A	G	A	G	2.7957	-0.0142	0.0861	0.598	0.0306	2.93834e-06	0.64261	0.000913315	21.8546
				rs4637120	T	C	T	C	-1.4042	0.0126	0.3666	0.2672	0.0146	1.47832e-07	0.38813	0.00115378	27.6152
				rs4671626	T	C	T	C	-1.2723	0.0073	0.3473	0.2697	0.0148	2.38803e-06	0.621841	0.000929933	22.2526
				rs481764	T	C	T	C	-1.5521	-0.0192	0.2413	0.3037	0.0175	3.21077e-07	0.272579	0.00109122	26.1164
				rs73055580	T	G	T	G	1.8568	-0.034	0.1406	0.3753	0.0215	7.51694e-07	0.113788	0.00102274	24.4758
				rs74979230	A	G	A	G	-1.9307	0.0148	0.1572	0.3539	0.0186	4.88364e-08	0.426207	0.00124327	29.7599
				rs75571899	A	G	A	G	3.6076	-0.0268	0.9625	0.7439	0.0402	1.23725e-06	0.504985	0.000982696	23.5164
				rs7599385	T	G	T	G	-1.303	0.0109	0.282	0.2807	0.0153	3.45109e-06	0.476206	0.000900433	21.5461
				rs97411	T	C	T	C	1.5352	-0.0147	0.2135	0.308	0.0175	6.21494e-07	0.400908	0.00103804	24.8423
	fusiform	temporal	ALS	rs11626926	A	G	A	G	16.7114	-0.0136	0.5161	2.7784	0.0137	1.80157e-09	0.320856	0.00151084	36.1743
				rs1163564	T	C	T	C	-21.3534	-0.0096	0.7706	3.6563	0.0176	5.21487e-09	0.585441	0.00142452	34.1047
				rs12409429	A	G	A	G	14.7214	0.0117	0.2899	3.1034	0.015	2.09916e-06	0.435391	0.00094027	22.5002
				rs12509636	T	C	T	C	14.1592	0.0068	0.3265	2.9872	0.0147	2.13763e-06	0.643662	0.000938814	22.4653
				rs12630663	T	C	T	C	-15.5748	0.0017	0.5871	2.8297	0.014	3.71172e-08	0.903352	0.00126547	30.292
				rs13428973	T	C	T	C	13.6791	-0.0291	0.4946	2.9142	0.0144	2.67984e-06	0.043297	0.000920693	22.0313
				rs16945469	A	C	A	C	-35.5383	0.0306	0.0429	7.3459	0.0356	1.31257e-06	0.390037	0.000977951	23.4028
				rs17740117	A	G	A	G	19.262	-0.0034	0.8458	3.9581	0.0186	1.13606e-06	0.854958	0.00098955	23.6806
				rs17759041	A	G	A	G	-17.0422	-0.0009	0.701	3.0351	0.0148	1.9652e-08	0.95151	0.00131696	31.526
				rs2654439	T	C	T	C	14.8811	0.0165	0.2737	3.1079	0.0155	1.68323e-06	0.287095	0.000957984	22.9245
				rs2802295	A	G	A	G	-13.4245	0.0087	0.3792	2.871	0.0143	2.92672e-06	0.542928	0.000913632	21.8622
				rs35629958	A	G	A	G	-88.5128	0.0883	0.0109	18.7104	0.1616	2.23776e-06	0.584784	0.000935144	22.3774
				rs3807664	A	G	A	G	-14.3726	0.0262	0.6692	2.9419	0.0144	1.03176e-06	0.0688437	0.000997287	23.8659
				rs6017708	A	G	A	G	16.2387	-0.0011	0.2767	3.498	0.0169	3.44583e-06	0.948103	0.000900555	21.549
				rs62057153	T	C	T	C	46.7961	0.032	0.782	3.6068	0.0162	1.70909e-38	0.0482331	0.00699144	168.321
				rs62172472	A	G	A	G	19.1316	-0.0285	0.2118	3.5729	0.0178	8.5726e-08	0.10935	0.00119779	28.6698
				rs659211	A	C	A	C	15.8691	0.0079	0.6256	3.1837	0.0149	6.21276e-07	0.595972	0.00103807	24.843
				rs7201451	T	C	T	C	-66.052	0.0463	0.0194	12.8127	0.0549	2.53364e-07	0.399032	0.00111032	26.5738
				rs7312464	A	G	A	G	24.6809	0.0158	0.5334	3.1018	0.0144	1.76317e-15	0.272544	0.0026411	63.3079
				rs73305168	T	C	T	C	-30.6983	0.0434	0.0492	6.7192	0.0319	4.90657e-06	0.173671	0.000872274	20.8717
				rs75122752	T	C	T	C	29.2661	0.029	0.0603	6.0933	0.031	1.56308e-06	0.349539	0.000963927	23.0668
				rs75214089	A	G	A	G	70.2213	-0.0331	0.015	15.3599	0.1113	4.83716e-06	0.766165	0.000873414	20.899
				rs7944125	T	C	T	C	-16.6471	-0.0341	0.6351	3.5637	0.0158	2.99304e-06	0.0309101	0.000911837	21.8192
				rs7968442	A	G	A	G	-20.2175	0.0077	0.157	4.2303	0.0182	1.75984e-06	0.672239	0.000954413	22.839
				rs8054332	T	C	T	C	-19.5858	-0.0178	0.1276	4.2674	0.0198	4.44026e-06	0.368658	0.000880262	21.063
				rs952865	A	C	A	C	16.0024	-0.0064	0.7798	3.4516	0.0172	3.54827e-06	0.709824	0.00089821	21.4928
	inferior parietal	parietal	ALS	rs10830949	T	C	T	C	-25.9144	0.0129	0.3316	4.9764	0.015	1.91444e-07	0.389789	0.00113292	27.1154
				rs10927043	T	C	T	C	32.7222	0.0157	0.1829	6.034	0.0177	5.86169e-08	0.375076	0.00122851	29.4061
				rs111242991	T	C	T	C	25.3838	0.0031	0.4205	4.7191	0.0138	7.49218e-08	0.822261	0.00120867	28.9307
				rs11759026	A	G	A	G	-35.4933	-0.0024	0.7608	5.7416	0.0163	6.33834e-10	0.882943	0.00159578	38.2112
				rs11938781	T	C	T	C	31.8885	-0.0145	0.8348	6.4204	0.0183	6.80855e-07	0.428157	0.00103071	24.6665
				rs12031188	T	C	T	C	-26.2583	0.0438	0.6672	5.0226	0.015	1.71326e-07	0.00350031	0.00114187	27.33
				rs12150907	A	G	A	G	-27.448	-0.016	0.1922	6.0095	0.0173	4.93729e-06	0.355041	0.000871775	20.8597
				rs12643660	T	G	T	G	-26.3534	-0.004	0.6258	4.8403	0.014	5.19278e-08	0.775097	0.00123831	29.641
				rs1389799	A	G	A	G	34.0564	0.006	0.6395	4.8596	0.0142	2.41634e-12	0.672634	0.00204995	49.1089
				rs140301686	T	C	T	C	78.2364	0.0241	0.0269	15.3759	0.0462	3.61386e-07	0.601918	0.0010817	25.8881
				rs148683230	A	G	A	G	36.7272	-0.0174	0.1498	6.7226	0.021	4.67513e-08	0.407347	0.0012468	29.8445
				rs17814764	A	G	A	G	-85.6129	-0.0806	0.0204	18.5579	0.0528	3.96352e-06	0.126882	0.00088935	21.2806
				rs2063453	T	C	T	C	-38.1048	-0.0256	0.8463	6.5273	0.0192	5.29078e-09	0.182422	0.00142335	34.0766
				rs2066827	T	G	T	G	35.5874	-0.0325	0.7685	6.9022	0.0181	2.52348e-07	0.0725613	0.00111064	26.5816
				rs3008449	A	G	A	G	-26.7065	0.0106	0.4943	4.7565	0.0139	1.96861e-08	0.445708	0.00131682	31.5226
				rs305417	A	C	A	C	33.0308	-0.0198	0.1299	7.0895	0.0219	3.17571e-06	0.365937	0.000907092	21.7055
				rs4877317	T	C	T	C	23.3012	-0.0004	0.3511	4.9939	0.015	3.07221e-06	0.978726	0.000909746	21.7691
				rs4917384	T	C	T	C	29.7736	-0.005	0.321	5.0234	0.0146	3.08553e-09	0.732	0.00146713	35.1262
				rs56319902	T	C	T	C	-58.1556	-0.0326	0.2185	6.1422	0.0162	2.84698e-21	0.0441835	0.0037355	89.6394
				rs6022786	A	G	A	G	-31.4328	0.0204	0.4118	4.8354	0.0149	8.00224e-11	0.170959	0.0017643	42.2537
				rs62173497	A	C	A	C	37.1546	-0.0453	0.121	7.7783	0.0224	1.78196e-06	0.0431432	0.000953411	22.8149
				rs628507	T	C	T	C	30.8699	0.0041	0.2121	5.6884	0.0165	5.73682e-08	0.803759	0.00123025	29.4479
				rs68175985	A	G	A	G	33.8464	0.0263	0.1611	6.8996	0.0197	9.31613e-07	0.181868	0.00100549	24.0625
				rs72725449	A	G	A	G	69.988	-0.0323	0.958	13.7355	0.0409	3.47988e-07	0.429685	0.00108474	25.961
				rs74568017	T	C	T	C	-52.0555	-0.034	0.9422	10.7332	0.0289	1.23492e-06	0.239407	0.000982848	23.5201
				rs77087078	A	G	A	G	-27.1897	-0.0069	0.219	5.7669	0.0165	2.41965e-06	0.675814	0.000928879	22.2273
				rs7802594	A	G	A	G	27.3391	-0.0064	0.3721	4.7954	0.0147	1.1903e-08	0.663291	0.00135759	32.4999
				rs858993	A	G	A	G	35.7651	-0.0049	0.8794	7.7149	0.0235	3.55478e-06	0.83483	0.000898063	21.4893
				rs8756	A	C	A	C	-32.6293	-0.0198	0.5126	4.6553	0.0137	2.39916e-12	0.148386	0.00205054	49.1229
				rs929387	A	G	A	G	26.4565	-0.0124	0.3276	5.0241	0.0147	1.3949e-07	0.398928	0.00115847	27.7276
	inferior temporal	temporal	ALS	rs10168797	A	C	A	C	15.8744	-0.0227	0.467	3.2343	0.0137	9.19438e-07	0.0975328	0.00100655	24.0878
				rs10496091	A	G	A	G	-16.2929	0.0085	0.2775	3.4708	0.0153	2.6755e-06	0.578515	0.000920823	22.0344
				rs11161771	A	G	A	G	15.5314	-0.0474	0.3239	3.3657	0.0148	3.9383e-06	0.00136144	0.000889861	21.2929
				rs115754292	T	C	T	C	39.2259	-0.0706	0.0672	6.7297	0.03	5.58361e-09	0.0186059	0.00141898	33.9718
				rs11759026	A	G	A	G	-23.4224	-0.0024	0.7612	3.8528	0.0163	1.20694e-09	0.882943	0.0015434	36.955
				rs1255735	A	C	A	C	16.2748	0.0036	0.3182	3.4719	0.0152	2.76458e-06	0.812779	0.000918198	21.9715
				rs12770228	A	G	A	G	-18.8521	0.0068	0.3235	3.3436	0.0148	1.71773e-08	0.645904	0.00132786	31.7874
				rs140914801	A	G	A	G	26.269	0.0066	0.0859	5.6909	0.0246	3.91271e-06	0.788474	0.000890383	21.3054
				rs2063453	T	C	T	C	-28.614	-0.0256	0.8462	4.3791	0.0192	6.39422e-11	0.182422	0.00178259	42.6925
				rs2413060	T	G	T	G	-18.5804	0.0225	0.7424	3.8222	0.0166	1.16688e-06	0.175283	0.000987399	23.6291
				rs2932537	A	G	A	G	20.2001	-0.0081	0.1894	4.0206	0.0179	5.05665e-07	0.650899	0.00105464	25.24
				rs35575945	A	C	A	C	-18.5332	0.0003	0.2019	3.8815	0.0171	1.79929e-06	0.986003	0.000952635	22.7963
				rs386424	T	G	T	G	-16.7354	-0.0023	0.6996	3.4387	0.0153	1.13431e-06	0.880507	0.000989674	23.6836
				rs4238961	T	C	T	C	-16.5539	-0.0288	0.6495	3.5391	0.0146	2.9049e-06	0.0485408	0.000914232	21.8765
				rs4545135	A	C	A	C	17.1647	0.0234	0.7445	3.6634	0.0157	2.79337e-06	0.136107	0.000917368	21.9517
				rs4917384	T	C	T	C	18.5255	-0.005	0.3211	3.3754	0.0146	4.05622e-08	0.732	0.00125829	30.1199
				rs56319902	T	C	T	C	-40.0492	-0.0326	0.218	4.1145	0.0162	2.16625e-22	0.0441835	0.00394707	94.7365
				rs60497002	T	C	T	C	23.0842	0.0189	0.1185	4.891	0.0219	2.36158e-06	0.38813	0.000930826	22.274
				rs62337116	T	C	T	C	-22.5926	0.0105	0.1288	4.7129	0.0201	1.63669e-06	0.6014	0.000960235	22.9784
				rs6505211	A	G	A	G	25.6081	0.0033	0.1795	4.6178	0.0204	2.93083e-08	0.871491	0.00128459	30.7502
				rs6511678	A	G	A	G	-16.1789	0.0005	0.3542	3.4115	0.0153	2.11139e-06	0.97393	0.000939804	22.489
				rs680117	T	G	T	G	23.6132	0.0092	0.1178	5.1713	0.0228	4.9664e-06	0.686574	0.000871305	20.8485
				rs71575448	A	G	A	G	25.4026	0.0303	0.8607	4.9402	0.0216	2.71802e-07	0.160683	0.00110465	26.4381
				rs7312464	A	G	A	G	24.4422	0.0158	0.534	3.4787	0.0144	2.12165e-12	0.272544	0.00206058	49.364
				rs75121075	T	C	T	C	38.8868	-0.031	0.9408	8.46	0.0322	4.29547e-06	0.335682	0.000882915	21.1265
				rs761740	A	C	A	C	-20.56	-0.0271	0.8309	4.1872	0.0191	9.09824e-07	0.155943	0.00100739	24.1081
				rs77105498	T	G	T	G	-23.768	-0.0205	0.8523	4.8927	0.0219	1.18668e-06	0.349236	0.000986048	23.5967
				rs78717190	A	G	A	G	-35.931	0.0335	0.9557	7.8369	0.0336	4.54316e-06	0.318753	0.00087843	21.0191
				rs79243257	A	C	A	C	31.4237	0.0058	0.069	6.3627	0.0289	7.86303e-07	0.840939	0.00101913	24.3891
				rs929387	A	G	A	G	18.7583	-0.0124	0.3277	3.3728	0.0147	2.67251e-08	0.398928	0.00129206	30.9293
				rs9309013	A	G	A	G	-17.9003	0.0192	0.3412	3.4437	0.015	2.01461e-07	0.200545	0.0011288	27.0168
				rs952848	A	G	A	G	27.5266	-0.0144	0.8685	5.1257	0.019	7.86012e-08	0.448514	0.0012048	28.8378
	insula	temporal	ALS	rs10280509	A	G	A	G	10.8919	0.0133	0.1955	2.3406	0.0175	3.26403e-06	0.447255	0.000904895	21.6529
				rs1072600	T	C	T	C	-8.8741	-0.0233	0.3544	1.9183	0.014	3.72754e-06	0.0960553	0.000894264	21.3983
				rs10832526	T	G	T	G	-10.2564	-0.0202	0.2991	1.958	0.0151	1.62148e-07	0.180978	0.00114632	27.4365
				rs115398263	T	C	T	C	-27.8889	0.0685	0.0284	5.8893	0.0466	2.18494e-06	0.141573	0.000937059	22.4233
				rs1163249	A	G	A	G	14.0338	0.0113	0.1994	2.2432	0.0177	3.94592e-10	0.523202	0.00163434	39.1362
				rs12216824	A	G	A	G	-10.789	0.007	0.363	1.9214	0.0145	1.96362e-08	0.629267	0.00131702	31.5276
				rs12288824	T	C	T	C	-8.7342	-0.0056	0.3999	1.8736	0.0142	3.13576e-06	0.693311	0.000908106	21.7298
				rs17797222	A	G	A	G	12.7371	0.0205	0.7776	2.2819	0.017	2.38048e-08	0.227863	0.00130143	31.1538
				rs2066827	T	G	T	G	16.2205	-0.0325	0.7683	2.6276	0.0181	6.69538e-10	0.0725613	0.00159132	38.1043
				rs2212659	A	G	A	G	-8.5746	-0.0008	0.3618	1.8683	0.0143	4.44267e-06	0.955386	0.000880219	21.0619
				rs2321331	T	G	T	G	-11.9401	-0.0115	0.4804	1.8039	0.0139	3.6152e-11	0.408045	0.00182909	43.8081
				rs28495472	A	G	A	G	-8.7935	0.0008	0.6383	1.9213	0.0143	4.72032e-06	0.955386	0.00087537	20.9458
				rs309593	A	G	A	G	12.0545	0.023	0.2057	2.2116	0.0168	5.02062e-08	0.170984	0.00124104	29.7063
				rs3217901	A	G	A	G	-9.1848	-0.0053	0.5789	1.8735	0.014	9.46333e-07	0.705006	0.00100423	24.0323
				rs3956705	T	C	T	C	-9.3727	-0.0056	0.3814	1.8443	0.0139	3.73516e-07	0.687038	0.00107904	25.8244
				rs541928	A	G	A	G	-10.0942	-0.0094	0.7762	2.1483	0.0163	2.61833e-06	0.564151	0.000922554	22.0759
				rs55663797	A	G	A	G	-17.7722	-0.0423	0.1787	2.51	0.0176	1.43575e-12	0.016243	0.00209249	50.1301
				rs56280304	A	G	A	G	-14.0497	0.0291	0.1138	2.9456	0.0229	1.84478e-06	0.20382	0.000950631	22.7484
				rs62527636	T	C	T	C	-18.3669	0.0241	0.0585	4.0026	0.0298	4.45924e-06	0.418673	0.000879921	21.0548
				rs6675851	A	G	A	G	11.9805	0.0129	0.1808	2.3292	0.0177	2.69507e-07	0.466116	0.00110534	26.4545
				rs71297387	A	G	A	G	22.3369	-0.0104	0.936	4.3488	0.0324	2.80146e-07	0.74822	0.00110222	26.3797
				rs7312464	A	G	A	G	13.3309	0.0158	0.5334	1.9928	0.0144	2.23885e-11	0.272544	0.00186818	44.7461
				rs7568909	T	C	T	C	9.2076	0.0116	0.7199	2.009	0.0154	4.57967e-06	0.451302	0.000877789	21.0037
				rs7608282	A	G	A	G	9.3161	-0.0093	0.4843	1.7979	0.0136	2.19924e-07	0.494087	0.00112173	26.8473
				rs78302660	T	C	T	C	-25.9035	-0.0048	0.0441	5.0727	0.0348	3.28264e-07	0.890295	0.00108944	26.0737
				rs78595763	T	C	T	C	41.8998	-0.1285	0.0166	8.8207	0.1278	2.03249e-06	0.314667	0.000942859	22.5622
				rs8042404	A	G	A	G	-9.9237	0.0005	0.2789	2.0016	0.0151	7.12652e-07	0.973585	0.00102703	24.5786
				rs9839838	A	G	A	G	-9.9407	0.0092	0.238	2.1159	0.0161	2.62599e-06	0.567709	0.00092232	22.0703
				rs9917707	A	C	A	C	-9.2206	-0.0205	0.6046	1.8516	0.014	6.36496e-07	0.143116	0.00103613	24.7963
	isthmus cingulate	parietal	ALS	rs10430896	T	C	T	C	5.2248	-0.0174	0.5568	1.1438	0.0139	4.92561e-06	0.210643	0.000871965	20.8643
				rs115947239	T	C	T	C	-29.4991	0.0016	0.9874	6.4528	0.1248	4.84201e-06	0.989771	0.000873334	20.897
				rs11759026	A	G	A	G	-9.241	-0.0024	0.7615	1.4021	0.0163	4.3738e-11	0.882943	0.00181355	43.4354
				rs13105581	T	C	T	C	11.243	0.0103	0.0773	2.2195	0.0256	4.07212e-07	0.687431	0.00107208	25.6577
				rs185516256	T	C	T	C	19.0437	-0.097	0.9717	3.8527	0.0484	7.69496e-07	0.0450559	0.00102086	24.4307
				rs2022464	A	C	A	C	-5.8399	0.004	0.3011	1.2371	0.0148	2.35107e-06	0.786952	0.000931183	22.2825
				rs2070471	A	G	A	G	8.0838	0.0143	0.8789	1.7449	0.0212	3.60726e-06	0.499975	0.000896889	21.4612
				rs2241726	A	G	A	G	6.4601	-0.0163	0.3818	1.1667	0.014	3.07573e-08	0.244308	0.00128068	30.6566
				rs2294974	A	G	A	G	6.4665	-0.0028	0.7845	1.3807	0.0172	2.82026e-06	0.870683	0.000916601	21.9333
				rs2299319	T	C	T	C	5.606	-0.0171	0.3343	1.211	0.0144	3.67024e-06	0.23503	0.000895504	21.428
				rs2529418	A	G	A	G	-5.7166	-0.0167	0.5217	1.1975	0.0138	1.80801e-06	0.226223	0.000952247	22.7871
				rs34179535	A	G	A	G	12.6688	-0.0164	0.0884	2.6564	0.0246	1.84995e-06	0.504985	0.000950407	22.743
				rs35130388	A	G	A	G	-10.3899	0.0011	0.9209	2.2063	0.0253	2.48695e-06	0.96532	0.000926679	22.1747
				rs3789281	T	G	T	G	-6.735	0.001	0.3848	1.1675	0.014	7.9868e-09	0.943057	0.00138994	33.2755
				rs3847535	T	C	T	C	-6.1772	0.0075	0.3294	1.2131	0.0152	3.5416e-07	0.621715	0.00108332	25.9271
				rs392525	T	C	T	C	5.5083	-0.0197	0.5651	1.1827	0.014	3.20237e-06	0.159385	0.000906423	21.6895
				rs41287490	T	C	T	C	-11.1446	-0.0294	0.8463	1.6965	0.0202	5.05959e-11	0.145546	0.00180168	43.1504
				rs4289849	A	C	A	C	-7.713	-0.0224	0.1827	1.4827	0.0177	1.97159e-07	0.205679	0.00113054	27.0585
				rs58678542	T	C	T	C	-6.652	-0.0174	0.2318	1.3548	0.0161	9.10997e-07	0.27981	0.00100729	24.1056
				rs62057121	A	G	A	G	-10.1161	-0.0309	0.2131	1.5206	0.0164	2.87759e-11	0.0595452	0.0018477	44.2548
				rs72761270	T	C	T	C	5.6753	0.0055	0.355	1.1925	0.0144	1.94399e-06	0.702503	0.000946429	22.6477
				rs72826170	T	C	T	C	6.9755	-0.0056	0.1985	1.483	0.0185	2.55562e-06	0.762116	0.000924497	22.1224
				rs7312464	A	G	A	G	7.9612	0.0158	0.5361	1.2717	0.0144	3.84283e-10	0.272544	0.0016365	39.1878
				rs73177944	T	G	T	G	-22.7798	-0.0226	0.0245	4.6625	0.0489	1.03037e-06	0.643961	0.000997395	23.8685
				rs73916636	A	G	A	G	9.1996	0.0097	0.895	1.8965	0.0222	1.22946e-06	0.662157	0.000983204	23.5286
				rs76227775	A	G	A	G	12.7002	-0.044	0.0621	2.7787	0.0321	4.86435e-06	0.170463	0.000872966	20.8882
				rs7715167	T	C	T	C	-6.8563	0.0142	0.3865	1.2406	0.014	3.26496e-08	0.310446	0.00127585	30.5408
				rs78156452	T	C	T	C	-7.0508	0.0007	0.2129	1.3825	0.0169	3.39589e-07	0.966961	0.00108671	26.0082
				rs78171764	T	C	T	C	-11.5924	-0.0173	0.915	2.358	0.0273	8.82402e-07	0.526277	0.00100985	24.167
				rs9329082	A	G	A	G	6.1201	0.0064	0.3719	1.2651	0.0141	1.31389e-06	0.6499	0.00097787	23.4008
				rs9531107	A	G	A	G	6.5602	-0.0171	0.2152	1.3867	0.0165	2.23637e-06	0.300033	0.000935193	22.3786
				rs9967551	T	G	T	G	-6.0414	0.0032	0.2973	1.2809	0.0165	2.39904e-06	0.846223	0.000929564	22.2438
	lateral occipital	occipital	ALS	rs10067451	A	G	A	G	-31.332	-0.0121	0.1139	6.5364	0.0208	1.63926e-06	0.560748	0.000960109	22.9754
				rs10251751	T	C	T	C	20.961	0.0081	0.6618	4.2332	0.0149	7.36159e-07	0.5867	0.00102442	24.516
				rs10784502	T	C	T	C	-24.1006	-0.021	0.506	4.0013	0.0137	1.7101e-09	0.125314	0.00151507	36.2758
				rs116250088	T	C	T	C	54.0044	-0.0125	0.0349	11.7736	0.0396	4.49862e-06	0.752263	0.000879217	21.0379
				rs117461235	A	G	A	G	-44.0234	-0.0076	0.1291	6.0616	0.0209	3.79523e-13	0.71613	0.00220127	52.742
				rs1182460	T	C	T	C	-18.9096	0.019	0.4092	4.1211	0.0141	4.46477e-06	0.177814	0.000879822	21.0524
				rs139600481	T	G	T	G	97.4387	-0.0491	0.9869	20.2931	0.0919	1.57428e-06	0.59315	0.000963355	23.0531
				rs1497803	T	C	T	C	33.8784	0.0146	0.0838	7.2443	0.025	2.91728e-06	0.55922	0.000913891	21.8684
				rs1628768	T	C	T	C	-25.2253	-0.0174	0.7616	4.8204	0.0165	1.66753e-07	0.291633	0.00114406	27.3823
				rs190544	T	C	T	C	36.2435	0.0059	0.8998	6.7403	0.0231	7.56806e-08	0.798405	0.00120786	28.9112
				rs1977141	A	G	A	G	-20.8445	-0.0141	0.4132	4.2141	0.0139	7.561e-07	0.310397	0.00102227	24.4645
				rs1983248	T	C	T	C	-19.9243	-0.0195	0.4775	3.9995	0.0136	6.30288e-07	0.151623	0.00103691	24.8152
				rs199525	T	G	T	G	57.5659	0.0364	0.7956	5.012	0.0177	1.55823e-30	0.0397346	0.00548728	131.908
				rs232263	A	G	A	G	18.4442	-0.0101	0.5715	4.0344	0.0139	4.83707e-06	0.46746	0.000873415	20.899
				rs2584123	A	G	A	G	19.5604	-0.0273	0.3601	4.2761	0.0143	4.77689e-06	0.0562504	0.000874417	20.923
				rs2743218	T	G	T	G	-20.0787	0.0077	0.3687	4.2629	0.0142	2.47591e-06	0.587644	0.000927036	22.1832
				rs34772405	T	C	T	C	22.426	-0.0216	0.5479	4.0509	0.0137	3.09363e-08	0.114878	0.00128021	30.6453
				rs35536270	A	G	A	G	-27.3691	-0.046	0.8567	5.9142	0.021	3.69762e-06	0.0284897	0.000894909	21.4137
				rs3817176	T	C	T	C	33.6866	0.0259	0.1533	5.609	0.0192	1.90377e-09	0.17735	0.00150636	36.0668
				rs3858368	T	G	T	G	-20.1534	0.0108	0.3299	4.2629	0.0151	2.27159e-06	0.474466	0.00093394	22.3486
				rs4857716	T	C	T	C	-24.2957	0.016	0.5865	4.1935	0.0138	6.88701e-09	0.246285	0.00140196	33.5637
				rs486582	T	C	T	C	18.787	0.0114	0.5871	4.0981	0.0142	4.55467e-06	0.422081	0.000878227	21.0142
				rs4953152	A	G	A	G	23.03	-0.0131	0.3256	4.3095	0.0145	9.09138e-08	0.366288	0.00119304	28.556
				rs4982755	T	C	T	C	-23.523	0.0001	0.7305	5.092	0.017	3.84482e-06	0.995307	0.000891784	21.3389
				rs56007616	A	G	A	G	30.5985	-0.0309	0.8819	6.2258	0.0208	8.88776e-07	0.137391	0.00100928	24.1531
				rs57027900	A	G	A	G	33.7665	0.0277	0.0977	6.9678	0.0242	1.25926e-06	0.252363	0.00098128	23.4825
				rs62070652	T	C	T	C	22.3394	-0.0175	0.2655	4.644	0.0156	1.50644e-06	0.26195	0.00096689	23.1378
				rs6503066	T	C	T	C	34.4628	0.0363	0.1087	6.9944	0.0223	8.34168e-07	0.103567	0.00101437	24.2753
				rs6535845	A	C	A	C	21.5126	0.0149	0.6608	4.2559	0.0146	4.30907e-07	0.307469	0.00106752	25.5486
				rs6788676	A	G	A	G	26.1463	0.0115	0.6319	4.1546	0.0141	3.10712e-10	0.414727	0.0016538	39.6028
				rs6812832	A	G	A	G	19.1186	0.0067	0.5405	4.0691	0.0139	2.621e-06	0.629796	0.000922472	22.0739
				rs6842493	T	C	T	C	-20.1726	0.0395	0.6586	4.2938	0.0145	2.62623e-06	0.00644696	0.000922312	22.0701
				rs6989019	A	C	A	C	25.8185	-0.0124	0.155	5.577	0.0188	3.6662e-06	0.509527	0.000895592	21.4301
				rs77173002	T	C	T	C	35.8912	-0.0358	0.8956	6.6906	0.0235	8.1209e-08	0.127658	0.00120216	28.7746
				rs7968442	A	G	A	G	-28.8203	0.0077	0.1607	6.0081	0.0182	1.61134e-06	0.672239	0.000961487	23.0084
				rs9375477	A	G	A	G	-35.7502	0.0145	0.8313	5.6119	0.0199	1.88502e-10	0.46622	0.00169449	40.5789
	lateral orbitofrontal	frontal	ALS	rs10003518	A	C	A	C	-18.8687	0.0234	0.884	3.8994	0.0241	1.30578e-06	0.331571	0.000978367	23.4127
				rs10151642	T	G	T	G	-56.2097	-0.1711	0.9863	11.9954	0.1143	2.78681e-06	0.134409	0.000917557	21.9562
				rs10751643	T	C	T	C	-9.8198	-0.0004	0.5434	2.1412	0.0138	4.51559e-06	0.976876	0.000878916	21.0307
				rs10752652	T	C	T	C	10.0369	0.0087	0.4787	2.1418	0.0137	2.78326e-06	0.525405	0.000917659	21.9586
				rs10779037	T	C	T	C	10.3292	-0.0247	0.4315	2.1371	0.0141	1.34303e-06	0.0798128	0.000976109	23.3586
				rs11012732	A	G	A	G	18.064	-0.0034	0.6653	2.2573	0.0144	1.21937e-15	0.813346	0.00267132	64.0343
				rs11244519	T	C	T	C	-9.9559	-0.0073	0.4738	2.1368	0.0138	3.17353e-06	0.596816	0.000907147	21.7069
				rs1155069	T	C	T	C	-17.6901	-0.0009	0.878	3.3006	0.0219	8.33779e-08	0.967219	0.00120003	28.7236
				rs11759026	A	G	A	G	-26.6939	-0.0024	0.7616	2.6115	0.0163	1.58579e-24	0.882943	0.004351	104.474
				rs12584332	A	C	A	C	-12.0169	0.0231	0.7748	2.5549	0.0162	2.55774e-06	0.15389	0.00092443	22.1208
				rs13274119	A	C	A	C	14.2685	0.0244	0.1466	3.1222	0.0204	4.8769e-06	0.231666	0.00087276	20.8833
				rs150282012	A	G	A	G	-52.6482	0.0202	0.0135	11.4034	0.0616	3.89541e-06	0.742971	0.000890738	21.3139
				rs1628768	T	C	T	C	-14.4731	-0.0174	0.7621	2.5617	0.0165	1.60632e-08	0.291633	0.00133329	31.9176
				rs17181363	T	G	T	G	18.5828	0.0081	0.9165	3.8493	0.0247	1.38203e-06	0.742961	0.00097381	23.3036
				rs2271386	A	G	A	G	16.4304	0.0259	0.1534	2.9753	0.0192	3.34654e-08	0.17735	0.00127385	30.4929
				rs2358483	T	C	T	C	-11.2219	-0.0198	0.3048	2.3019	0.0149	1.08776e-06	0.183894	0.000993041	23.7642
				rs2764261	A	G	A	G	-11.7357	0.008	0.3802	2.1873	0.0143	8.07781e-08	0.575861	0.00120259	28.7849
				rs34316881	T	C	T	C	21.2294	0.0131	0.0877	3.8936	0.0237	4.96992e-08	0.58044	0.00124186	29.726
				rs55663797	A	G	A	G	-23.9716	-0.0423	0.1787	2.9625	0.0176	5.88477e-16	0.016243	0.00273104	65.4698
				rs61903027	T	G	T	G	-46.1597	-0.0819	0.9842	9.7713	0.1	2.31241e-06	0.412786	0.000932513	22.3144
				rs6537742	A	C	A	C	14.1866	-0.0119	0.2132	2.6063	0.0174	5.23332e-08	0.494033	0.00123768	29.6259
				rs6673449	A	G	A	G	9.7885	-0.0041	0.4326	2.1362	0.014	4.60105e-06	0.769631	0.000877417	20.9948
				rs6701689	T	C	T	C	-12.2999	0.0236	0.7151	2.471	0.016	6.43438e-07	0.140213	0.00103525	24.7754
				rs7312464	A	G	A	G	17.313	0.0158	0.5332	2.3563	0.0144	2.01893e-13	0.272544	0.0022529	53.9818
				rs75371097	T	G	T	G	-18.088	-0.0309	0.8927	3.4585	0.0226	1.69498e-07	0.171545	0.00114274	27.3507
				rs7715167	T	C	T	C	-11.0524	0.0142	0.3858	2.313	0.014	1.7671e-06	0.310446	0.000954083	22.831
				rs77276466	A	G	A	G	35.012	-0.0261	0.0421	7.5776	0.0442	3.8289e-06	0.554857	0.000892116	21.3469
				rs78006908	T	G	T	G	22.2686	-0.0218	0.0642	4.8374	0.0323	4.15602e-06	0.499725	0.000885555	21.1897
				rs80297745	A	C	A	C	14.9311	-0.0072	0.1707	2.8869	0.0184	2.31579e-07	0.695572	0.00111757	26.7475
				rs9348752	T	C	T	C	16.2246	-0.0183	0.8939	3.4601	0.0229	2.74469e-06	0.424217	0.000918777	21.9854
	lingual	occipital	ALS	rs1014444	A	G	A	G	15.9756	0.0085	0.6473	2.9767	0.0144	8.01091e-08	0.555004	0.00120326	28.801
				rs10251751	T	C	T	C	16.8565	0.0081	0.6615	3.0307	0.0149	2.66828e-08	0.5867	0.00129219	30.9323
				rs1098815	A	G	A	G	13.743	0.0122	0.635	2.9969	0.0143	4.52384e-06	0.393578	0.00087877	21.0272
				rs11064895	A	G	A	G	-15.7622	0.0077	0.2786	3.227	0.0152	1.03705e-06	0.61245	0.000996876	23.8561
				rs11594465	T	C	T	C	-39.4454	0.0041	0.0448	8.2257	0.0392	1.62363e-06	0.9167	0.000960878	22.9938
				rs12134363	T	G	T	G	17.1382	0.0066	0.25	3.3395	0.0157	2.86732e-07	0.674206	0.00110034	26.3349
				rs12700000	T	C	T	C	-15.5589	-0.0143	0.6676	3.0619	0.0145	3.74559e-07	0.324032	0.00107881	25.819
				rs12719865	T	C	T	C	15.7853	0.006	0.2863	3.1565	0.0149	5.70671e-07	0.68718	0.00104491	25.0068
				rs145341911	A	C	A	C	-17.5038	-0.0052	0.7898	3.5675	0.0169	9.27344e-07	0.758316	0.00100586	24.0713
				rs166445	T	C	T	C	-22.848	-0.006	0.0999	4.8336	0.0231	2.2796e-06	0.795064	0.000933658	22.3418
				rs17068185	A	G	A	G	-30.0646	-0.0246	0.0586	6.4768	0.0307	3.45235e-06	0.422956	0.000900404	21.5454
				rs1905346	T	C	T	C	14.2243	0.0037	0.3547	2.9716	0.0142	1.69506e-06	0.794429	0.000957423	22.911
				rs1934057	T	C	T	C	-15.4319	0.0082	0.4968	2.9406	0.0142	1.53864e-07	0.563626	0.00115055	27.5379
				rs2999158	T	C	T	C	-17.5138	-0.0308	0.336	3.065	0.0147	1.10268e-08	0.0361498	0.00136378	32.6485
				rs3121829	T	C	T	C	16.8019	-0.0165	0.3068	3.3017	0.0156	3.60216e-07	0.290196	0.00108196	25.8944
				rs347678	T	C	T	C	-16.1099	-0.0227	0.6961	3.3319	0.0153	1.33113e-06	0.137899	0.000976823	23.3757
				rs3858368	T	G	T	G	-17.2276	0.0108	0.3301	3.0511	0.0151	1.63883e-08	0.474466	0.00133167	31.8787
				rs4606423	A	G	A	G	-15.0898	0.0046	0.5653	3.002	0.0139	4.99298e-07	0.740693	0.00105566	25.2644
				rs61508189	A	C	A	C	17.2684	0.0213	0.4643	2.9985	0.0137	8.46073e-09	0.120007	0.00138526	33.1635
				rs6788676	A	G	A	G	19.1109	0.0115	0.6315	2.9718	0.0141	1.26977e-10	0.414727	0.00172668	41.3511
				rs73030276	T	C	T	C	-16.8731	0.0012	0.2745	3.5078	0.0159	1.50805e-06	0.939839	0.000966804	23.1358
				rs73313052	A	G	A	G	-33.536	-0.0123	0.1272	4.3132	0.0206	7.53273e-15	0.550449	0.00252212	60.4487
				rs7484851	A	G	A	G	-13.5986	-0.0073	0.493	2.8563	0.0135	1.92718e-06	0.588686	0.000947126	22.6644
				rs74986199	T	C	T	C	26.7265	0.0015	0.0849	5.8116	0.0263	4.24891e-06	0.954518	0.000883786	21.1474
				rs75488378	A	G	A	G	-92.3091	-0.1192	0.989	19.7371	0.0765	2.91197e-06	0.119193	0.000914037	21.8719
				rs7563432	A	G	A	G	-19.3086	0.0089	0.3751	2.9699	0.0142	7.95595e-11	0.530816	0.00176478	42.2651
				rs7570830	A	C	A	C	-17.9598	0.013	0.5668	2.9727	0.0137	1.52614e-09	0.342669	0.00152432	36.4976
				rs7968902	T	G	T	G	16.1947	0.0158	0.4334	2.9547	0.0139	4.22937e-08	0.255668	0.00125491	30.0388
				rs7975351	A	G	A	G	14.3003	0.008	0.4754	2.982	0.0137	1.62237e-06	0.55926	0.00096094	22.9953
				rs8000124	A	G	A	G	13.7642	0.0273	0.5861	2.9745	0.0144	3.70286e-06	0.0579821	0.000894796	21.411
				rs854348	T	C	T	C	-25.7942	-0.0012	0.091	5.0032	0.0238	2.529e-07	0.959788	0.00111046	26.5774
				rs9545145	A	G	A	G	-13.8878	-0.0322	0.4891	2.851	0.0137	1.10921e-06	0.018755	0.000991472	23.7266
	medial orbitofrontal	frontal	ALS	rs10483213	A	G	A	G	-12.9805	-0.0065	0.095	2.7967	0.0243	3.46118e-06	0.789092	0.000900199	21.5404
				rs10774807	A	G	A	G	-8.2006	-0.0162	0.6928	1.7125	0.0148	1.67889e-06	0.273694	0.000958192	22.9295
				rs114066846	T	G	T	G	19.6109	0.0162	0.0478	4.2884	0.0362	4.80765e-06	0.654504	0.000873903	20.9107
				rs12555144	A	C	A	C	-8.4165	-0.0088	0.6154	1.6669	0.0153	4.4368e-07	0.565181	0.00106517	25.4922
				rs12624716	T	C	T	C	11.7898	0.0134	0.1632	2.2014	0.0189	8.52768e-08	0.478328	0.00119821	28.68
				rs12635205	A	G	A	G	8.5887	-0.0284	0.5266	1.6729	0.0137	2.8362e-07	0.038173	0.00110122	26.3559
				rs12810366	T	C	T	C	-9.4473	0.0033	0.2342	1.9828	0.0161	1.89204e-06	0.837596	0.000948602	22.6998
				rs12938394	A	G	A	G	7.7004	0.008	0.4807	1.5751	0.0136	1.01436e-06	0.556374	0.000998654	23.8987
				rs139247691	A	G	A	G	10.1622	0.0106	0.1734	2.1424	0.0188	2.1019e-06	0.57287	0.000940166	22.4977
				rs147084096	T	C	T	C	-32.5387	-0.0383	0.9755	6.8123	0.0571	1.78405e-06	0.502378	0.000953317	22.8127
				rs1628768	T	C	T	C	-11.9279	-0.0174	0.7617	1.8945	0.0165	3.05291e-10	0.291633	0.00165523	39.6372
				rs2804939	A	G	A	G	-7.4485	-0.0047	0.4096	1.5954	0.0138	3.0306e-06	0.73342	0.000910838	21.7953
				rs61745903	T	C	T	C	16.8047	-0.024	0.0628	3.4863	0.0285	1.43407e-06	0.399729	0.000970842	23.2325
				rs6485700	A	G	A	G	-13.067	0.0176	0.9087	2.7307	0.0246	1.708e-06	0.474333	0.000956812	22.8964
				rs6514066	T	G	T	G	-7.3914	0.0174	0.3849	1.6163	0.0142	4.80705e-06	0.220443	0.000873913	20.9109
				rs7312464	A	G	A	G	14.2144	0.0158	0.5336	1.745	0.0144	3.7682e-16	0.272544	0.00276759	66.3483
				rs7533952	T	C	T	C	-7.4343	-0.0062	0.4467	1.6026	0.0138	3.5027e-06	0.653233	0.000899244	21.5176
				rs75371097	T	G	T	G	-12.461	-0.0309	0.8925	2.5575	0.0226	1.10286e-06	0.171545	0.000991932	23.7377
				rs7778997	A	G	A	G	22.4588	0.0015	0.0364	4.2986	0.0411	1.74459e-07	0.970887	0.00114041	27.295
				rs857249	T	C	T	C	-7.597	-0.0329	0.5186	1.5903	0.0137	1.77854e-06	0.0163298	0.000953565	22.8186
	middle temporal	temporal	ALS	rs10496091	A	G	A	G	-18.1789	0.0085	0.2774	3.2268	0.0153	1.76359e-08	0.578515	0.00132573	31.7362
				rs10817864	T	C	T	C	15.4974	0.0051	0.5746	2.9558	0.0141	1.57946e-07	0.717575	0.00114844	27.4872
				rs10830948	T	C	T	C	20.8026	-0.0099	0.6538	3.0757	0.0148	1.34666e-11	0.503547	0.00190966	45.7416
				rs11161771	A	G	A	G	14.2891	-0.0474	0.3237	3.1216	0.0148	4.70583e-06	0.00136144	0.000875615	20.9517
				rs113343136	A	G	A	G	30.7641	0.0018	0.1039	5.0959	0.0249	1.56977e-09	0.942372	0.00152203	36.4427
				rs11759026	A	G	A	G	-17.9464	-0.0024	0.7609	3.5782	0.0163	5.29005e-07	0.882943	0.00105101	25.153
				rs11938781	T	C	T	C	18.435	-0.0145	0.8352	4.0117	0.0183	4.32109e-06	0.428157	0.000882439	21.1151
				rs12403920	A	G	A	G	-18.585	-0.0146	0.8379	4.0215	0.0188	3.81141e-06	0.437397	0.000892483	21.3556
				rs1255631	T	C	T	C	15.6074	-0.0058	0.2768	3.2617	0.0155	1.70944e-06	0.70826	0.000956745	22.8948
				rs12630663	T	C	T	C	-16.1781	0.0017	0.5869	2.9553	0.014	4.39327e-08	0.903352	0.00125183	29.9651
				rs13258307	A	G	A	G	-15.3633	-0.0129	0.4549	3.1024	0.014	7.34284e-07	0.356827	0.00102463	24.5209
				rs138033173	A	G	A	G	39.8061	-0.0064	0.0341	8.5402	0.0433	3.14636e-06	0.882496	0.000907836	21.7234
				rs139327264	T	C	T	C	54.0998	-0.072	0.9773	10.9531	0.0518	7.84346e-07	0.164541	0.00101933	24.3939
				rs144872229	T	C	T	C	-30.4654	0.0755	0.9341	6.4463	0.0309	2.28953e-06	0.014551	0.00093331	22.3335
				rs2066827	T	G	T	G	21.328	-0.0325	0.7685	4.2938	0.0181	6.79398e-07	0.0725613	0.00103088	24.6706
				rs224931	T	C	T	C	16.4051	-0.0172	0.4399	3.3791	0.0139	1.20464e-06	0.215935	0.000984842	23.5678
				rs2301718	A	G	A	G	19.966	0.0003	0.2266	3.5197	0.0168	1.40611e-08	0.985753	0.00134408	32.1762
				rs4238961	T	C	T	C	-16.4446	-0.0288	0.6497	3.2824	0.0146	5.44493e-07	0.0485408	0.00104869	25.0973
				rs4917384	T	C	T	C	20.7118	-0.005	0.3213	3.1355	0.0146	3.95961e-11	0.732	0.00182167	43.6301
				rs56159505	T	C	T	C	-16.9149	-0.0281	0.2392	3.4567	0.0165	9.91256e-07	0.0885624	0.00100051	23.943
				rs56319902	T	C	T	C	-29.6692	-0.0326	0.2183	3.8355	0.0162	1.03063e-14	0.0441835	0.00249644	59.8317
				rs5759325	A	G	A	G	20.4061	0.0094	0.1339	4.2783	0.0206	1.84523e-06	0.648167	0.000950612	22.7479
				rs59933465	T	C	T	C	-24.3605	-0.009	0.8685	4.7153	0.0212	2.38815e-07	0.671181	0.00111508	26.6881
				rs62256903	A	G	A	G	-14.5406	0.0102	0.4506	2.9315	0.0137	7.04486e-07	0.456559	0.00102796	24.6008
				rs6882671	T	C	T	C	-19.8283	0.0288	0.733	3.8438	0.0161	2.48916e-07	0.0736438	0.00111174	26.6081
				rs72824794	A	C	A	C	-20.0801	0.0107	0.1599	4.0655	0.0185	7.84653e-07	0.563009	0.00101929	24.3931
				rs76886708	T	C	T	C	-49.2306	0.0581	0.0251	10.6559	0.0485	3.83681e-06	0.230941	0.000891951	21.3429
				rs78171764	T	C	T	C	-28.4797	-0.0173	0.9155	6.0277	0.0273	2.30338e-06	0.526277	0.000932826	22.3219
				rs8756	A	C	A	C	-21.7705	-0.0198	0.5126	2.9037	0.0137	6.50449e-14	0.148386	0.00234559	56.2079
	paracentral	frontal	ALS	rs11066091	A	G	A	G	-13.1892	-0.0327	0.8771	2.7305	0.0245	1.36311e-06	0.181977	0.000974917	23.3301
				rs114278595	A	C	A	C	37.3041	0.0908	0.9894	8.0146	0.1096	3.24739e-06	0.407406	0.000905304	21.6627
				rs117008172	A	G	A	G	23.3713	-0.0505	0.9681	5.0579	0.045	3.82352e-06	0.261768	0.000892229	21.3496
				rs12146713	T	C	T	C	-13.801	-0.0106	0.9082	2.5315	0.0247	4.98882e-08	0.667814	0.00124155	29.7186
				rs12930129	A	G	A	G	-7.1181	-0.0009	0.4937	1.5381	0.0142	3.69477e-06	0.949464	0.000894971	21.4152
				rs145068921	T	G	T	G	-31.7263	-0.0344	0.9834	6.5721	0.0637	1.38312e-06	0.589175	0.000973747	23.3021
				rs150307	T	C	T	C	6.9305	-0.0334	0.5162	1.5033	0.0142	4.02299e-06	0.0186671	0.000888159	21.2521
				rs17457359	T	C	T	C	-11.8456	-0.0153	0.8871	2.295	0.0218	2.45003e-07	0.482782	0.00111302	26.6387
				rs2807967	T	C	T	C	-7.5749	0.0124	0.2962	1.6255	0.0152	3.16143e-06	0.414621	0.000907453	21.7142
				rs3761290	A	G	A	G	7.2697	0.0262	0.3443	1.5613	0.0156	3.22124e-06	0.0930571	0.000905952	21.6782
				rs3946526	T	C	T	C	-14.0903	-0.0406	0.178	2.029	0.0176	3.79923e-12	0.021065	0.00201298	48.2214
				rs62515458	A	G	A	G	8.8409	-0.0056	0.23	1.7234	0.0163	2.89869e-07	0.731179	0.00109947	26.3139
				rs73122225	A	G	A	G	40.323	-0.1592	0.0133	8.5209	0.1483	2.22048e-06	0.283047	0.000935765	22.3923
				rs7312464	A	G	A	G	9.7098	0.0158	0.5352	1.5938	0.0144	1.11347e-09	0.272544	0.00154995	37.1122
				rs7778997	A	G	A	G	20.6843	0.0015	0.0361	3.9259	0.0411	1.3741e-07	0.970887	0.00115968	27.7566
				rs79284315	T	G	T	G	-17.6545	-0.0617	0.9562	3.5936	0.0315	8.98025e-07	0.0501444	0.00100844	24.1332
				rs7948947	A	G	A	G	7.7948	-0.0131	0.6806	1.6967	0.0145	4.34633e-06	0.366288	0.000881973	21.1039
				rs7988627	A	G	A	G	-6.8499	-0.012	0.5698	1.4847	0.0147	3.95641e-06	0.414313	0.000889494	21.2841
	parahippocampal	temporal	ALS	rs10032668	T	G	T	G	-4.517	0.0088	0.183	0.9603	0.0179	2.5544e-06	0.622988	0.000924535	22.1233
				rs10203605	T	C	T	C	-6.1832	-0.0387	0.8877	1.286	0.023	1.52381e-06	0.0924509	0.00096597	23.1158
				rs11231420	T	C	T	C	-3.7469	-0.025	0.7364	0.8097	0.0156	3.70077e-06	0.109031	0.000894841	21.4121
				rs1593438	A	C	A	C	-3.7327	0.0022	0.6465	0.7636	0.015	1.01714e-06	0.883395	0.000998433	23.8934
				rs28557305	A	G	A	G	4.0098	-0.0043	0.3646	0.7418	0.0143	6.46278e-08	0.763644	0.00122062	29.217
				rs2960000	T	C	T	C	7.3836	0.0405	0.8188	0.9958	0.0175	1.21862e-13	0.0206521	0.00229421	54.9738
				rs34773643	T	C	T	C	5.6899	0.03	0.1539	0.9995	0.0193	1.25012e-08	0.120088	0.00135361	32.4047
				rs4930718	A	G	A	G	-5.6725	0.0109	0.7841	0.985	0.0175	8.46722e-09	0.533378	0.0013852	33.162
				rs60915850	A	G	A	G	-5.413	-0.0002	0.88	1.1143	0.0221	1.18722e-06	0.992779	0.000986011	23.5958
				rs6572878	T	C	T	C	3.4326	0.0062	0.6023	0.7346	0.014	2.97198e-06	0.657869	0.000912403	21.8327
				rs6772367	A	G	A	G	-4.0408	-0.012	0.256	0.8588	0.016	2.53654e-06	0.453255	0.000925097	22.1368
				rs7860055	T	G	T	G	4.2504	0.0289	0.7667	0.8305	0.0163	3.08988e-07	0.0762277	0.00109432	26.1905
				rs7941114	A	C	A	C	-3.6623	-0.0191	0.698	0.7664	0.0152	1.76542e-06	0.208906	0.000954159	22.8329
	parsopercularis	frontal	ALS	rs10858243	T	C	T	C	-8.6776	-0.0148	0.5032	1.837	0.0164	2.31491e-06	0.366824	0.000932426	22.3123
				rs10863543	T	C	T	C	-7.5882	-0.0212	0.4728	1.6312	0.0137	3.2887e-06	0.121756	0.000904292	21.6385
				rs111066154	T	C	T	C	11.642	0.0067	0.2343	1.9892	0.0168	4.83935e-09	0.690034	0.00143059	34.2501
				rs11759026	A	G	A	G	-13.5266	-0.0024	0.7611	2.0026	0.0163	1.4331e-11	0.882943	0.00190458	45.6197
				rs11775931	T	C	T	C	8.4764	-0.0071	0.2879	1.8186	0.0149	3.14756e-06	0.633711	0.000907805	21.7226
				rs11953497	T	G	T	G	11.5752	0.0016	0.8733	2.4512	0.0202	2.3324e-06	0.936867	0.000931823	22.2979
				rs12099142	A	G	A	G	-29.5084	-0.0265	0.9774	6.2304	0.0522	2.17766e-06	0.61169	0.000937326	22.4297
				rs12938190	T	C	T	C	7.7186	-0.0256	0.5014	1.66	0.014	3.32323e-06	0.0674638	0.000903456	21.6185
				rs12996954	A	G	A	G	10.118	0.0109	0.2332	1.9618	0.0161	2.50258e-07	0.498394	0.00111131	26.5977
				rs186907927	A	G	A	G	-20.8135	-0.0235	0.9517	4.3789	0.0416	2.00287e-06	0.572139	0.000944036	22.5904
				rs1935983	T	C	T	C	10.2342	0.015	0.6012	1.67	0.0138	8.88434e-10	0.277056	0.00156831	37.5525
				rs2022464	A	C	A	C	-8.298	0.004	0.3008	1.7692	0.0148	2.72864e-06	0.786952	0.000919247	21.9967
				rs2031971	A	G	A	G	8.1544	0.008	0.4811	1.6222	0.0135	4.98852e-07	0.553454	0.00105574	25.2661
				rs2033939	A	G	A	G	-25.3626	0.0026	0.0825	3.0189	0.0266	4.41668e-17	0.922135	0.00294339	70.5755
				rs2301718	A	G	A	G	9.7458	0.0003	0.2262	1.9701	0.0168	7.54219e-07	0.985753	0.00102248	24.4693
				rs5015500	A	C	A	C	9.143	0.0009	0.3656	1.9288	0.0151	2.13452e-06	0.952472	0.000938931	22.4681
				rs61903027	T	G	T	G	-36.0114	-0.0819	0.9842	7.4581	0.1	1.37569e-06	0.412786	0.000974179	23.3124
				rs7532485	T	C	T	C	-8.321	-0.007	0.6718	1.7352	0.0146	1.6234e-06	0.631617	0.000960889	22.9941
				rs7592241	T	G	T	G	8.4584	0.0056	0.4222	1.6809	0.0138	4.85222e-07	0.684892	0.00105797	25.3196
				rs77788232	A	G	A	G	-14.7274	0.037	0.9034	3.2219	0.0288	4.85334e-06	0.198889	0.000873147	20.8926
				rs79197197	A	C	A	C	16.8687	-0.0315	0.0853	3.0723	0.0263	4.00623e-08	0.231027	0.00125929	30.1439
				rs79600142	T	C	T	C	15.3138	0.0322	0.7829	2.125	0.0162	5.74108e-13	0.0468499	0.00216743	51.9292
				rs80290479	A	G	A	G	-25.7729	-0.0132	0.0234	5.5922	0.0488	4.0515e-06	0.786782	0.000887594	21.2385
				rs80297745	A	C	A	C	10.4331	-0.0072	0.1706	2.2093	0.0184	2.33129e-06	0.695572	0.000931861	22.2988
	parsorbitalis	frontal	ALS	rs10446454	A	C	A	C	-4.5886	0.0349	0.7289	0.6969	0.0155	4.57028e-11	0.0243467	0.00180997	43.3494
				rs10876864	A	G	A	G	-3.369	-0.0331	0.5765	0.6292	0.0138	8.58321e-08	0.0164601	0.00119769	28.6674
				rs10878349	A	G	A	G	3.921	0.0237	0.4922	0.6151	0.0139	1.83473e-10	0.0881877	0.00169669	40.6318
				rs10923716	T	C	T	C	-3.524	-0.0006	0.3294	0.6492	0.0146	5.69191e-08	0.967219	0.00123089	29.4631
				rs10932876	T	C	T	C	2.9891	0.0258	0.4604	0.6507	0.0137	4.35521e-06	0.0596717	0.000881809	21.1
				rs11012732	A	G	A	G	4.5076	-0.0034	0.6656	0.6489	0.0144	3.74394e-12	0.813346	0.00201418	48.2502
				rs11156121	T	C	T	C	3.1783	-0.0182	0.6705	0.6501	0.0146	1.0138e-06	0.212553	0.000998698	23.8997
				rs113931321	T	C	T	C	-11.1697	-0.0039	0.9766	2.3116	0.054	1.35154e-06	0.942425	0.000975601	23.3465
				rs1628768	T	C	T	C	-4.0519	-0.0174	0.7616	0.7359	0.0165	3.66981e-08	0.291633	0.00126639	30.314
				rs2271386	A	G	A	G	5.0285	0.0259	0.1533	0.8564	0.0192	4.31421e-09	0.17735	0.00143991	34.4736
				rs2283102	A	G	A	G	3.3794	-0.0111	0.6775	0.6845	0.0152	7.93195e-07	0.465229	0.00101842	24.3723
				rs3858297	T	C	T	C	3.3188	0.0086	0.5157	0.6189	0.0136	8.21156e-08	0.527156	0.00120126	28.7531
				rs418382	A	G	A	G	-3.0048	-0.0202	0.417	0.6259	0.0141	1.58059e-06	0.151965	0.000963033	23.0454
				rs4274741	A	G	A	G	-3.2529	-0.0132	0.6896	0.6712	0.0158	1.25725e-06	0.403468	0.000981408	23.4856
				rs445122	A	G	A	G	3.0714	0.0026	0.6664	0.6637	0.0146	3.69761e-06	0.858658	0.000894909	21.4138
				rs4585463	A	G	A	G	4.1665	-0.0247	0.3494	0.656	0.0144	2.13403e-10	0.0862943	0.00168439	40.3366
				rs4843629	T	C	T	C	3.3864	0.008	0.2738	0.6865	0.0152	8.10393e-07	0.598669	0.0010167	24.331
				rs4898835	A	G	A	G	2.911	0.0096	0.6055	0.6197	0.0141	2.6345e-06	0.495966	0.00092206	22.064
				rs4982755	T	C	T	C	-3.6286	0.0001	0.7303	0.7753	0.017	2.86521e-06	0.995307	0.000915334	21.9029
				rs60207481	A	G	A	G	-3.9217	0.002	0.1676	0.8466	0.0191	3.61636e-06	0.916604	0.000896688	21.4564
				rs6129731	A	C	A	C	3.0919	-0.0109	0.681	0.658	0.0151	2.6152e-06	0.470384	0.00092265	22.0782
				rs62065389	T	G	T	G	6.6863	0.0406	0.8211	0.8492	0.0175	3.44453e-15	0.0203409	0.00258622	61.9891
				rs6717278	A	G	A	G	2.8845	-0.0062	0.4806	0.613	0.0137	2.53187e-06	0.650869	0.000925245	22.1403
				rs714307	T	C	T	C	-2.9388	0.0205	0.6263	0.6343	0.014	3.60163e-06	0.143116	0.000897015	21.4642
				rs71532543	A	G	A	G	-3.2797	-0.0037	0.3975	0.6383	0.014	2.77413e-07	0.79156	0.00110301	26.3987
				rs73004642	A	C	A	C	-4.2078	-0.0146	0.862	0.8892	0.0201	2.22188e-06	0.467613	0.000935714	22.3911
				rs74682519	A	G	A	G	-5.3229	-0.0058	0.085	1.1107	0.0249	1.64812e-06	0.815814	0.000959676	22.965
				rs76709848	A	G	A	G	-5.4179	0.0036	0.8882	1.027	0.0239	1.32422e-07	0.880269	0.00116266	27.8282
				rs893725	A	C	A	C	2.8694	-0.041	0.6026	0.6233	0.0139	4.15326e-06	0.00318144	0.000885608	21.191
				rs955657	A	G	A	G	3.1451	0.0022	0.462	0.6119	0.0136	2.74896e-07	0.871491	0.00110374	26.4163
	parstriangularis	frontal	ALS	rs11525613	A	G	A	G	-9.7867	0.0084	0.1629	2.0435	0.0185	1.6746e-06	0.64979	0.000958397	22.9344
				rs11697940	T	G	T	G	-6.8798	0.0015	0.5571	1.4691	0.0141	2.82702e-06	0.915278	0.000916409	21.9287
				rs12779865	T	C	T	C	8.2022	-0.0047	0.6666	1.5377	0.0144	9.60353e-08	0.74413	0.00118861	28.4499
				rs12818213	A	G	A	G	-8.6053	0.0052	0.7054	1.5997	0.015	7.47672e-08	0.728842	0.00120884	28.9347
				rs140306080	T	C	T	C	-25.088	-0.0184	0.0244	5.4103	0.0608	3.53364e-06	0.762171	0.00089854	21.5007
				rs1433078	T	G	T	G	-9.3626	-0.0112	0.7575	1.7375	0.0163	7.10297e-08	0.492009	0.00121298	29.034
				rs17797222	A	G	A	G	8.8705	0.0205	0.7776	1.8446	0.017	1.51762e-06	0.227863	0.000966297	23.1236
				rs2069616	A	G	A	G	7.4825	0.0032	0.5736	1.4584	0.0137	2.88785e-07	0.815314	0.00109977	26.3211
				rs2279829	T	C	T	C	20.2572	0.0148	0.2179	1.7605	0.0168	1.22338e-30	0.378344	0.00550715	132.389
				rs2416333	T	C	T	C	10.1315	-0.0158	0.1586	2.0003	0.0187	4.08421e-07	0.398156	0.00107184	25.652
				rs2583934	T	G	T	G	-9.6124	0.0165	0.153	2.065	0.0189	3.24114e-06	0.382654	0.000905459	21.6664
				rs2647250	T	C	T	C	-6.6701	0.0012	0.5316	1.435	0.0136	3.3492e-06	0.92969	0.000902833	21.6035
				rs347678	T	C	T	C	-7.6969	-0.0227	0.6975	1.6858	0.0153	4.9777e-06	0.137899	0.000871123	20.8441
				rs36188842	T	G	T	G	11.3041	-0.0205	0.2194	1.8605	0.0165	1.2334e-09	0.21408	0.00154163	36.9127
				rs4857716	T	C	T	C	-7.958	0.016	0.5863	1.5123	0.0138	1.42355e-07	0.246285	0.00115683	27.6883
				rs4868084	A	G	A	G	-9.5811	0.0253	0.6199	1.5194	0.0141	2.86627e-10	0.0727611	0.00166036	39.7603
				rs4924345	A	C	A	C	16.641	-0.0038	0.9171	2.6857	0.0268	5.7861e-10	0.887245	0.00160319	38.3891
				rs4962460	A	G	A	G	7.7857	0.0007	0.5888	1.4663	0.014	1.0977e-07	0.960122	0.00117781	28.1912
				rs57205290	A	G	A	G	-15.413	0.0056	0.6734	1.5528	0.0146	3.21062e-23	0.701303	0.00410389	98.516
				rs5750482	T	C	T	C	-6.9142	0.0026	0.3825	1.4952	0.0139	3.7593e-06	0.851621	0.000893585	21.382
				rs59614433	T	C	T	C	-14.2945	0.0038	0.9161	2.7765	0.0255	2.62734e-07	0.881538	0.00110739	26.5037
				rs62065448	T	C	T	C	-16.4177	-0.0437	0.1818	2.2929	0.018	8.05396e-13	0.0151916	0.00213975	51.2647
				rs62068243	T	C	T	C	-9.8195	-0.0156	0.287	2.1476	0.017	4.82369e-06	0.358804	0.000873637	20.9043
				rs704084	T	C	T	C	-13.8468	-0.0095	0.9159	2.7635	0.0254	5.42599e-07	0.708393	0.00104897	25.104
				rs72771693	T	C	T	C	8.5216	0.0208	0.7791	1.7951	0.017	2.06308e-06	0.22113	0.000941661	22.5335
				rs73080552	A	G	A	G	11.9741	-0.051	0.1081	2.4605	0.0227	1.13574e-06	0.0246595	0.000989573	23.6811
				rs7312770	T	C	T	C	-7.2181	-0.0239	0.5107	1.5259	0.014	2.2409e-06	0.0877955	0.000935031	22.3747
				rs73313052	A	G	A	G	-10.0962	-0.0123	0.1267	2.1849	0.0206	3.82083e-06	0.550449	0.000892285	21.3509
				rs73397631	A	G	A	G	11.6732	-0.0014	0.8855	2.4892	0.0233	2.73822e-06	0.952087	0.000918966	21.9899
				rs7675305	A	G	A	G	9.7327	0.0025	0.146	2.0952	0.0192	3.39687e-06	0.896402	0.000901701	21.5764
				rs785503	T	C	T	C	7.4184	-0.0024	0.5607	1.4623	0.014	3.91378e-07	0.863887	0.00107527	25.7342
				rs8132524	T	C	T	C	-7.8892	-0.0203	0.2963	1.5909	0.0149	7.08737e-07	0.173067	0.00102748	24.5892
				rs9375411	A	G	A	G	-7.2952	-0.0091	0.4911	1.4814	0.0139	8.4563e-07	0.512676	0.00101328	24.249
	pericalcarine	occipital	ALS	rs1018422	T	C	T	C	-8.6573	0.0123	0.346	1.8235	0.0146	2.05816e-06	0.399527	0.000941852	22.5381
				rs10191175	A	G	A	G	-9.6998	-0.0232	0.3478	1.8232	0.0142	1.0365e-07	0.1023	0.00118245	28.3022
				rs10515748	A	G	A	G	12.1191	-0.0109	0.8581	2.509	0.0196	1.36361e-06	0.578127	0.000974887	23.3294
				rs10765918	A	G	A	G	15.1368	0.0094	0.7313	2.1615	0.0162	2.50692e-12	0.561748	0.00204695	49.0367
				rs10916258	A	C	A	C	-10.6141	-0.0242	0.1967	2.2293	0.0174	1.92464e-06	0.164285	0.000947232	22.6669
				rs11103221	T	C	T	C	10.6743	0.0179	0.6897	2.0245	0.0155	1.34533e-07	0.248156	0.00116139	27.7976
				rs11252615	T	C	T	C	8.0629	-0.0134	0.4676	1.7612	0.0137	4.69282e-06	0.328024	0.000875837	20.957
				rs115113210	A	G	A	G	-28.0719	-0.0189	0.0247	5.9541	0.0473	2.42046e-06	0.689468	0.000928852	22.2267
				rs117892760	T	C	T	C	-49.0538	0.0377	0.0381	5.236	0.0388	7.35262e-21	0.331225	0.00365758	87.7626
				rs1209990	A	G	A	G	-8.5016	-0.0069	0.3393	1.846	0.0145	4.1164e-06	0.634173	0.000886322	21.2081
				rs1223090	A	G	A	G	10.8454	0.0061	0.5575	1.7409	0.0138	4.67132e-10	0.658468	0.00162061	38.8067
				rs12699999	A	G	A	G	-9.822	-0.0091	0.6245	1.8094	0.0141	5.68874e-08	0.518674	0.00123093	29.4642
				rs13327715	T	C	T	C	8.1314	-0.0262	0.5544	1.7529	0.0137	3.50392e-06	0.0558238	0.000899216	21.5169
				rs1420791	A	G	A	G	17.1204	0.0566	0.9283	3.396	0.0264	4.62277e-07	0.0320377	0.00106187	25.413
				rs1439417	A	G	A	G	-19.0328	-0.0424	0.9479	4.1591	0.0319	4.73538e-06	0.183797	0.000875115	20.9397
				rs163499	T	C	T	C	9.4048	-0.0029	0.5673	1.8257	0.0142	2.58633e-07	0.838177	0.00110866	26.5341
				rs16822665	T	C	T	C	-9.8825	-0.0103	0.328	1.8429	0.0148	8.20906e-08	0.486463	0.00120129	28.7537
				rs16829649	A	G	A	G	15.1445	-0.0379	0.8882	2.7564	0.0213	3.92254e-08	0.0751836	0.001261	30.1849
				rs1712509	T	G	T	G	9.5807	-0.0029	0.3283	1.8537	0.0145	2.36081e-07	0.841481	0.00111601	26.7103
				rs1792361	T	C	T	C	-11.5122	0.0058	0.3308	1.8344	0.0144	3.47997e-10	0.687112	0.00164457	39.3815
				rs1805097	T	C	T	C	9.6335	0.0328	0.3374	1.8477	0.0143	1.85032e-07	0.0218074	0.00113567	27.1812
				rs184645099	A	G	A	G	38.903	0.0783	0.0181	8.0887	0.0596	1.51271e-06	0.188928	0.000966557	23.1298
				rs1917099	A	G	A	G	9.5262	0.0031	0.2853	1.9311	0.0151	8.09582e-07	0.837339	0.00101678	24.3329
				rs192070971	A	G	A	G	-12.9926	-0.0153	0.4541	1.848	0.0136	2.05606e-12	0.260589	0.00206315	49.4256
				rs1934057	T	C	T	C	-9.0096	0.0082	0.4966	1.7868	0.0142	4.59945e-07	0.563626	0.00106227	25.4228
				rs1936801	A	G	A	G	-8.1458	0.0231	0.4834	1.7502	0.0137	3.25224e-06	0.0917705	0.000905185	21.6599
				rs2093620	A	C	A	C	12.068	0.0334	0.4678	1.7571	0.0136	6.50467e-12	0.0140539	0.00196907	47.1673
				rs2526011	T	G	T	G	-14.3932	-0.0302	0.9025	3.1459	0.024	4.75709e-06	0.208271	0.000874749	20.9309
				rs2999158	T	C	T	C	-12.113	-0.0308	0.336	1.86	0.0147	7.39764e-11	0.0361498	0.00177071	42.4074
				rs34450643	A	G	A	G	12.5581	-0.007	0.8498	2.5603	0.02	9.34592e-07	0.726339	0.00100524	24.0564
				rs56143547	T	C	T	C	11.0238	0.0303	0.3472	2.3878	0.0164	3.89856e-06	0.0646659	0.000890673	21.3123
				rs57063427	T	C	T	C	-15.0709	0.0258	0.9055	2.9772	0.0242	4.14652e-07	0.286371	0.00107062	25.6228
				rs61941461	T	C	T	C	9.6014	0.0162	0.276	2.0169	0.016	1.93139e-06	0.311299	0.000946951	22.6602
				rs62331120	A	G	A	G	8.7842	0.0104	0.3313	1.8561	0.0146	2.2165e-06	0.476261	0.000935909	22.3957
				rs667801	T	C	T	C	9.689	0.0194	0.5867	1.7672	0.0139	4.1892e-08	0.16281	0.00125568	30.0573
				rs6701689	T	C	T	C	-10.7546	0.0236	0.7164	2.035	0.016	1.25831e-07	0.140213	0.00116679	27.9269
				rs6788676	A	G	A	G	11.8088	0.0115	0.6316	1.8037	0.0141	5.87096e-11	0.414727	0.00178955	42.8594
				rs7157481	T	C	T	C	9.4199	0.0018	0.7294	1.9462	0.0151	1.29741e-06	0.905113	0.000978883	23.4251
				rs73313052	A	G	A	G	-24.907	-0.0123	0.127	2.6198	0.0206	1.95836e-21	0.550449	0.00376623	90.3796
				rs7484851	A	G	A	G	-10.3786	-0.0073	0.493	1.7321	0.0135	2.07381e-09	0.588686	0.0014994	35.9001
				rs75488378	A	G	A	G	-57.2011	-0.1192	0.9891	12.0349	0.0765	2.00485e-06	0.119193	0.000943957	22.5885
				rs7563432	A	G	A	G	-10.8527	0.0089	0.3754	1.8015	0.0142	1.69888e-09	0.530816	0.00151561	36.2886
				rs7570830	A	C	A	C	-10.5778	0.013	0.5673	1.8057	0.0137	4.6846e-09	0.342669	0.00143323	34.3134
				rs7640665	A	G	A	G	-9.665	-0.0232	0.7164	1.9854	0.0152	1.12712e-06	0.126931	0.000990184	23.6958
				rs7765207	T	C	T	C	-8.4575	-0.0171	0.3836	1.8031	0.014	2.72494e-06	0.221924	0.000919356	21.9993
				rs961848	A	C	A	C	-10.2067	0.0086	0.7696	2.0525	0.016	6.59881e-07	0.590922	0.00103322	24.7268
	postcentral	parietal	ALS	rs10476076	T	C	T	C	-17.9496	0.0109	0.7025	3.7563	0.0153	1.7658e-06	0.476206	0.000954142	22.8325
				rs10496091	A	G	A	G	-20.8098	0.0085	0.2769	3.7812	0.0153	3.72344e-08	0.578515	0.00126522	30.2859
				rs10883848	A	G	A	G	23.6473	-0.0089	0.3272	3.7699	0.0148	3.54932e-10	0.547606	0.00164296	39.343
				rs11759026	A	G	A	G	-31.5804	-0.0024	0.7597	4.1921	0.0163	4.9469e-14	0.882943	0.002368	56.7461
				rs118188698	T	C	T	C	-36.0091	-0.0233	0.9405	7.5287	0.0315	1.72775e-06	0.459493	0.00095589	22.8743
				rs11894589	T	C	T	C	21.62	-0.0188	0.3144	3.7625	0.0147	9.12825e-09	0.200928	0.00137911	33.0158
				rs1243197	T	C	T	C	18.8399	0.0027	0.4777	3.4463	0.0138	4.58482e-08	0.844882	0.00124838	29.8823
				rs12510357	A	G	A	G	41.3324	-0.0503	0.9564	8.8954	0.0347	3.37628e-06	0.147179	0.000902188	21.5881
				rs12635205	A	G	A	G	16.9411	-0.0284	0.5264	3.6289	0.0137	3.03578e-06	0.038173	0.000910702	21.792
				rs12937088	A	G	A	G	17.8147	0.0024	0.5229	3.807	0.0142	2.87633e-06	0.865786	0.000915024	21.8955
				rs139849708	T	C	T	C	65.5278	-0.0324	0.9702	13.4443	0.0482	1.09349e-06	0.501457	0.000992618	23.7541
				rs16903327	A	G	A	G	-17.3225	-0.0129	0.6024	3.4734	0.0141	6.12643e-07	0.360247	0.0010392	24.87
				rs17038881	T	C	T	C	19.6871	0.0025	0.2283	4.1496	0.0164	2.09191e-06	0.878841	0.000940548	22.5068
				rs17543864	A	G	A	G	-17.3151	0.0118	0.3275	3.6373	0.0152	1.93184e-06	0.437563	0.000946932	22.6598
				rs2038668	T	C	T	C	19.085	-0.0116	0.2929	4.07	0.0154	2.7429e-06	0.451302	0.000918829	21.9867
				rs2250325	A	G	A	G	16.258	-0.007	0.4454	3.4964	0.0138	3.32055e-06	0.611982	0.000903521	21.62
				rs2279829	T	C	T	C	-28.0001	0.0148	0.2183	4.1414	0.0168	1.37021e-11	0.378344	0.00190824	45.7076
				rs2932537	A	G	A	G	22.581	-0.0081	0.1895	4.3828	0.0179	2.57468e-07	0.650899	0.00110902	26.5428
				rs3827730	T	C	T	C	-17.791	0.0396	0.6668	3.6367	0.0147	9.97797e-07	0.00706261	0.000999977	23.9304
				rs4672380	A	C	A	C	16.7977	0.0026	0.4288	3.4568	0.0137	1.17789e-06	0.849481	0.000986645	23.611
				rs4877971	A	G	A	G	-16.3785	-0.0049	0.5944	3.4572	0.0144	2.16366e-06	0.733647	0.000937843	22.4421
				rs4924346	A	G	A	G	55.1559	0.0117	0.0913	6.082	0.0258	1.20433e-19	0.650197	0.00342798	82.2346
				rs55663797	A	G	A	G	-44.1714	-0.0423	0.1784	4.7732	0.0176	2.16157e-20	0.016243	0.00356902	85.6302
				rs59214896	A	G	A	G	20.462	0.0424	0.7881	4.2482	0.0169	1.46004e-06	0.0121116	0.000969401	23.198
				rs67286026	T	G	T	G	-20.9796	-0.0199	0.1978	4.5632	0.0177	4.27461e-06	0.260888	0.000883304	21.1358
				rs74770545	T	C	T	C	-46.2249	-0.0052	0.0412	9.6067	0.0393	1.49625e-06	0.894735	0.000967435	23.1509
				rs7968902	T	G	T	G	20.1389	0.0158	0.4334	3.5226	0.0139	1.08386e-08	0.255668	0.00136518	32.682
				rs7975351	A	G	A	G	16.8506	0.008	0.4758	3.55	0.0137	2.06816e-06	0.55926	0.000941464	22.5288
				rs9515211	A	G	A	G	17.1748	-0.0099	0.3665	3.5849	0.0145	1.66057e-06	0.494759	0.000959072	22.9505
	posterior cingulate	parietal	ALS	rs10278678	T	C	T	C	6.7229	-0.0159	0.3735	1.3864	0.0144	1.23974e-06	0.269521	0.000982535	23.5126
				rs10788954	T	C	T	C	5.9635	-0.005	0.4838	1.2025	0.0138	7.07653e-07	0.717114	0.0010276	24.5921
				rs11161942	T	C	T	C	9.4073	-0.0024	0.8708	1.7689	0.0208	1.0482e-07	0.90814	0.00118154	28.2805
				rs12764880	T	C	T	C	-6.6287	-0.0201	0.43	1.1893	0.0137	2.49507e-08	0.142334	0.00129762	31.0626
				rs13081914	T	C	T	C	-8.2813	-0.0305	0.834	1.6568	0.0192	5.78169e-07	0.112164	0.00104386	24.9816
				rs13258307	A	G	A	G	-6.3398	-0.0129	0.4547	1.2583	0.014	4.69476e-07	0.356827	0.00106062	25.3832
				rs140301686	T	C	T	C	18.3196	0.0241	0.027	3.8717	0.0462	2.22682e-06	0.601918	0.000935536	22.3868
				rs16995311	A	C	A	C	-10.489	0.0106	0.9233	2.2706	0.0272	3.84696e-06	0.696754	0.00089174	21.3378
				rs17418475	T	C	T	C	-9.4305	-0.0226	0.9077	2.0269	0.024	3.27662e-06	0.346363	0.000904587	21.6455
				rs199503	A	G	A	G	-12.2308	-0.0351	0.2018	1.5121	0.0176	6.03453e-16	0.0461173	0.00272898	65.4203
				rs246516	T	G	T	G	-5.9659	0.003	0.3187	1.2747	0.0146	2.86541e-06	0.837198	0.000915328	21.9028
				rs2969	T	C	T	C	-6.9809	-0.0383	0.2561	1.4239	0.0169	9.45467e-07	0.0234347	0.00100431	24.0341
				rs58321169	T	C	T	C	7.5917	0.0089	0.2761	1.4424	0.0154	1.41537e-07	0.563317	0.00115729	27.6994
				rs66651545	A	C	A	C	7.1531	-0.0232	0.2019	1.5224	0.0173	2.61992e-06	0.179907	0.000922505	22.0747
				rs6739422	A	G	A	G	5.6315	-0.0041	0.5976	1.206	0.014	3.01833e-06	0.769631	0.000911163	21.803
				rs7119952	T	C	T	C	-6.868	-0.0174	0.6647	1.2718	0.0148	6.65592e-08	0.239725	0.00121824	29.1599
				rs72761270	T	C	T	C	7.2362	0.0055	0.355	1.2354	0.0144	4.70243e-09	0.702503	0.00143292	34.306
				rs7312464	A	G	A	G	9.0814	0.0158	0.5368	1.3161	0.0144	5.19164e-12	0.272544	0.00198748	47.6093
				rs73176834	A	G	A	G	12.5504	-0.0278	0.0718	2.411	0.03	1.93501e-07	0.3541	0.00113205	27.0947
				rs7601767	A	G	A	G	-7.1208	0.0105	0.3752	1.2155	0.0142	4.67545e-09	0.459642	0.00143339	34.3172
				rs76501145	A	G	A	G	-12.6893	0.022	0.0739	2.4239	0.0268	1.64917e-07	0.411706	0.00114495	27.4037
	precentral	frontal	ALS	rs1080066	A	G	A	G	-105.329	-0.012	0.9089	6.6196	0.0256	5.26159e-57	0.639248	0.0104784	253.159
				rs1163249	A	G	A	G	31.5061	0.0113	0.1998	4.6725	0.0177	1.55279e-11	0.523202	0.00189803	45.4626
				rs12124966	A	G	A	G	20.7105	-0.0236	0.7654	4.5256	0.0248	4.73273e-06	0.341293	0.000875159	20.9408
				rs12431738	A	C	A	C	23.1049	-0.0326	0.784	4.5433	0.0167	3.66681e-07	0.0509268	0.00108052	25.86
				rs140818313	A	G	A	G	-73.8469	-0.0955	0.9845	16.1302	0.056	4.69047e-06	0.0881278	0.000875877	20.9579
				rs149891502	A	G	A	G	72.7229	0.0554	0.03	15.0065	0.0518	1.25916e-06	0.284845	0.000981286	23.4827
				rs2022464	A	C	A	C	-25.6477	0.004	0.3016	4.0614	0.0148	2.70179e-10	0.786952	0.00166518	39.8758
				rs2087947	T	C	T	C	-20.632	-0.0332	0.295	4.0671	0.0147	3.91794e-07	0.0239143	0.00107519	25.7322
				rs2702971	A	C	A	C	23.803	-0.012	0.1537	5.2068	0.019	4.84195e-06	0.527662	0.000873335	20.8971
				rs2975276	A	G	A	G	-94.3755	-0.0111	0.0118	19.6032	0.1209	1.47724e-06	0.926848	0.000968462	23.1755
				rs3817176	T	C	T	C	31.4765	0.0259	0.1532	5.2386	0.0192	1.87166e-09	0.17735	0.00150774	36.0999
				rs42035	A	G	A	G	22.1603	0.0064	0.7542	4.3616	0.0156	3.75902e-07	0.681618	0.00107852	25.8121
				rs55663797	A	G	A	G	-49.3743	-0.0423	0.1786	5.208	0.0176	2.53135e-21	0.016243	0.00374515	89.8718
				rs62014172	T	C	T	C	-25.1279	-0.0038	0.8024	4.7409	0.0171	1.15652e-07	0.824141	0.0011736	28.0902
				rs62210866	A	C	A	C	-49.1465	0.0327	0.9622	9.85	0.0378	6.05382e-07	0.386995	0.00104016	24.893
				rs7312464	A	G	A	G	25.982	0.0158	0.5331	4.156	0.0144	4.0605e-10	0.272544	0.00163201	39.0803
				rs743038	T	C	T	C	-18.214	-0.0424	0.5557	3.9269	0.0138	3.51347e-06	0.002123	0.000898998	21.5117
				rs7524505	A	G	A	G	-23.2591	0.0278	0.2321	4.4754	0.0163	2.02422e-07	0.0880972	0.00112842	27.0076
				rs75400926	T	C	T	C	26.4951	0.0181	0.8507	5.6808	0.0201	3.10162e-06	0.367856	0.000908983	21.7508
				rs7598349	A	G	A	G	-17.8623	-0.0179	0.5337	3.8098	0.0136	2.75196e-06	0.188115	0.000918565	21.9803
				rs7895812	T	G	T	G	-43.829	-0.0965	0.0465	9.0963	0.0341	1.44763e-06	0.00465608	0.000970087	23.2144
				rs79688219	A	G	A	G	75.7923	-0.0216	0.0194	15.0867	0.0639	5.06636e-07	0.735342	0.00105449	25.2363
				rs7984594	A	G	A	G	-23.0226	0.0196	0.8135	4.9133	0.0176	2.78908e-06	0.265435	0.000917492	21.9546
				rs80068883	T	C	T	C	-30.59	-0.0001	0.1184	5.8713	0.0208	1.88749e-07	0.996164	0.00113406	27.1428
				rs9321061	A	G	A	G	18.4736	-0.0062	0.4521	3.8049	0.0142	1.20257e-06	0.662387	0.000984979	23.5711
				rs9438527	A	G	A	G	-34.7844	0.0229	0.0876	6.9026	0.0247	4.67192e-07	0.353861	0.00106101	25.3926
	precuneus	parietal	ALS	rs10109434	A	C	A	C	18.5583	0.0268	0.6299	3.7492	0.016	7.42379e-07	0.0939342	0.00102375	24.4998
				rs10132436	A	C	A	C	-20.2531	0.0204	0.7264	4.0049	0.0158	4.25725e-07	0.196655	0.0010685	25.5719
				rs1060395	A	G	A	G	33.136	-0.0429	0.9262	7.1091	0.0288	3.14572e-06	0.136334	0.000907852	21.7237
				rs10776526	A	C	A	C	18.355	0.0005	0.3078	3.7243	0.0148	8.28875e-07	0.97305	0.00101489	24.2875
				rs10792025	T	C	T	C	-18.3066	-0.0152	0.353	3.5734	0.0142	3.0068e-07	0.284429	0.00109651	26.2431
				rs10878349	A	G	A	G	19.9671	0.0237	0.4921	3.4282	0.0139	5.7329e-09	0.0881877	0.00141684	33.9204
				rs11154981	A	G	A	G	18.435	-0.0145	0.3113	3.744	0.0148	8.48457e-07	0.32722	0.00101301	24.2425
				rs11759026	A	G	A	G	-20.1885	-0.0024	0.761	4.194	0.0163	1.48189e-06	0.882943	0.000968209	23.1694
				rs12129970	A	G	A	G	32.016	-0.0107	0.8979	5.8312	0.024	4.00877e-08	0.655718	0.00125924	30.1427
				rs12438177	A	G	A	G	19.4366	0.0111	0.3722	3.5253	0.0141	3.51847e-08	0.431145	0.0012698	30.3957
				rs12579105	T	G	T	G	-17.3059	-0.012	0.4674	3.3857	0.0135	3.19664e-07	0.374063	0.00109158	26.1249
				rs13041542	A	G	A	G	18.0005	0.0177	0.347	3.7978	0.0149	2.14016e-06	0.234865	0.000938719	22.463
				rs13226540	A	G	A	G	17.9164	-0.016	0.3313	3.6477	0.0146	9.02911e-07	0.273127	0.00100801	24.1228
				rs17669307	T	C	T	C	25.1202	0.0427	0.8834	5.4608	0.0223	4.22298e-06	0.0555182	0.000884276	21.1591
				rs2050187	T	C	T	C	-15.5205	0.0038	0.4677	3.3961	0.0136	4.87503e-06	0.779929	0.00087279	20.884
				rs2301718	A	G	A	G	19.1235	0.0003	0.2273	4.115	0.0168	3.36363e-06	0.985753	0.000902488	21.5953
				rs2540926	A	G	A	G	17.0633	0.0064	0.4562	3.6463	0.0143	2.87406e-06	0.654476	0.000915087	21.897
				rs2664296	T	C	T	C	16.9409	-0.009	0.5583	3.6875	0.0146	4.34533e-06	0.537605	0.000881991	21.1044
				rs28517651	A	G	A	G	-18.5476	-0.0391	0.3109	3.8477	0.016	1.43243e-06	0.0145355	0.000970934	23.2347
				rs339913	T	C	T	C	-16.0024	0.0077	0.4367	3.3956	0.0137	2.44472e-06	0.574086	0.000928053	22.2076
				rs35745304	T	G	T	G	-20.7269	-0.0194	0.7974	4.2911	0.0178	1.36391e-06	0.275763	0.000974869	23.3289
				rs3827730	T	C	T	C	-18.4389	0.0396	0.6671	3.6193	0.0147	3.49471e-07	0.00706261	0.0010844	25.9528
				rs42035	A	G	A	G	20.1793	0.0064	0.7547	3.9726	0.0156	3.7819e-07	0.681618	0.00107803	25.8004
				rs463291	A	G	A	G	-19.2124	0.0189	0.4364	3.5327	0.014	5.37471e-08	0.177016	0.00123552	29.5742
				rs60903999	A	G	A	G	-16.6311	-0.0066	0.674	3.6429	0.0147	4.9867e-06	0.653446	0.000870979	20.8406
				rs62057153	T	C	T	C	40.5499	0.032	0.7826	4.4326	0.0162	5.79398e-20	0.0482331	0.00348806	83.6809
				rs6463758	A	G	A	G	-17.658	-0.0155	0.4637	3.4992	0.0137	4.50457e-07	0.257892	0.00106395	25.463
				rs681561	A	C	A	C	-16.2338	0.0061	0.5158	3.386	0.0136	1.63172e-06	0.653771	0.000960479	22.9842
				rs6846008	T	C	T	C	-15.6328	-0.0217	0.5049	3.3985	0.0137	4.2267e-06	0.113207	0.000884206	21.1574
				rs7209131	T	C	T	C	-17.1522	0.0015	0.6328	3.5426	0.0143	1.28734e-06	0.916459	0.000979509	23.4401
				rs7601767	A	G	A	G	-19.2304	0.0105	0.375	3.5141	0.0142	4.44096e-08	0.459642	0.00125096	29.9442
				rs76341705	A	G	A	G	29.2373	-0.0088	0.127	5.1349	0.0205	1.24213e-08	0.667728	0.00135413	32.4171
				rs7903004	A	G	A	G	-17.7543	0.0004	0.5636	3.4292	0.0137	2.25014e-07	0.976707	0.00111989	26.8031
				rs7975351	A	G	A	G	22.0867	0.008	0.4758	3.5448	0.0137	4.6426e-10	0.55926	0.00162111	38.8188
				rs806685	A	G	A	G	-16.6449	0.0007	0.3969	3.5304	0.0139	2.42026e-06	0.959836	0.000928858	22.2269
				rs858993	A	G	A	G	29.9849	-0.0049	0.8778	5.6121	0.0235	9.14702e-08	0.83483	0.00119254	28.5442
	rostral anterior cingulate	frontal	ALS	rs112985984	T	C	T	C	-8.862	0.01	0.1242	1.8644	0.0207	2.00151e-06	0.629031	0.000944091	22.5917
				rs114288504	A	G	A	G	-24.0769	0.0181	0.9864	4.8055	0.069	5.43509e-07	0.793076	0.00104883	25.1008
				rs12206695	T	C	T	C	-5.0392	0.0001	0.4693	0.993	0.0136	3.88061e-07	0.994133	0.00107596	25.7507
				rs12630663	T	C	T	C	-4.7975	0.0017	0.5866	1.0096	0.014	2.01532e-06	0.903352	0.000943539	22.5785
				rs13266747	A	G	A	G	5.0403	0.0248	0.5629	1.0252	0.014	8.81472e-07	0.0764895	0.00100994	24.169
				rs177080	A	G	A	G	5.5105	-0.0259	0.2891	1.0949	0.0151	4.83166e-07	0.0863027	0.00105831	25.3278
				rs17814794	T	C	T	C	-18.4697	-0.0811	0.0204	4.0046	0.0527	3.98581e-06	0.123829	0.000888902	21.2699
				rs1986012	T	C	T	C	-6.0877	-0.0178	0.7413	1.1486	0.0157	1.15736e-07	0.256896	0.00117354	28.0888
				rs2301718	A	G	A	G	5.52	0.0003	0.2275	1.2051	0.0168	4.63793e-06	0.985753	0.000876778	20.9795
				rs2728845	A	G	A	G	-4.9103	0.0031	0.4949	0.9991	0.0138	8.8908e-07	0.822261	0.00100925	24.1525
				rs2764261	A	G	A	G	-6.0411	0.008	0.3795	1.0271	0.0143	4.0606e-09	0.575861	0.00144483	34.5916
				rs3133868	T	G	T	G	-5.9097	0.0013	0.3878	1.1304	0.0143	1.71379e-07	0.927565	0.00114185	27.3294
				rs34191092	A	G	A	G	-9.2997	0.0235	0.0898	1.7579	0.0255	1.22161e-07	0.356754	0.00116918	27.9842
				rs3847535	T	C	T	C	-5.0154	0.0075	0.3297	1.062	0.0152	2.3285e-06	0.621715	0.000931957	22.3011
				rs446783	T	G	T	G	-5.0175	-0.0061	0.4268	1.0124	0.014	7.19425e-07	0.663044	0.00102627	24.5603
				rs45500097	A	G	A	G	-5.6219	0.0216	0.2256	1.2132	0.0161	3.58765e-06	0.179721	0.000897326	21.4716
				rs4614265	A	G	A	G	-5.0878	-0.0288	0.4886	1.0448	0.0144	1.11802e-06	0.0455003	0.000990836	23.7114
				rs4792721	A	G	A	G	6.3064	0.001	0.4169	1.0324	0.0139	1.00581e-09	0.942648	0.00155822	37.3105
				rs4843661	A	G	A	G	5.9526	-0.0034	0.8166	1.2895	0.0175	3.90816e-06	0.845952	0.000890476	21.3076
				rs57610830	A	G	A	G	-5.3801	0.012	0.5019	1.0391	0.014	2.24694e-07	0.391366	0.00112	26.8059
				rs62065390	A	G	A	G	-12.347	-0.041	0.1789	1.4016	0.0175	1.26022e-18	0.0191367	0.00323524	77.5958
				rs73170331	A	C	A	C	6.0515	0.0074	0.7523	1.2128	0.0161	6.04752e-07	0.645784	0.00104024	24.895
				rs7601767	A	G	A	G	-4.7726	0.0105	0.3752	1.0273	0.0142	3.3881e-06	0.459642	0.000901908	21.5814
				rs7778997	A	G	A	G	13.3723	0.0015	0.0365	2.7193	0.0411	8.7633e-07	0.970887	0.00101041	24.1803
				rs77958337	T	C	T	C	11.7332	0.0072	0.0674	2.3191	0.0308	4.2063e-07	0.815166	0.00106947	25.5951
				rs7918409	T	G	T	G	-4.6487	0.0148	0.5711	1.0043	0.0138	3.67798e-06	0.283512	0.000895335	21.424
				rs9410528	A	G	A	G	-12.3963	0.0238	0.0543	2.696	0.0323	4.26496e-06	0.461218	0.000883485	21.1401
				rs9669278	T	C	T	C	8.3312	0.0193	0.4863	1.0136	0.014	2.04497e-16	0.168027	0.0028177	67.5531
	rostral middle frontal	frontal	ALS	rs10876864	A	G	A	G	-26.0617	-0.0331	0.5763	5.4356	0.0138	1.62974e-06	0.0164601	0.000960576	22.9866
				rs10878349	A	G	A	G	38.2744	0.0237	0.4923	5.3131	0.0139	5.85661e-13	0.0881877	0.0021658	51.8901
				rs11762628	T	C	T	C	-25.8646	0.002	0.6598	5.6017	0.0148	3.88808e-06	0.892505	0.000890888	21.3175
				rs12105983	T	C	T	C	-24.797	0.0359	0.5478	5.3057	0.0138	2.95889e-06	0.00928308	0.000912756	21.8412
				rs12452834	T	C	T	C	-34.3764	-0.0191	0.333	5.9317	0.0151	6.81705e-09	0.205907	0.00140279	33.5835
				rs12587898	T	C	T	C	-28.8727	-0.0026	0.7214	5.9023	0.0152	9.99327e-07	0.864182	0.000999854	23.9274
				rs12615936	A	G	A	G	-43.6847	-0.0111	0.8938	8.5857	0.0225	3.61713e-07	0.621777	0.00108162	25.8864
				rs12630663	T	C	T	C	-29.0028	0.0017	0.5867	5.3575	0.014	6.18063e-08	0.903352	0.00122423	29.3035
				rs12706358	T	C	T	C	-26.148	0.0069	0.3397	5.6874	0.015	4.27526e-06	0.645516	0.000883292	21.1355
				rs12779865	T	C	T	C	29.7107	-0.0047	0.6663	5.6047	0.0144	1.15149e-07	0.74413	0.00117395	28.0986
				rs12892228	T	C	T	C	-24.171	0.015	0.4845	5.2608	0.0135	4.33688e-06	0.266521	0.000882147	21.1081
				rs2283102	A	G	A	G	29.3098	-0.0111	0.6775	5.9092	0.0152	7.04829e-07	0.465229	0.00102792	24.5998
				rs2346177	A	G	A	G	24.5933	0.0049	0.5032	5.2342	0.0136	2.61978e-06	0.718627	0.000922509	22.0748
				rs2802295	A	G	A	G	-25.0836	0.0087	0.3788	5.4342	0.0143	3.91438e-06	0.542928	0.000890349	21.3045
				rs284526	A	G	A	G	-31.2881	0.0046	0.4702	5.3514	0.0136	5.01381e-09	0.735186	0.00142772	34.1812
				rs28582646	A	G	A	G	-39.5037	0.0185	0.8318	7.9106	0.0199	5.92126e-07	0.352553	0.00104194	24.9356
				rs342898	A	G	A	G	-27.0403	0.0123	0.3111	5.6674	0.0148	1.83131e-06	0.405928	0.000951219	22.7624
				rs34772405	T	C	T	C	34.2357	-0.0216	0.5478	5.3388	0.0137	1.43039e-10	0.114878	0.00171697	41.1183
				rs3800305	T	C	T	C	42.3285	-0.0057	0.9012	8.8081	0.0234	1.54262e-06	0.807549	0.000964985	23.0922
				rs3817176	T	C	T	C	43.2728	0.0259	0.1534	7.3964	0.0192	4.90033e-09	0.17735	0.00142957	34.2257
				rs386424	T	G	T	G	-32.9502	-0.0023	0.6994	5.7869	0.0153	1.24148e-08	0.880507	0.00135417	32.4181
				rs42034	A	G	A	G	30.7848	0.0068	0.7544	6.1614	0.0157	5.84114e-07	0.664927	0.00104304	24.9619
				rs4336833	T	G	T	G	-28.5361	0.0252	0.2425	6.1945	0.0162	4.09142e-06	0.119814	0.000886809	21.2198
				rs4792721	A	G	A	G	27.7187	0.001	0.4172	5.4633	0.0139	3.90321e-07	0.942648	0.00107549	25.7395
				rs4846200	T	C	T	C	30.9968	-0.0121	0.4191	6.0256	0.015	2.68685e-07	0.419859	0.00110558	26.4604
				rs4869215	T	C	T	C	26.9191	0.0393	0.3653	5.4899	0.0146	9.41985e-07	0.00710716	0.0010046	24.0412
				rs4917384	T	C	T	C	35.4751	-0.005	0.3211	5.6854	0.0146	4.38455e-10	0.732	0.00162576	38.9304
				rs55663797	A	G	A	G	-60.1878	-0.0423	0.1784	7.3655	0.0176	3.04367e-16	0.016243	0.00278509	66.7692
				rs5756181	T	C	T	C	-30.536	0.0059	0.736	5.9832	0.0153	3.33211e-07	0.699777	0.00108824	26.0448
				rs6572878	T	C	T	C	25.3939	0.0062	0.6003	5.4778	0.014	3.55586e-06	0.657869	0.000898038	21.4887
				rs7144300	T	C	T	C	-35.0898	-0.0158	0.8303	7.071	0.0193	6.95935e-07	0.412985	0.00102894	24.6243
				rs71649063	A	G	A	G	-61.0319	-0.033	0.0426	13.2769	0.0363	4.28929e-06	0.363302	0.00088303	21.1293
				rs77126132	A	G	A	G	45.0723	0.0085	0.0968	9.3422	0.0258	1.4029e-06	0.74181	0.000972606	23.2747
				rs7778997	A	G	A	G	80.4405	0.0015	0.0363	14.4343	0.0411	2.50574e-08	0.970887	0.00129728	31.0543
				rs7981883	T	G	T	G	26.214	0.0057	0.6237	5.5486	0.014	2.30756e-06	0.683903	0.000932681	22.3184
	superior frontal	frontal	ALS	rs10460587	T	C	T	C	29.0139	-0.0089	0.5485	5.7375	0.0137	4.26151e-07	0.515928	0.00106842	25.57
				rs10878349	A	G	A	G	42.1477	0.0237	0.4921	5.7792	0.0139	3.0313e-13	0.0881877	0.00221966	53.1834
				rs11125074	A	G	A	G	27.2925	0.0089	0.4995	5.724	0.0136	1.85988e-06	0.512847	0.000949977	22.7327
				rs11170528	A	G	A	G	43.8264	-0.0049	0.1622	8.7235	0.0186	5.06203e-07	0.792211	0.00105456	25.2379
				rs12034991	A	G	A	G	27.5459	-0.0034	0.6479	5.9707	0.0141	3.9592e-06	0.809451	0.000889438	21.2827
				rs12213230	T	C	T	C	42.3821	0.007	0.2676	9.2037	0.0169	4.12668e-06	0.678727	0.000886122	21.2033
				rs12630663	T	C	T	C	-26.857	0.0017	0.5868	5.8296	0.014	4.08509e-06	0.903352	0.000886933	21.2227
				rs12945020	A	G	A	G	33.4774	0.0275	0.3522	6.1388	0.0147	4.94127e-08	0.06138	0.00124232	29.7372
				rs1628768	T	C	T	C	-52.5047	-0.0174	0.7614	6.9224	0.0165	3.33119e-14	0.291633	0.00240037	57.5237
				rs17235841	A	C	A	C	35.747	-0.0023	0.7925	7.2361	0.0165	7.80857e-07	0.889139	0.00101968	24.4025
				rs1988657	A	G	A	G	-26.9792	0.0103	0.5144	5.855	0.0137	4.06774e-06	0.452156	0.000887273	21.2309
				rs1990408	A	G	A	G	-32.5323	-0.0058	0.7562	6.795	0.0156	1.68719e-06	0.710046	0.000957796	22.92
				rs2063453	T	C	T	C	-60.9229	-0.0256	0.8467	8.0439	0.0192	3.62459e-14	0.182422	0.00239346	57.3577
				rs2066827	T	G	T	G	40.3051	-0.0325	0.768	8.5283	0.0181	2.28939e-06	0.0725613	0.000933315	22.3336
				rs2490272	T	C	T	C	31.9658	-0.0102	0.6199	5.8918	0.0142	5.78014e-08	0.472566	0.00122964	29.4333
				rs2664299	T	C	T	C	30.6205	0.0102	0.5868	6.0974	0.0148	5.11643e-07	0.490704	0.0010537	25.2173
				rs35659302	T	G	T	G	29.2256	0.0171	0.4303	5.8427	0.0143	5.67177e-07	0.231773	0.0010454	25.0186
				rs386424	T	G	T	G	-35.7438	-0.0023	0.6994	6.2971	0.0153	1.37694e-08	0.880507	0.00134578	32.2169
				rs55865440	T	C	T	C	-110.431	0.0599	0.0261	23.7282	0.0557	3.25553e-06	0.282194	0.000905104	21.6579
				rs56119276	T	C	T	C	-30.9243	0.0133	0.6528	6.2465	0.0149	7.39621e-07	0.372062	0.00102405	24.507
				rs6463758	A	G	A	G	-29.4089	-0.0155	0.4623	5.8985	0.0137	6.16974e-07	0.257892	0.00103863	24.8564
				rs72722150	T	C	T	C	37.5606	0.0014	0.1763	7.5357	0.0181	6.2169e-07	0.938347	0.00103802	24.8417
				rs7376475	T	G	T	G	28.9135	-0.0091	0.3486	6.1341	0.0143	2.43416e-06	0.524539	0.000928399	22.2159
				rs75871613	T	G	T	G	41.0078	-0.0105	0.8772	8.8864	0.0216	3.93721e-06	0.626888	0.000889884	21.2934
				rs77126132	A	G	A	G	50.727	0.0085	0.0972	10.1699	0.0258	6.10219e-07	0.74181	0.00103952	24.8776
				rs7715167	T	C	T	C	-33.1951	0.0142	0.3863	6.2595	0.014	1.13818e-07	0.310446	0.00117489	28.1211
				rs778147	A	C	A	C	-27.8849	0.0183	0.6232	6.0314	0.0143	3.77705e-06	0.200644	0.000893208	21.373
				rs8017620	A	G	A	G	-34.0963	0.0197	0.2218	7.0756	0.0164	1.44383e-06	0.229666	0.000970298	23.2194
				rs855534	T	C	T	C	-59.2829	-0.0283	0.0571	12.6519	0.0332	2.79016e-06	0.393987	0.00091746	21.9539
	superior parietal	parietal	ALS	rs10109434	A	C	A	C	32.3272	0.0268	0.6304	4.951	0.016	6.60212e-11	0.0939342	0.00177998	42.6299
				rs10119848	A	G	A	G	24.8006	0.0301	0.753	5.2632	0.0157	2.45206e-06	0.0552129	0.000927812	22.2018
				rs10861966	A	G	A	G	-25.4964	-0.0134	0.4793	4.5464	0.0136	2.04629e-08	0.32448	0.00131368	31.4475
				rs10863596	T	C	T	C	-22.7001	-0.0045	0.6512	4.7579	0.0143	1.83283e-06	0.753001	0.000951153	22.7609
				rs10878349	A	G	A	G	25.8512	0.0237	0.492	4.5263	0.0139	1.12096e-08	0.0881877	0.00136245	32.6166
				rs11102508	T	C	T	C	-25.6044	-0.0077	0.7248	4.9834	0.0154	2.7777e-07	0.617075	0.0011029	26.3962
				rs113985786	T	C	T	C	32.8515	0.0035	0.8714	6.9649	0.0205	2.39674e-06	0.864435	0.000929641	22.2456
				rs1163073	T	C	T	C	-28.5031	0.0025	0.6719	4.7896	0.0145	2.66444e-09	0.863112	0.00147905	35.4119
				rs11635701	T	C	T	C	22.5852	0.0098	0.5876	4.6893	0.014	1.46225e-06	0.483927	0.00096928	23.1951
				rs11716920	T	C	T	C	-44.9327	0.0661	0.9238	9.376	0.0278	1.64872e-06	0.0174211	0.000959647	22.9643
				rs1180321	T	C	T	C	22.3668	-0.0017	0.33	4.8577	0.0144	4.13654e-06	0.906024	0.000885931	21.1987
				rs12246842	A	G	A	G	27.2641	-0.0083	0.4463	4.6624	0.014	4.98555e-09	0.553277	0.00142817	34.1922
				rs12353192	A	G	A	G	-22.9092	-0.0202	0.2987	4.9869	0.0149	4.35088e-06	0.175193	0.000881889	21.1019
				rs1242023	T	C	T	C	-37.5552	-0.0041	0.086	8.2193	0.0246	4.8971e-06	0.867632	0.000872429	20.8754
				rs138834	A	C	A	C	-26.9644	0.0034	0.8066	5.8165	0.0175	3.5548e-06	0.845952	0.000898062	21.4893
				rs1440802	T	C	T	C	68.0782	-0.0105	0.9065	7.9452	0.0254	1.0487e-17	0.679324	0.00306135	73.4125
				rs1674888	A	G	A	G	21.3231	-0.0076	0.5626	4.5066	0.0137	2.22837e-06	0.579069	0.000935481	22.3855
				rs17083264	A	G	A	G	31.2182	0.0024	0.8315	6.1439	0.0184	3.75117e-07	0.896222	0.00107869	25.8161
				rs17364645	A	G	A	G	-27.629	0.0284	0.3118	4.8696	0.015	1.39687e-08	0.0583136	0.00134462	32.189
				rs17420882	T	G	T	G	23.797	-0.0213	0.7147	5.0892	0.0151	2.92552e-06	0.158364	0.000913665	21.863
				rs17543864	A	G	A	G	-22.9797	0.0118	0.3276	4.7951	0.0152	1.64856e-06	0.437563	0.000959655	22.9645
				rs1856340	A	G	A	G	25.4907	-0.0097	0.6659	5.4873	0.0154	3.39419e-06	0.52878	0.000901764	21.5779
				rs2043820	A	G	A	G	-23.391	0.0128	0.7029	4.9884	0.015	2.74438e-06	0.393474	0.000918786	21.9856
				rs2346177	A	G	A	G	21.178	0.0049	0.5026	4.461	0.0136	2.06083e-06	0.718627	0.000941748	22.5356
				rs2495741	A	G	A	G	-25.5298	0.002	0.784	5.4051	0.0165	2.32071e-06	0.903523	0.000932225	22.3075
				rs2540132	A	G	A	G	-24.4731	-0.0152	0.7658	5.3465	0.0164	4.70778e-06	0.354015	0.000875582	20.9509
				rs3827730	T	C	T	C	-24.5835	0.0396	0.6672	4.7841	0.0147	2.76816e-07	0.00706261	0.00110318	26.4028
				rs6505216	T	G	T	G	27.0886	-0.025	0.236	5.9245	0.0174	4.82396e-06	0.15078	0.000873632	20.9042
				rs681561	A	C	A	C	-20.7	0.0061	0.5161	4.4718	0.0136	3.67421e-06	0.653771	0.000895417	21.4259
				rs6840242	T	C	T	C	-25.6052	-0.0093	0.3942	4.5764	0.0139	2.20555e-08	0.503454	0.00130761	31.302
				rs6886577	A	G	A	G	22.2045	0.0102	0.3898	4.6225	0.0142	1.55862e-06	0.472566	0.000964157	23.0723
				rs7209131	T	C	T	C	-22.7118	0.0015	0.6328	4.6784	0.0143	1.20625e-06	0.916459	0.000984734	23.5653
				rs73006822	T	C	T	C	-49.1171	0.0209	0.1509	6.8346	0.0202	6.64557e-13	0.300831	0.00215546	51.642
				rs736365	A	G	A	G	22.3389	0.016	0.3606	4.6924	0.0141	1.92965e-06	0.256479	0.000947023	22.6619
				rs74580701	A	G	A	G	78.1487	-0.0242	0.9593	13.6944	0.0393	1.15243e-08	0.538042	0.00136021	32.5628
				rs7563432	A	G	A	G	-27.8845	0.0089	0.3757	4.6585	0.0142	2.15428e-09	0.530816	0.00149631	35.8259
				rs7570830	A	C	A	C	-21.9054	0.013	0.5666	4.6638	0.0137	2.6414e-06	0.342669	0.000921851	22.059
				rs7635829	A	G	A	G	32.3195	-0.001	0.2313	5.3319	0.0162	1.34828e-09	0.950779	0.00153439	36.7391
				rs76830096	A	C	A	C	49.234	0.0323	0.7813	6.0566	0.0162	4.32906e-16	0.0461709	0.00275621	66.0748
				rs7835099	T	C	T	C	49.0738	0.0409	0.0653	9.2959	0.0304	1.29834e-07	0.178498	0.00116426	27.8664
				rs9428576	T	C	T	C	-21.9216	0.0015	0.569	4.6161	0.0137	2.04482e-06	0.912815	0.000942374	22.5506
				rs9523248	A	G	A	G	-26.7342	0.0027	0.2917	5.2014	0.0156	2.75019e-07	0.862591	0.0011037	26.4154
				rs9637525	A	G	A	G	24.6256	-0.0035	0.4064	4.5713	0.0141	7.16428e-08	0.803959	0.00121229	29.0174
	superior temporal	temporal	ALS	rs10109434	A	C	A	C	15.2334	0.0268	0.6307	3.3037	0.016	4.00714e-06	0.0939342	0.000888475	21.2597
				rs10275053	T	C	T	C	-43.881	-0.0019	0.9701	9.2216	0.048	1.95035e-06	0.968425	0.000946167	22.6414
				rs10799737	T	G	T	G	15.3554	-0.0059	0.3471	3.2182	0.0147	1.82927e-06	0.688155	0.000951309	22.7646
				rs10876864	A	G	A	G	-18.5909	-0.0331	0.5756	3.0935	0.0138	1.85907e-09	0.0164601	0.00150829	36.1131
				rs10878349	A	G	A	G	25.0495	0.0237	0.4915	3.0236	0.0139	1.18446e-16	0.0881877	0.00286248	68.6299
				rs10980517	A	G	A	G	14.2091	0.0041	0.5208	3.0304	0.0137	2.74741e-06	0.764734	0.000918698	21.9835
				rs11012732	A	G	A	G	15.6682	-0.0034	0.6655	3.1982	0.0144	9.62922e-07	0.813346	0.00100284	23.9989
				rs11243209	A	G	A	G	16.8191	0.0073	0.259	3.5888	0.0162	2.77845e-06	0.652265	0.000917797	21.9619
				rs1163249	A	G	A	G	28.932	0.0113	0.1993	3.7589	0.0177	1.39371e-14	0.523202	0.00247172	59.2378
				rs12120719	T	C	T	C	27.4886	-0.0724	0.9	5.0574	0.0228	5.46974e-08	0.0014961	0.00123411	29.5403
				rs12630663	T	C	T	C	-15.9088	0.0017	0.5868	3.0523	0.014	1.86745e-07	0.903352	0.00113492	27.1634
				rs12824438	T	C	T	C	17.7339	-0.0096	0.7263	3.5084	0.015	4.31074e-07	0.522173	0.00106749	25.5478
				rs17675949	T	C	T	C	-15.412	0.0005	0.4263	3.125	0.0142	8.14586e-07	0.971911	0.00101628	24.321
				rs2043820	A	G	A	G	-16.2743	0.0128	0.7031	3.3261	0.015	9.93571e-07	0.393474	0.00100032	23.9385
				rs2110984	T	C	T	C	16.694	-0.0079	0.7732	3.6239	0.0163	4.09229e-06	0.627916	0.000886792	21.2194
				rs2301718	A	G	A	G	18.3689	0.0003	0.2268	3.6301	0.0168	4.18897e-07	0.985753	0.0010698	25.6031
				rs2969	T	C	T	C	-19.7073	-0.0383	0.2559	3.6224	0.0169	5.31615e-08	0.0234347	0.00123641	29.5955
				rs35476443	T	C	T	C	-21.9252	-0.0105	0.8825	4.7021	0.021	3.11856e-06	0.617075	0.000908547	21.7404
				rs35629514	A	G	A	G	-18.7452	0.0062	0.3905	3.358	0.015	2.37425e-08	0.679362	0.00130164	31.1589
				rs3849251	T	C	T	C	16.08	0.0049	0.6801	3.2579	0.0146	7.98659e-07	0.73716	0.00101787	24.359
				rs3956705	T	C	T	C	-16.0129	-0.0056	0.3814	3.0848	0.0139	2.09276e-07	0.687038	0.00112573	26.9432
				rs55865440	T	C	T	C	-56.9147	0.0599	0.0261	12.3117	0.0557	3.78569e-06	0.282194	0.000893025	21.3686
				rs6492134	A	G	A	G	15.6996	-0.0197	0.2848	3.4094	0.0154	4.12865e-06	0.200819	0.000886084	21.2024
				rs7607693	A	G	A	G	-29.1043	-0.0071	0.9209	6.0768	0.0252	1.67271e-06	0.778138	0.000958488	22.9366
				rs76650567	T	C	T	C	-28.4422	-0.0059	0.0856	5.4031	0.0248	1.40914e-07	0.811956	0.00115765	27.7079
				rs7715167	T	C	T	C	-16.9036	0.0142	0.3868	3.264	0.014	2.23319e-07	0.310446	0.00112049	26.8177
				rs79600142	T	C	T	C	33.2885	0.0322	0.7836	3.9131	0.0162	1.78587e-17	0.0468499	0.00301768	72.3619
				rs823118	T	C	T	C	-14.5527	-0.0011	0.5481	3.0036	0.0137	1.26557e-06	0.936005	0.000980879	23.4729
				rs9835955	A	G	A	G	20.939	0.028	0.2388	3.7686	0.0169	2.75751e-08	0.097559	0.00128953	30.8685
	supramarginal	parietal	ALS	rs10109434	A	C	A	C	19.6935	0.0268	0.6308	4.0449	0.016	1.12321e-06	0.0939342	0.000990463	23.7025
				rs10224546	A	G	A	G	22.6834	-0.0092	0.2045	4.5695	0.0179	6.90247e-07	0.607275	0.0010296	24.6401
				rs10927043	T	C	T	C	26.8411	0.0157	0.1827	4.7552	0.0177	1.65586e-08	0.375076	0.00133083	31.8586
				rs11158250	A	G	A	G	-22.2615	0.02	0.7999	4.6281	0.0169	1.50875e-06	0.236638	0.000966767	23.1349
				rs11759026	A	G	A	G	-31.5554	-0.0024	0.761	4.5234	0.0163	3.03626e-12	0.882943	0.00203129	48.661
				rs12134876	T	C	T	C	52.6958	-0.065	0.9482	9.1754	0.0346	9.29253e-09	0.0602974	0.00137766	32.9811
				rs12979148	T	C	T	C	31.0215	0.0071	0.8657	5.4286	0.021	1.10055e-08	0.735291	0.00136394	32.6523
				rs1351394	T	C	T	C	25.0933	0.0196	0.4924	3.679	0.0137	9.06074e-12	0.152529	0.00194201	46.5179
				rs140273450	T	C	T	C	-46.6441	0.0235	0.0383	9.8719	0.0333	2.30187e-06	0.480371	0.000932879	22.3232
				rs1628768	T	C	T	C	-26.4981	-0.0174	0.7609	4.4253	0.0165	2.12613e-09	0.291633	0.00149738	35.8515
				rs16967429	T	C	T	C	19.3304	0.0188	0.6821	4.0764	0.0151	2.1159e-06	0.21312	0.000939633	22.4849
				rs17020711	T	C	T	C	-19.5869	0.0309	0.7308	4.1324	0.0157	2.13891e-06	0.0490505	0.000938766	22.4642
				rs182905872	A	G	A	G	-70.488	0.0461	0.0401	10.7182	0.0382	4.81724e-11	0.227507	0.00180568	43.2464
				rs2063453	T	C	T	C	-35.2929	-0.0256	0.8462	5.1366	0.0192	6.38125e-12	0.182422	0.00197063	47.2049
				rs2546108	A	C	A	C	-21.418	0.0016	0.4932	3.6883	0.0136	6.35978e-09	0.906347	0.00140842	33.7186
				rs2614464	A	G	A	G	-17.9222	-0.0097	0.4152	3.8988	0.0148	4.28926e-06	0.512207	0.00088303	21.1293
				rs2932537	A	G	A	G	21.5867	-0.0081	0.1894	4.7129	0.0179	4.64213e-06	0.650899	0.000876706	20.9778
				rs468167	T	C	T	C	-17.5976	0.0268	0.5756	3.7294	0.0138	2.37457e-06	0.0521336	0.000930386	22.2635
				rs4757060	A	G	A	G	17.0767	-0.0212	0.5893	3.7112	0.0138	4.19669e-06	0.124482	0.000884776	21.1711
				rs4924345	A	C	A	C	67.8991	-0.0038	0.9169	6.8104	0.0268	2.06408e-23	0.887245	0.00414018	99.3909
				rs55638417	A	G	A	G	43.4344	0.0321	0.7832	4.7819	0.0162	1.05541e-19	0.0475373	0.00343882	82.4955
				rs56026614	T	C	T	C	18.4021	0.0102	0.6505	3.8485	0.0143	1.7388e-06	0.475668	0.000955378	22.8621
				rs7607737	T	C	T	C	26.5429	0.0353	0.1229	5.7211	0.0201	3.49296e-06	0.079051	0.000899467	21.5229
				rs7675845	A	G	A	G	17.5839	-0.0204	0.6137	3.7871	0.014	3.43213e-06	0.145077	0.000900874	21.5566
				rs78288072	A	G	A	G	38.1678	-0.0286	0.9335	8.275	0.0297	3.98002e-06	0.335566	0.000889018	21.2727
	temporal pole	temporal	ALS	rs10759092	A	T	A	T	-2.2109	-0.0168	0.7574	0.4727	0.0166	2.90856e-06	0.311515	0.000914131	21.8741
				rs12145362	A	C	A	C	1.9659	-0.0086	0.3957	0.403	0.014	1.07078e-06	0.539027	0.000994304	23.7945
				rs12525327	A	G	A	G	2.4323	0.0221	0.7479	0.4794	0.0171	3.9029e-07	0.196219	0.0010755	25.7396
				rs12659006	A	G	A	G	-3.4439	0.0004	0.1097	0.6359	0.0221	6.10191e-08	0.985559	0.00122526	29.3283
				rs142848041	A	T	A	T	-6.3991	0.0072	0.0292	1.3944	0.0482	4.45071e-06	0.881256	0.000880074	21.0585
				rs150230554	T	G	T	G	-8.9222	-0.0917	0.0136	1.8916	0.0723	2.39645e-06	0.204681	0.000929651	22.2458
				rs1609268	T	C	T	C	2.0863	-0.0225	0.3556	0.4222	0.0141	7.7525e-07	0.110546	0.00102026	24.4163
				rs17035016	T	C	T	C	-1.9643	-0.0016	0.5257	0.3985	0.0137	8.25524e-07	0.907028	0.00101521	24.2953
				rs1808596	T	C	T	C	3.6381	-0.0129	0.0981	0.6996	0.0234	1.99013e-07	0.58144	0.00112979	27.0404
				rs1993149	T	C	T	C	2.2365	-0.0305	0.7248	0.4556	0.0157	9.15834e-07	0.0520554	0.00100687	24.0954
				rs4648477	A	G	A	G	-2.0419	-0.0036	0.2886	0.4389	0.0152	3.28233e-06	0.812779	0.000904448	21.6422
				rs6038566	A	G	A	G	1.9028	0.0063	0.5589	0.4008	0.0138	2.05941e-06	0.648015	0.000941803	22.5369
				rs62054762	T	G	T	G	-3.1759	-0.0315	0.2169	0.5164	0.0163	7.74451e-10	0.0532959	0.00157948	37.8203
				rs7082934	T	G	T	G	1.9489	0.0008	0.4961	0.418	0.0139	3.12482e-06	0.954104	0.000908386	21.7365
				rs7212827	T	C	T	C	3.5592	0.0023	0.1771	0.6306	0.0213	1.66001e-08	0.914011	0.00133063	31.8537
				rs7781436	T	C	T	C	-2.6759	0.0142	0.7875	0.5236	0.0183	3.2117e-07	0.437775	0.0010912	26.1158
				rs878718	A	G	A	G	2.0775	-0.0147	0.44	0.3984	0.0138	1.84206e-07	0.286778	0.00113603	27.1899
	transverse temporal	temporal	ALS	rs11170566	T	C	T	C	4.412	-0.0039	0.1597	0.6526	0.019	1.37374e-11	0.837367	0.00190803	45.7026
				rs112145243	T	C	T	C	-3.3259	0.0352	0.1869	0.6724	0.0225	7.56328e-07	0.117713	0.00102225	24.464
				rs114545294	A	G	A	G	-9.1912	-0.0101	0.9773	1.9263	0.0484	1.82925e-06	0.8347	0.000951309	22.7646
				rs115840240	A	G	A	G	7.243	-0.0342	0.0341	1.4362	0.04	4.57883e-07	0.392551	0.00106263	25.4314
				rs116469189	A	G	A	G	8.4806	0.0776	0.0244	1.8281	0.0547	3.50058e-06	0.156002	0.000899293	21.5187
				rs11684511	A	G	A	G	3.3887	0.0005	0.384	0.4858	0.0141	3.04776e-12	0.971712	0.00203099	48.6536
				rs11759026	A	G	A	G	-3.0994	-0.0024	0.7613	0.5811	0.0163	9.62434e-08	0.882943	0.00118844	28.4457
				rs12093974	A	G	A	G	2.4044	0.015	0.7006	0.5184	0.0149	3.51597e-06	0.314073	0.000898942	21.5103
				rs1480474	A	G	A	G	2.8405	0.0327	0.5852	0.4798	0.0141	3.21599e-09	0.020387	0.00146377	35.0455
				rs1523136	T	C	T	C	-2.7997	-0.0191	0.6784	0.516	0.0148	5.77035e-08	0.196863	0.00122978	29.4366
				rs17782835	T	C	T	C	-4.3972	0.0044	0.0956	0.8382	0.0251	1.55434e-07	0.860845	0.00114973	27.5182
				rs1837636	T	C	T	C	5.4507	-0.0182	0.9316	1.0174	0.0299	8.43908e-08	0.542726	0.00119905	28.7002
				rs1868673	A	C	A	C	2.471	-0.0084	0.365	0.4898	0.014	4.5372e-07	0.548506	0.00106337	25.4491
				rs2011814	A	G	A	G	-2.3173	0.006	0.5033	0.4702	0.0137	8.29361e-07	0.661418	0.00101484	24.2864
				rs3096383	A	G	A	G	3.4274	0.0077	0.2082	0.5953	0.0176	8.54025e-09	0.661749	0.00138451	33.1453
				rs3760034	A	G	A	G	4.4161	0.0515	0.0742	0.9218	0.0266	1.66171e-06	0.0528567	0.000959017	22.9492
				rs56310971	A	G	A	G	-3.0687	-0.0023	0.212	0.6455	0.0169	1.99442e-06	0.891746	0.000944375	22.5985
				rs72775393	T	C	T	C	4.6028	-0.0168	0.9295	0.9459	0.0266	1.13849e-06	0.527662	0.000989378	23.6765
				rs7553439	T	C	T	C	-2.7099	0.0425	0.2422	0.5678	0.017	1.81835e-06	0.0124193	0.000951789	22.7761
				rs76650567	T	C	T	C	-4.2928	-0.0059	0.0858	0.847	0.0248	4.01509e-07	0.811956	0.00107322	25.6849
				rs79164888	A	G	A	G	5.0208	-0.0557	0.0576	1.0586	0.0302	2.10714e-06	0.0651291	0.000939966	22.4929
				rs7989033	T	C	T	C	-2.633	-0.0042	0.7833	0.5758	0.0167	4.81322e-06	0.80143	0.000873811	20.9085
				rs9342271	T	G	T	G	3.2335	-0.0093	0.8188	0.6136	0.0179	1.36632e-07	0.603375	0.00116014	27.7676
				rs9969436	T	G	T	G	-2.5063	0.024	0.4722	0.4803	0.0138	1.80673e-07	0.0820118	0.00113759	27.2273
	whole cortex	global	ALS	rs10029872	T	C	T	C	-508.759	-0.0099	0.4749	109.612	0.0136	3.46e-06	0.46665	0.000900229	21.5412
				rs10251751	T	C	T	C	538.078	0.0081	0.6639	116.034	0.0149	3.53e-06	0.5867	0.0008986	21.5021
				rs10496091	A	G	A	G	-642.633	0.0085	0.2777	121.023	0.0153	1.1e-07	0.578515	0.00117793	28.1939
				rs10817864	T	C	T	C	531.096	0.0051	0.5739	111.251	0.0141	1.81e-06	0.717575	0.000952284	22.7879
				rs10878349	A	G	A	G	1039.99	0.0237	0.49	110.487	0.0139	4.83e-21	0.0881877	0.00369211	88.5943
				rs10927043	T	C	T	C	719.073	0.0157	0.1826	141.268	0.0177	3.58e-07	0.375076	0.00108249	25.9072
				rs111855983	T	C	T	C	818.642	-0.0144	0.8681	177.549	0.0191	4.01e-06	0.450893	0.00088839	21.2576
				rs11938781	T	C	T	C	719.171	-0.0145	0.8352	150.552	0.0183	1.78e-06	0.428157	0.00095349	22.8168
				rs12137969	A	G	A	G	-585.551	0.0251	0.2412	128.027	0.0162	4.79e-06	0.12129	0.000874145	20.9165
				rs12452834	T	C	T	C	-626.431	-0.0191	0.3329	123.59	0.0151	4.01e-07	0.205907	0.00107338	25.6888
				rs12630663	T	C	T	C	-632.811	0.0017	0.5883	111.213	0.014	1.27e-08	0.903352	0.00135236	32.3746
				rs139849708	T	C	T	C	2237.83	-0.0324	0.9703	422.122	0.0482	1.15e-07	0.501457	0.0011741	28.1022
				rs149352678	T	C	T	C	967.727	0.0171	0.0991	191.524	0.0258	4.35e-07	0.507465	0.00106668	25.5282
				rs1628768	T	C	T	C	-972.978	-0.0174	0.7614	132.005	0.0165	1.7e-13	0.291633	0.00226715	54.3239
				rs17543864	A	G	A	G	-623.915	0.0118	0.3264	116.989	0.0152	9.65e-08	0.437563	0.00118819	28.4399
				rs1791513	A	G	A	G	502.3	-0.006	0.4737	109.506	0.0137	4.5e-06	0.661418	0.000879235	21.0384
				rs2066827	T	G	T	G	862.413	-0.0325	0.7667	159.958	0.0181	6.99e-08	0.0725613	0.00121431	29.0658
				rs2301718	A	G	A	G	737.221	0.0003	0.2269	132.356	0.0168	2.55e-08	0.985753	0.00129594	31.0223
				rs3217901	A	G	A	G	-593.596	-0.0053	0.5779	114.716	0.014	2.29e-07	0.705006	0.00111862	26.7728
				rs34011931	A	G	A	G	-538.209	0.0055	0.672	117.718	0.0149	4.83e-06	0.712033	0.000873521	20.9015
				rs386424	T	G	T	G	-656.543	-0.0023	0.6992	120.042	0.0153	4.52e-08	0.880507	0.00124955	29.9104
				rs41563	A	G	A	G	586.664	-0.0133	0.3385	116.378	0.0143	4.63e-07	0.352335	0.00106174	25.4099
				rs42035	A	G	A	G	610.323	0.0064	0.7546	127.822	0.0156	1.8e-06	0.681618	0.000952646	22.7966
				rs4846200	T	C	T	C	628.747	-0.0121	0.4191	124.974	0.015	4.88e-07	0.419859	0.00105753	25.3092
				rs499688	T	C	T	C	583.894	-0.0023	0.6518	123.554	0.0146	2.29e-06	0.874824	0.000933235	22.3317
				rs6463758	A	G	A	G	-560.986	-0.0155	0.4618	112.382	0.0137	5.98e-07	0.257892	0.00104112	24.916
				rs6505216	T	G	T	G	652.811	-0.025	0.2375	142.864	0.0174	4.89e-06	0.15078	0.000872548	20.8782
				rs6572878	T	C	T	C	574.992	0.0062	0.6003	113.957	0.014	4.52e-07	0.657869	0.00106371	25.4571
				rs66702753	A	C	A	C	593.239	0.0134	0.7507	128.892	0.0159	4.17e-06	0.399359	0.000885241	21.1822
				rs6673449	A	G	A	G	552.905	-0.0041	0.4319	110.532	0.014	5.67e-07	0.769631	0.00104546	25.02
				rs7207463	A	G	A	G	519.764	0.0014	0.438	110.568	0.0139	2.59e-06	0.919773	0.000923407	22.0963
				rs743038	T	C	T	C	-532.105	-0.0424	0.556	115.398	0.0138	4.01e-06	0.002123	0.00088848	21.2598
				rs76650567	T	C	T	C	-902.866	-0.0059	0.087	194.898	0.0248	3.61e-06	0.811956	0.000896768	21.4583
				rs76801057	T	C	T	C	2036.78	0.0748	0.0263	429.549	0.0519	2.12e-06	0.149519	0.000939497	22.4817
				rs7715167	T	C	T	C	-662.754	0.0142	0.3857	119.138	0.014	2.65e-08	0.310446	0.00129266	30.9436
				rs7975351	A	G	A	G	611.049	0.008	0.474	113.554	0.0137	7.4e-08	0.55926	0.00120966	28.9543

## Sheet: Table S2
	Table S2 Summary of genetic variants used to estimate the effect of cortical surface area (adjusted for the respective global measures) on amyotrophic lateral sclerosis (ALS) risk
	Exposure	Lobe	outcome	SNP	effect_allele.exposure	other_allele.exposure	effect_allele.outcome	other_allele.outcome	beta exposure	beta outcome	eaf.exposure	se exposure	se outcome	pval exposure	pval outcome	R squared	F
	bankssts	temporal	ALS	rs12516225	T	G	T	G	-4.3221	0.0214	0.3045	0.9147	0.0148	2.29939e-06	0.148192	0.000932965	22.3252
				rs13112241	A	G	A	G	4.7549	0.0149	0.256	1.0129	0.0162	2.67465e-06	0.357702	0.000920848	22.035
				rs160458	T	C	T	C	-5.7934	0.0218	0.5145	0.8562	0.0139	1.32017e-11	0.116801	0.00191128	45.7805
				rs2237430	T	C	T	C	-4.387	0.0129	0.6745	0.9096	0.0148	1.41416e-06	0.383415	0.000971965	23.2594
				rs2573727	A	G	A	G	-4.6848	-0.0082	0.6568	0.9328	0.0151	5.10568e-07	0.587098	0.00105387	25.2214
				rs60856912	T	G	T	G	5.6187	0.0221	0.1743	1.1681	0.0187	1.5084e-06	0.237278	0.000966786	23.1353
				rs62384380	A	C	A	C	-18.3587	0.0274	0.0193	3.6863	0.0504	6.35018e-07	0.586682	0.00103631	24.8008
				rs626186	T	C	T	C	-5.191	-0.0101	0.793	1.0814	0.0173	1.58461e-06	0.559345	0.00096283	23.0406
				rs6565627	T	C	T	C	-5.0323	0.0186	0.2994	0.9501	0.0156	1.17979e-07	0.233141	0.00117199	28.0516
				rs73006822	T	C	T	C	7.3278	0.0209	0.15	1.2882	0.0202	1.28233e-08	0.300831	0.00135155	32.3552
				rs76289875	A	G	A	G	6.9426	-0.0408	0.0996	1.4623	0.024	2.05716e-06	0.0891309	0.000941891	22.539
				rs7862092	T	G	T	G	8.8051	0.0149	0.9222	1.5998	0.0271	3.71532e-08	0.582446	0.00126539	30.2901
				rs79898982	T	C	T	C	4.8342	0.0005	0.6328	1.0154	0.0156	1.92748e-06	0.974431	0.000947113	22.6641
				rs9321751	A	G	A	G	-4.286	0.019	0.6233	0.8986	0.0143	1.84554e-06	0.183956	0.000950598	22.7476
				rs9634160	T	C	T	C	-4.7096	0.009	0.4236	1.0297	0.0154	4.7905e-06	0.558941	0.000874189	20.9175
	caudal anterior cingulate	frontal	ALS	rs10171821	A	G	A	G	3.6717	0.0037	0.5171	0.7894	0.0141	3.29922e-06	0.793004	0.000904036	21.6324
				rs10845985	A	G	A	G	3.971	-0.003	0.4449	0.7635	0.0141	1.98168e-07	0.83151	0.00113013	27.0486
				rs11135715	A	G	A	G	4.2177	0.0216	0.7162	0.8831	0.0158	1.78802e-06	0.171598	0.000953139	22.8084
				rs12045189	A	G	A	G	4.1647	0.0046	0.7534	0.891	0.0159	2.95121e-06	0.772346	0.000912965	21.8462
				rs13021985	A	G	A	G	4.47	-0.0027	0.4254	0.7565	0.0138	3.44629e-09	0.844882	0.00145815	34.9109
				rs149041077	T	G	T	G	5.1294	-0.0308	0.8348	1.112	0.0216	3.97338e-06	0.15389	0.000889152	21.2759
				rs2053395	A	G	A	G	-3.8478	0.0009	0.4281	0.8423	0.0146	4.91916e-06	0.950846	0.000872069	20.8668
				rs2509765	T	C	T	C	5.6011	0.023	0.8388	1.0791	0.0189	2.09697e-07	0.22363	0.00112557	26.9393
				rs2647416	T	C	T	C	-3.8087	0.0102	0.3861	0.7761	0.0139	9.22512e-07	0.463063	0.00100628	24.0814
				rs292110	A	G	A	G	3.6672	0.0034	0.659	0.7993	0.0145	4.47482e-06	0.81461	0.000879642	21.0481
				rs3741588	A	G	A	G	-4.68	0.0272	0.8229	1.017	0.0185	4.18916e-06	0.141489	0.00088492	21.1745
				rs56851678	A	C	A	C	3.4926	-0.0037	0.4096	0.7632	0.014	4.73367e-06	0.79156	0.000875144	20.9404
				rs59249511	A	C	A	C	4.7276	-0.0203	0.1613	1.0207	0.0188	3.62635e-06	0.280237	0.000896467	21.4511
				rs7604555	A	G	A	G	7.4296	-0.0303	0.8701	1.5353	0.0242	1.30373e-06	0.210546	0.000978493	23.4157
				rs7711454	T	C	T	C	-5.3224	0.0092	0.8686	1.155	0.0205	4.0629e-06	0.65359	0.000887369	21.2332
				rs7728751	A	G	A	G	5.2729	-0.0243	0.7924	0.9264	0.0167	1.25694e-08	0.145644	0.00135317	32.3941
				rs77616139	A	G	A	G	10.5139	0.0052	0.0376	2.1631	0.0439	1.17048e-06	0.90571	0.000987152	23.6232
				rs78281653	T	C	T	C	-10.4508	-0.0653	0.9655	2.1816	0.0361	1.66425e-06	0.0704721	0.000958894	22.9463
				rs924762	T	C	T	C	3.9988	0.0329	0.2788	0.8567	0.0158	3.04622e-06	0.037317	0.000910426	21.7854
	caudal middle frontal	frontal	ALS	rs1261073	A	C	A	C	11.1917	-0.0198	0.6156	2.0538	0.0139	5.05785e-08	0.154313	0.00124044	29.692
				rs144390115	A	G	A	G	69.3706	-0.1042	0.9908	15.0915	0.1239	4.29303e-06	0.400347	0.00088296	21.1276
				rs2589230	T	C	T	C	22.8973	0.0071	0.9407	4.5814	0.0336	5.79632e-07	0.832646	0.00104366	24.9767
				rs30641	A	G	A	G	-14.5592	-0.0261	0.7634	2.3499	0.0163	5.80384e-10	0.109327	0.00160294	38.3831
				rs448939	T	C	T	C	10.1335	0.0127	0.5498	2.0092	0.0136	4.56974e-07	0.350395	0.00106279	25.4353
				rs655045	T	C	T	C	-12.167	0.0095	0.4059	2.1024	0.0144	7.15712e-09	0.509432	0.00139884	33.4888
				rs6753397	T	C	T	C	10.5726	0.0347	0.2739	2.2485	0.0154	2.5754e-06	0.0242436	0.000923879	22.1076
				rs7184835	T	C	T	C	-12.7187	0.0084	0.5271	2.0037	0.0138	2.1869e-10	0.542726	0.00168239	40.2887
				rs7356095	A	G	A	G	-11.1897	-0.0154	0.2786	2.2775	0.0153	8.96245e-07	0.314158	0.0010086	24.137
				rs7562708	T	G	T	G	11.3736	0.0064	0.3836	2.0479	0.014	2.79546e-08	0.647568	0.00128842	30.842
				rs7580560	A	G	A	G	12.9888	0.0098	0.8095	2.7419	0.0184	2.16741e-06	0.594304	0.000937704	22.4387
				rs7853181	A	G	A	G	9.3917	-0.0021	0.5633	2.0082	0.0137	2.91563e-06	0.878174	0.000913936	21.8695
				rs9345125	A	G	A	G	16.9754	-0.0098	0.82	2.5972	0.0179	6.31695e-11	0.584045	0.00178358	42.7162
				rs9402979	T	C	T	C	-11.9564	-0.0139	0.2545	2.3185	0.0153	2.50998e-07	0.363616	0.00111107	26.592
	cuneus	occipital	ALS	rs10765918	A	G	A	G	9.0108	0.0094	0.7309	1.4211	0.0162	2.28691e-10	0.561748	0.00167875	40.2014
				rs11149178	A	G	A	G	-5.6472	0.0031	0.3557	1.1998	0.0142	2.51655e-06	0.827188	0.000925731	22.152
				rs112484789	T	C	T	C	10.7673	0.0403	0.135	2.0555	0.0233	1.62073e-07	0.0836993	0.00114635	27.4374
				rs115136616	T	C	T	C	14.7746	-0.0235	0.0473	2.7996	0.0333	1.31032e-07	0.480371	0.00116352	27.8486
				rs115917585	T	C	T	C	6.1563	0.0005	0.5371	1.3183	0.0144	3.01379e-06	0.972301	0.000911284	21.8059
				rs116483964	A	G	A	G	-5.8732	-0.0019	0.3196	1.245	0.015	2.38843e-06	0.899204	0.00092992	22.2523
				rs11652557	A	G	A	G	-14.1635	-0.0541	0.0713	2.253	0.0266	3.24689e-10	0.0419683	0.00165021	39.5169
				rs12536836	T	C	T	C	7.1904	0.0106	0.4003	1.1858	0.014	1.3298e-09	0.448964	0.00153552	36.766
				rs13448	T	C	T	C	6.1736	0.0093	0.7308	1.3019	0.0156	2.11626e-06	0.551072	0.00093962	22.4846
				rs16829649	A	G	A	G	9.5773	-0.0379	0.8884	1.8168	0.0213	1.35298e-07	0.0751836	0.00116093	27.7866
				rs2155645	T	C	T	C	-6.4953	0.0108	0.2627	1.299	0.0154	5.72617e-07	0.483117	0.00104464	25.0002
				rs2440590	A	G	A	G	-10.0379	-0.0577	0.9195	2.1339	0.0281	2.55093e-06	0.0400357	0.000924644	22.1259
				rs244432	A	G	A	G	8.719	0.0251	0.8923	1.8914	0.0223	4.03032e-06	0.260352	0.000888013	21.2486
				rs35575289	T	C	T	C	-8.3531	0.0106	0.8778	1.7595	0.0213	2.06019e-06	0.618729	0.000941773	22.5362
				rs4843552	A	G	A	G	-5.4508	0.0185	0.572	1.1774	0.0142	3.6651e-06	0.192637	0.000895616	21.4307
				rs4895120	T	C	T	C	-7.9978	-0.0023	0.5161	1.1565	0.0138	4.66147e-12	0.867632	0.00199628	47.8204
				rs56075776	A	G	A	G	-5.4672	0.0148	0.3944	1.1921	0.0144	4.51403e-06	0.304054	0.000878944	21.0314
				rs6009630	T	C	T	C	6.1025	0.0094	0.3073	1.2605	0.0151	1.28971e-06	0.533602	0.000979361	23.4365
				rs71427711	A	G	A	G	-9.1591	-0.0249	0.8395	1.6544	0.0201	3.09093e-08	0.215417	0.00128029	30.647
				rs7177857	A	G	A	G	6.0676	0.001	0.7119	1.2718	0.015	1.83427e-06	0.946847	0.00095109	22.7594
				rs73092904	T	C	T	C	-7.5405	-0.0265	0.1969	1.4777	0.0174	3.34554e-07	0.127762	0.00108791	26.037
				rs73313052	A	G	A	G	-14.2449	-0.0123	0.1266	1.7272	0.0206	1.61885e-16	0.550449	0.00283686	68.0138
				rs76321369	A	G	A	G	18.2303	-0.0497	0.033	3.7703	0.0413	1.32986e-06	0.228826	0.0009769	23.3776
				rs76470478	T	C	T	C	-19.1184	0.0451	0.0409	3.2428	0.0374	3.73219e-09	0.227863	0.00145168	34.7557
				rs9376461	T	G	T	G	-5.9359	-0.0178	0.6593	1.2586	0.0142	2.40205e-06	0.210016	0.000929464	22.2414
				rs9834227	A	G	A	G	-6.7733	0.0004	0.3058	1.2486	0.0148	5.80469e-08	0.978438	0.0012293	29.4251
	entorhinal	temporal	ALS	rs11012387	A	C	A	C	-5.0409	-0.0041	0.093	1.0746	0.0319	2.71933e-06	0.897732	0.000919521	22.0032
				rs141912254	T	C	T	C	-8.9505	-0.0213	0.9753	1.7161	0.0455	1.83218e-07	0.63969	0.00113646	27.2003
				rs1659832	A	G	A	G	-2.5756	0.0066	0.2698	0.5431	0.0154	2.11196e-06	0.668235	0.000939783	22.4885
				rs17698176	T	G	T	G	-3.5199	-0.0051	0.7794	0.662	0.0174	1.05452e-07	0.769443	0.00118105	28.2689
				rs2270027	A	G	A	G	-3.0827	0.0133	0.8121	0.6154	0.0179	5.46391e-07	0.457472	0.00104841	25.0906
				rs247787	A	G	A	G	-3.2922	-0.0213	0.8304	0.6415	0.0183	2.86627e-07	0.244451	0.00110037	26.3356
				rs2589562	A	G	A	G	2.6493	0.0094	0.7514	0.5583	0.0159	2.08199e-06	0.55439	0.000940929	22.516
				rs3171927	A	G	A	G	-2.4501	0.0106	0.7056	0.522	0.0147	2.68336e-06	0.470855	0.000920588	22.0288
				rs35004829	A	G	A	G	-2.9238	0.0326	0.2341	0.5661	0.0165	2.40681e-07	0.0481822	0.00111446	26.6731
				rs35510610	T	G	T	G	2.6342	-0.0004	0.2619	0.5731	0.0157	4.29842e-06	0.979674	0.00088286	21.1252
				rs3743462	A	G	A	G	-4.0192	-0.0017	0.844	0.7698	0.0209	1.77867e-07	0.935172	0.00113885	27.2576
				rs3790598	A	G	A	G	3.134	-0.0275	0.1634	0.6514	0.0186	1.50045e-06	0.139275	0.00096721	23.1455
				rs41298605	T	C	T	C	10.5678	-0.1845	0.0188	2.2441	0.0834	2.48754e-06	0.0269508	0.000926661	22.1742
				rs4408506	T	C	T	C	2.9288	0.042	0.8082	0.6355	0.0176	4.05283e-06	0.0170159	0.000887567	21.2379
				rs4434446	A	C	A	C	2.3977	-0.0337	0.6758	0.5244	0.0149	4.82462e-06	0.0237132	0.000873622	20.9039
				rs61837172	T	C	T	C	-5.6527	0.0137	0.0528	1.225	0.0349	3.9414e-06	0.694652	0.000889799	21.2914
				rs6693283	A	C	A	C	-2.5488	-0.006	0.4206	0.4786	0.0137	1.00658e-07	0.661418	0.00118481	28.3589
				rs7141150	A	C	A	C	3.0959	-0.0096	0.5206	0.4821	0.0138	1.34764e-10	0.486647	0.00172183	41.2347
				rs72656074	A	G	A	G	2.7536	-0.0246	0.7047	0.5631	0.0156	1.00799e-06	0.114813	0.00099916	23.9108
				rs73205654	T	C	T	C	-4.1869	0.0397	0.0973	0.8507	0.0248	8.57906e-07	0.10942	0.00101212	24.2212
				rs7727904	A	G	A	G	2.7688	0.003	0.7719	0.5755	0.0168	1.50086e-06	0.858274	0.000967188	23.1449
	frontal pole	frontal	ALS	rs1054442	A	C	A	C	1.184	-0.0079	0.6253	0.236	0.0141	5.24985e-07	0.575286	0.00105163	25.1677
				rs10824617	A	G	A	G	1.8237	-0.0423	0.9087	0.3976	0.0239	4.50155e-06	0.0767481	0.000879166	21.0367
				rs113050298	T	C	T	C	-2.771	-0.0439	0.0548	0.5154	0.0306	7.59871e-08	0.15139	0.00120753	28.9033
				rs13145280	T	C	T	C	1.2452	0.0178	0.2345	0.272	0.0164	4.69575e-06	0.27776	0.000875787	20.9558
				rs16981939	T	C	T	C	1.1192	0.0322	0.3822	0.2316	0.014	1.3485e-06	0.0214482	0.000975782	23.3508
				rs17464221	T	C	T	C	-1.548	-0.02	0.299	0.2533	0.0151	9.88039e-10	0.185336	0.00155967	37.3452
				rs403351	A	G	A	G	2.7139	-0.0142	0.0862	0.5409	0.0306	5.23813e-07	0.64261	0.00105181	25.172
				rs74979230	A	G	A	G	-1.4929	0.0148	0.1573	0.321	0.0186	3.30684e-06	0.426207	0.000903852	21.6279
				rs80242188	A	C	A	C	-2.5976	0.0165	0.067	0.5558	0.0314	2.95931e-06	0.599251	0.000912745	21.8409
				rs80316816	T	C	T	C	-2.017	0.0143	0.9212	0.4262	0.0257	2.2175e-06	0.577924	0.000935873	22.3949
				rs872505	T	C	T	C	-1.1242	0.0145	0.4151	0.2276	0.0138	7.83765e-07	0.293385	0.00101939	24.3953
	fusiform	temporal	ALS	rs10784446	A	G	A	G	-9.7374	-0.0058	0.3808	1.9702	0.014	7.71901e-07	0.678665	0.00102061	24.4247
				rs10842230	A	G	A	G	-11.004	0.0179	0.8114	2.4083	0.018	4.89594e-06	0.320007	0.000872448	20.8758
				rs12939002	T	C	T	C	10.1124	0.0135	0.7322	2.1704	0.0156	3.17389e-06	0.386828	0.000907138	21.7066
				rs17834032	T	C	T	C	14.0327	-0.0142	0.5174	1.89	0.0137	1.13028e-13	0.299971	0.00230037	55.1217
				rs2074404	T	G	T	G	15.0312	0.0331	0.7538	2.2933	0.0155	5.58669e-11	0.0327215	0.0017936	42.9565
				rs2302276	T	C	T	C	9.0035	-0.0289	0.6056	1.9425	0.0139	3.56926e-06	0.0376048	0.000897737	21.4815
				rs35108177	A	G	A	G	12.5689	-0.0056	0.1678	2.7446	0.0195	4.66085e-06	0.773975	0.000876384	20.9701
				rs4552422	A	G	A	G	9.1305	-0.0139	0.5306	1.918	0.0137	1.93183e-06	0.310297	0.000946933	22.6598
				rs58321169	T	C	T	C	-10.9268	0.0089	0.2751	2.3141	0.0154	2.33725e-06	0.563317	0.000931656	22.2939
				rs61784835	T	C	T	C	11.4154	0.0124	0.3646	2.19	0.0151	1.86301e-07	0.411537	0.00113511	27.168
				rs62242182	A	G	A	G	-10.6273	-0.0135	0.2569	2.1771	0.016	1.05334e-06	0.398809	0.000995623	23.8261
				rs62351955	A	C	A	C	11.987	-0.0197	0.1976	2.5532	0.0192	2.66747e-06	0.304872	0.000921064	22.0402
				rs62385213	A	G	A	G	11.7604	-0.0075	0.8221	2.5406	0.018	3.67462e-06	0.676922	0.000895408	21.4257
				rs6801733	A	G	A	G	-21.5821	-0.0108	0.946	4.3368	0.0326	6.47431e-07	0.740427	0.00103476	24.7635
				rs6931994	A	G	A	G	9.8564	-0.0408	0.6984	2.1425	0.0155	4.2164e-06	0.00848194	0.000884401	21.1621
				rs75899615	A	G	A	G	-36.3777	0.0085	0.9811	7.6084	0.0606	1.74204e-06	0.888451	0.000955229	22.8585
				rs77694980	A	C	A	C	-32.6806	-0.067	0.9705	6.8204	0.0443	1.6546e-06	0.130428	0.000959361	22.9575
				rs949279	A	G	A	G	-11.8712	-0.0096	0.3297	2.0263	0.0147	4.66898e-09	0.513717	0.0014335	34.3199
				rs9950391	T	G	T	G	13.331	-0.0029	0.1711	2.837	0.0214	2.61467e-06	0.892205	0.000922666	22.0785
	inferior parietal	parietal	ALS	rs117402388	T	C	T	C	-41.6738	-0.0194	0.9525	9.0519	0.0392	4.14705e-06	0.620672	0.000885728	21.1939
				rs118054914	A	G	A	G	62.2702	0.0057	0.979	11.483	0.0545	5.86673e-08	0.916703	0.00122844	29.4045
				rs1413536	T	C	T	C	23.0426	0.0016	0.5065	3.2708	0.0137	1.85537e-12	0.907028	0.00207154	49.6271
				rs144980872	A	G	A	G	64.3453	0.0485	0.9812	13.7256	0.0547	2.75919e-06	0.375265	0.000918355	21.9753
				rs148683230	A	G	A	G	24.3604	-0.0174	0.15	4.6672	0.021	1.79417e-07	0.407347	0.00113815	27.2408
				rs17019370	A	C	A	C	19.3548	0.0052	0.7125	3.6028	0.0154	7.78012e-08	0.735618	0.00120562	28.8576
				rs2145598	A	G	A	G	15.5452	-0.0007	0.5767	3.264	0.014	1.91093e-06	0.960122	0.000947805	22.6807
				rs2163027	T	G	T	G	-16.5234	-0.0044	0.6866	3.4811	0.0148	2.06861e-06	0.76624	0.000941446	22.5284
				rs2218439	A	G	A	G	17.4755	0.0287	0.4273	3.2641	0.0139	8.61025e-08	0.0389468	0.00119743	28.6613
				rs2336714	T	C	T	C	-29.7946	-0.0061	0.3614	3.3759	0.0142	1.088e-18	0.667503	0.0032473	77.886
				rs27540	A	G	A	G	-22.5977	-0.0177	0.5659	3.2863	0.0139	6.1412e-12	0.202883	0.00197376	47.28
				rs2779710	A	G	A	G	-16.3588	0.0073	0.4653	3.2552	0.0138	5.02289e-07	0.596816	0.00105518	25.2529
				rs3748770	A	G	A	G	-17.793	-0.0259	0.2631	3.6813	0.0165	1.34257e-06	0.116486	0.000976136	23.3593
				rs4437022	A	C	A	C	-26.1121	0.0316	0.4476	3.2896	0.0146	2.05843e-15	0.0304349	0.00262841	63.003
				rs4889898	A	C	A	C	-17.2903	-0.004	0.3743	3.4304	0.0141	4.64764e-07	0.77665	0.00106143	25.4027
				rs530373	A	G	A	G	17.323	0.0284	0.2744	3.7394	0.0158	3.61169e-06	0.0722613	0.000896791	21.4588
				rs68175985	A	G	A	G	37.3942	0.0263	0.1611	4.7924	0.0197	6.05423e-15	0.181868	0.00254002	60.8788
				rs75911833	A	C	A	C	-34.4445	-0.008	0.0643	6.9425	0.0288	6.99879e-07	0.781183	0.00102849	24.6134
				rs7649084	A	G	A	G	18.5615	-0.0084	0.7768	3.8944	0.0165	1.8773e-06	0.610689	0.000949229	22.7148
				rs7862092	T	G	T	G	30.4563	0.0149	0.9226	6.106	0.0271	6.10297e-07	0.582446	0.00103951	24.8774
				rs79272390	T	C	T	C	-33.1258	-0.0102	0.1529	4.9139	0.0207	1.57036e-11	0.622187	0.00189712	45.4406
				rs9376354	T	C	T	C	17.1039	-0.0133	0.2853	3.6012	0.0148	2.0392e-06	0.36884	0.000942594	22.5559
				rs9856782	A	C	A	C	-22.2094	0.0063	0.7537	3.8734	0.0159	9.81903e-09	0.691938	0.00137319	32.874
	inferior temporal	temporal	ALS	rs10794054	A	G	A	G	-10.9931	-0.0101	0.3128	2.3246	0.0146	2.25597e-06	0.489075	0.000934494	22.3618
				rs115840240	A	G	A	G	-30.905	-0.0342	0.0342	6.512	0.04	2.07629e-06	0.392551	0.000941149	22.5212
				rs12320738	T	C	T	C	-10.5366	0.017	0.6703	2.3018	0.0145	4.70458e-06	0.241031	0.000875637	20.9522
				rs13278049	A	C	A	C	-14.3844	0.03	0.8514	3.0561	0.0195	2.51656e-06	0.123936	0.000925731	22.152
				rs1444595	A	G	A	G	-10.1045	-0.0074	0.4228	2.1789	0.0138	3.52765e-06	0.591798	0.000898676	21.504
				rs187496937	T	C	T	C	42.189	0.1302	0.0184	9.2241	0.0707	4.79004e-06	0.065536	0.000874197	20.9177
				rs2012627	A	G	A	G	-10.2473	0.0176	0.5348	2.1908	0.0136	2.90502e-06	0.195625	0.000914229	21.8765
				rs2075378	A	G	A	G	-10.5801	0.0173	0.3462	2.2677	0.0146	3.07771e-06	0.236045	0.000909603	21.7657
				rs2252655	A	G	A	G	11.2023	-0.0156	0.5925	2.2276	0.0138	4.93391e-07	0.258293	0.00105662	25.2874
				rs2525582	T	C	T	C	-11.7264	0.006	0.32	2.4961	0.016	2.62865e-06	0.70766	0.000922239	22.0683
				rs2664129	T	G	T	G	12.7592	0.0019	0.2538	2.4785	0.0157	2.63345e-07	0.903676	0.0011072	26.4992
				rs28514429	A	C	A	C	10.7068	0.0213	0.4724	2.3333	0.0146	4.46027e-06	0.144592	0.000879902	21.0544
				rs35527096	A	G	A	G	9.8997	0.0182	0.5662	2.1654	0.0137	4.83633e-06	0.184024	0.000873428	20.8993
				rs4646623	T	G	T	G	-11.0642	-0.0023	0.4597	2.1616	0.0136	3.07937e-07	0.865704	0.00109459	26.1971
				rs4895534	T	C	T	C	12.2876	-0.0171	0.2857	2.4102	0.0148	3.4296e-07	0.247924	0.00108591	25.9891
				rs61050436	T	C	T	C	32.8848	0.0559	0.0364	7.1462	0.0453	4.19019e-06	0.217205	0.0008849	21.174
				rs62054449	T	C	T	C	14.5353	-0.0108	0.2275	2.8194	0.0172	2.53011e-07	0.530065	0.00111043	26.5765
				rs7155669	A	G	A	G	12.9292	0.0266	0.3162	2.3618	0.0148	4.39246e-08	0.0722884	0.00125185	29.9654
				rs71575448	A	G	A	G	17.3431	0.0303	0.8606	3.3835	0.0216	2.96298e-07	0.160683	0.0010977	26.2715
				rs72719040	A	G	A	G	-38.306	-0.0051	0.0203	8.1665	0.0521	2.7237e-06	0.922021	0.000919392	22.0001
				rs72775393	T	C	T	C	-22.0662	-0.0168	0.9288	4.3113	0.0266	3.08426e-07	0.527662	0.00109446	26.194
				rs73006822	T	C	T	C	17.148	0.0209	0.1508	3.2411	0.0202	1.21785e-07	0.300831	0.00116943	27.9902
				rs761740	A	C	A	C	-13.1953	-0.0271	0.8305	2.8739	0.0191	4.40227e-06	0.155943	0.00088095	21.0794
				rs76763585	T	C	T	C	-20.7903	-0.0022	0.9107	4.4773	0.0256	3.42572e-06	0.931516	0.000901024	21.5602
				rs9309013	A	G	A	G	-14.6321	0.0192	0.3421	2.3717	0.015	6.85251e-10	0.200545	0.00158943	38.059
	insula	temporal	ALS	rs10123515	A	G	A	G	-14.3369	-0.0582	0.0527	2.918	0.0295	8.95732e-07	0.0485091	0.00100865	24.1381
				rs10150279	T	C	T	C	-6.5474	0.0046	0.3048	1.4172	0.0149	3.83824e-06	0.757531	0.000891921	21.3422
				rs1122688	T	C	T	C	-9.3252	-0.0128	0.7449	1.4908	0.0163	3.97096e-10	0.432292	0.00163383	39.1238
				rs112739559	A	G	A	G	14.6373	-0.0187	0.0475	3.1881	0.0347	4.40642e-06	0.589952	0.000880874	21.0776
				rs11901774	T	C	T	C	-7.6449	-0.0013	0.3	1.4049	0.0148	5.28049e-08	0.930006	0.00123695	29.6085
				rs12046899	T	G	T	G	-7.6571	0.0281	0.2037	1.643	0.0165	3.15537e-06	0.0885624	0.000907607	21.7179
				rs13268611	T	C	T	C	6.0747	-0.0042	0.461	1.2926	0.0136	2.60674e-06	0.757456	0.000922909	22.0844
				rs17686361	A	G	A	G	-6.1011	0.0055	0.3888	1.3165	0.014	3.58089e-06	0.694425	0.000897477	21.4753
				rs2255107	T	C	T	C	7.1615	-0.0132	0.7711	1.5579	0.0161	4.28837e-06	0.412287	0.000883047	21.1297
				rs4291964	A	G	A	G	-9.6197	-0.0093	0.4652	1.3104	0.0137	2.11939e-13	0.497244	0.00224893	53.8864
				rs4898835	A	G	A	G	6.1922	0.0096	0.6063	1.3151	0.0141	2.49498e-06	0.495966	0.000926421	22.1685
				rs547232	T	C	T	C	6.3871	-0.0223	0.3841	1.3252	0.0141	1.43756e-06	0.11375	0.000970647	23.2278
				rs58066679	A	G	A	G	15.5272	-0.0014	0.0831	2.4354	0.0254	1.82217e-10	0.956044	0.00169725	40.6452
				rs60720929	T	G	T	G	-7.6412	0.0203	0.2244	1.6079	0.0163	2.0113e-06	0.212985	0.000943699	22.5823
				rs67268350	T	C	T	C	46.6257	-0.0132	0.0592	9.9909	0.1378	3.05902e-06	0.923687	0.000910091	21.7774
				rs6739199	T	C	T	C	7.2005	0.0313	0.2828	1.4323	0.0154	4.97618e-07	0.0421063	0.00105593	25.2709
				rs6990526	T	C	T	C	6.3897	-0.0222	0.3648	1.3387	0.0141	1.81445e-06	0.115379	0.000951961	22.7802
				rs7080005	A	G	A	G	21.5895	0.015	0.9654	4.4723	0.0398	1.3834e-06	0.706259	0.000973731	23.3017
				rs72820379	A	G	A	G	12.2557	0.0408	0.9335	2.6673	0.0278	4.33172e-06	0.142206	0.000882242	21.1104
				rs7728751	A	G	A	G	-9.9938	-0.0243	0.7929	1.5868	0.0167	3.01347e-10	0.145644	0.00165629	39.6625
				rs9375452	T	C	T	C	8.2191	0.0005	0.2319	1.5591	0.0163	1.35169e-07	0.975529	0.00116101	27.7884
				rs9943120	A	G	A	G	5.9914	0.0195	0.4499	1.3044	0.0137	4.36452e-06	0.154632	0.000881639	21.0959
	isthmus cingulate	parietal	ALS	rs1123680	A	G	A	G	-5.5595	0.0101	0.7576	1.0169	0.0163	4.57443e-08	0.5355	0.00124856	29.8867
				rs12922027	A	G	A	G	6.0613	-0.0037	0.86	1.2716	0.0206	1.87294e-06	0.857457	0.000949416	22.7193
				rs138234811	A	G	A	G	-15.6555	-0.0676	0.9728	3.4111	0.0512	4.44149e-06	0.186731	0.00088024	21.0624
				rs149442901	A	G	A	G	17.4865	0.0962	0.0206	3.6476	0.0531	1.63509e-06	0.0700363	0.000960313	22.9803
				rs258035	A	G	A	G	-4.6637	0.01	0.4699	0.8679	0.0135	7.72034e-08	0.458851	0.00120625	28.8726
				rs35130388	A	G	A	G	-7.7715	0.0011	0.921	1.6852	0.0253	3.99545e-06	0.96532	0.000888708	21.2652
				rs3770776	A	G	A	G	-6.3616	0.0009	0.5712	0.8903	0.0139	8.96972e-13	0.948374	0.00213094	51.0533
				rs625695	T	C	T	C	10.9607	-0.0472	0.0455	2.1846	0.0342	5.24144e-07	0.167551	0.00105175	25.1708
				rs7134686	A	G	A	G	-4.3858	0.0193	0.3517	0.9454	0.014	3.49939e-06	0.168027	0.00089932	21.5194
				rs72732271	T	C	T	C	5.4122	0.028	0.1673	1.165	0.0184	3.38982e-06	0.128074	0.000901867	21.5804
				rs72734199	A	G	A	G	-13.0879	-0.0094	0.0292	2.7526	0.0456	1.98701e-06	0.836681	0.000944674	22.6057
				rs78156452	T	C	T	C	-5.1984	0.0007	0.2133	1.0546	0.0169	8.25407e-07	0.966961	0.00101522	24.2956
				rs9392155	A	G	A	G	6.5482	0.006	0.8438	1.2452	0.0188	1.45035e-07	0.749614	0.00115532	27.6522
				rs9789786	T	G	T	G	-4.099	0.0117	0.4141	0.8821	0.0139	3.37017e-06	0.399941	0.000902333	21.5916
	lateral occipital	occipital	ALS	rs10438427	A	G	A	G	-21.3813	0.0161	0.1679	4.2139	0.0209	3.89553e-07	0.441101	0.00107565	25.7433
				rs11897706	T	C	T	C	-19.1309	-0.013	0.8556	4.0825	0.0205	2.78495e-06	0.525985	0.00091761	21.9575
				rs12485668	T	C	T	C	42.5516	-0.069	0.9455	8.5381	0.0393	6.23695e-07	0.0791353	0.00103776	24.8355
				rs12609819	A	G	A	G	14.8857	0.0032	0.5173	2.9077	0.0138	3.06498e-07	0.816628	0.00109497	26.2061
				rs16915479	T	C	T	C	-26.0614	0.0035	0.912	5.1011	0.0262	3.23909e-07	0.893729	0.00109052	26.0995
				rs1781030	T	C	T	C	14.4257	0.0083	0.5537	2.885	0.0138	5.72582e-07	0.547541	0.00104464	25.0003
				rs2074404	T	G	T	G	18.0791	0.0331	0.7541	3.4583	0.0155	1.71593e-07	0.0327215	0.00114175	27.327
				rs2277499	T	G	T	G	-14.7967	-0.0124	0.351	3.062	0.0151	1.34921e-06	0.411537	0.00097574	23.3498
				rs2282710	T	C	T	C	15.1048	-0.0007	0.4643	2.8676	0.0137	1.38369e-07	0.95925	0.00115912	27.7432
				rs28514429	A	C	A	C	-16.9365	0.0213	0.4726	3.0889	0.0146	4.18126e-08	0.144592	0.00125583	30.061
				rs2974937	T	C	T	C	13.7483	-0.0166	0.5336	2.8556	0.0136	1.47565e-06	0.222242	0.000968548	23.1775
				rs4953152	A	G	A	G	16.7558	-0.0131	0.3258	3.0743	0.0145	5.02902e-08	0.366288	0.0012409	29.7031
				rs552305	T	C	T	C	20.3948	-0.0101	0.4054	2.9622	0.0143	5.77803e-12	0.480006	0.00197874	47.3995
				rs56007616	A	G	A	G	25.3882	-0.0309	0.8824	4.4508	0.0208	1.16899e-08	0.137391	0.00135905	32.535
				rs56318622	A	G	A	G	51.0041	-0.0026	0.0186	11.0686	0.0542	4.06562e-06	0.96174	0.000887315	21.2319
				rs58577680	T	C	T	C	18.0332	0.0099	0.1598	3.8912	0.0186	3.58053e-06	0.594547	0.000897485	21.4754
				rs73079566	A	C	A	C	-31.7216	-0.0096	0.9209	6.8777	0.0281	3.98354e-06	0.732624	0.000888947	21.271
				rs76341705	A	G	A	G	-39.4516	-0.0088	0.1264	4.3084	0.0205	5.34081e-20	0.667728	0.00349474	83.8419
				rs8076087	A	G	A	G	-15.6345	-0.0068	0.3242	3.1199	0.0143	5.40865e-07	0.634413	0.00104923	25.1102
				rs932420	A	G	A	G	13.0264	-0.0024	0.5257	2.8486	0.0139	4.8099e-06	0.862917	0.000873866	20.9098
				rs9400576	A	C	A	C	-17.572	-0.0008	0.8202	3.764	0.0177	3.03499e-06	0.96395	0.000910722	21.7925
				rs9401907	T	C	T	C	20.9731	-0.0017	0.7579	3.3506	0.0158	3.86199e-10	0.914317	0.00163609	39.1781
				rs9863836	T	C	T	C	-21.5442	0.0126	0.2169	3.4691	0.0165	5.28789e-10	0.445084	0.00161052	38.5648
				rs9964715	A	G	A	G	14.3375	-0.0033	0.5803	3.041	0.0143	2.42029e-06	0.817494	0.000928857	22.2268
	lateral orbitofrontal	frontal	ALS	rs10734250	A	G	A	G	-6.8515	0.0136	0.6384	1.459	0.0143	2.65274e-06	0.34158	0.000921508	22.0508
				rs10826995	T	C	T	C	7.24	0.0095	0.7146	1.5535	0.0152	3.15528e-06	0.531971	0.000907609	21.7179
				rs10916258	A	C	A	C	9.0154	-0.0242	0.1968	1.7824	0.0174	4.23651e-07	0.164285	0.00106889	25.5813
				rs11012730	A	G	A	G	-7.4813	0.0041	0.3675	1.4618	0.0141	3.09008e-07	0.771219	0.00109431	26.1904
				rs11734019	T	C	T	C	6.6006	0.0149	0.4992	1.3979	0.0136	2.3377e-06	0.273259	0.000931641	22.2935
				rs12026475	A	G	A	G	6.8212	0.0111	0.3597	1.4569	0.0141	2.84095e-06	0.431145	0.000916015	21.9193
				rs12626790	A	G	A	G	-8.1984	-0.0165	0.3749	1.4376	0.0139	1.17829e-08	0.235208	0.00135841	32.5196
				rs12652639	T	C	T	C	7.0046	-0.004	0.5537	1.4076	0.0138	6.48207e-07	0.771927	0.00103466	24.7612
				rs13208234	A	G	A	G	-7.8733	0.0149	0.6316	1.4367	0.0141	4.25018e-08	0.290631	0.00125451	30.0293
				rs134594	T	C	T	C	-6.7528	0.0041	0.6551	1.4676	0.0144	4.19955e-06	0.775857	0.000884721	21.1698
				rs1822951	A	G	A	G	-7.9459	-0.022	0.6267	1.4543	0.0143	4.66237e-08	0.123936	0.00124702	29.8498
				rs2237133	T	G	T	G	-7.3115	-0.0051	0.5047	1.4396	0.0139	3.79744e-07	0.713689	0.0010777	25.7925
				rs2358483	T	C	T	C	-11.352	-0.0198	0.3047	1.5128	0.0149	6.19153e-14	0.183894	0.00234963	56.3048
				rs2959829	A	G	A	G	7.7442	0.0165	0.78	1.6787	0.0168	3.96492e-06	0.326029	0.000889322	21.28
				rs317518	T	C	T	C	6.7479	-0.018	0.6173	1.4251	0.014	2.19016e-06	0.198543	0.000936867	22.4187
				rs324768	A	G	A	G	-6.6018	0.0202	0.6131	1.435	0.0143	4.21362e-06	0.157777	0.000884454	21.1634
				rs41266078	A	G	A	G	-20.1414	0.0389	0.0325	4.1465	0.0373	1.1891e-06	0.296997	0.000985885	23.5928
				rs4662400	T	G	T	G	-7.1379	-0.0021	0.3337	1.4986	0.0146	1.90693e-06	0.88563	0.000947973	22.6847
				rs4721802	A	G	A	G	-11.6483	0.0185	0.6599	1.4675	0.0143	2.06276e-15	0.195767	0.00262824	62.9988
				rs4897178	T	G	T	G	-12.5712	-0.0029	0.5579	1.4564	0.0136	6.04496e-18	0.831143	0.00310656	74.4999
				rs56169550	T	C	T	C	7.7776	0.0097	0.7742	1.6813	0.0168	3.72896e-06	0.563682	0.000894233	21.3976
				rs56329255	A	G	A	G	7.7332	0.0052	0.3081	1.5182	0.0151	3.5121e-07	0.730567	0.001084	25.9432
				rs61772167	T	C	T	C	28.2868	-0.0026	0.0166	5.9068	0.0591	1.67737e-06	0.96491	0.000958264	22.9312
				rs6729276	A	G	A	G	7.1228	0.0262	0.3933	1.4243	0.014	5.70595e-07	0.0612857	0.00104492	25.007
				rs6737150	T	C	T	C	8.8624	0.016	0.2466	1.6781	0.0162	1.28333e-07	0.323322	0.0011652	27.8889
				rs67616210	A	G	A	G	-7.6827	-0.0094	0.3274	1.4793	0.0145	2.0641e-07	0.516807	0.00112684	26.9699
				rs6949868	A	C	A	C	-8.0891	-0.0357	0.7667	1.6375	0.0166	7.81593e-07	0.0315076	0.00101961	24.4007
				rs72979537	T	C	T	C	22.4192	-0.0023	0.0268	4.7698	0.0416	2.59857e-06	0.955909	0.000923161	22.0904
				rs7529542	T	C	T	C	-10.8197	0.003	0.782	1.8453	0.0174	4.53531e-09	0.863112	0.00143586	34.3764
				rs75591480	A	G	A	G	7.0435	-0.0393	0.6423	1.4744	0.0141	1.77755e-06	0.00531601	0.00095361	22.8197
				rs7621856	T	C	T	C	7.1202	-0.0083	0.4125	1.4398	0.014	7.60383e-07	0.553277	0.00102182	24.4537
				rs77692431	A	G	A	G	13.9667	-0.0112	0.9166	2.6401	0.0258	1.22172e-07	0.66421	0.00116917	27.984
				rs79487293	T	C	T	C	-8.934	-0.0012	0.3185	1.6363	0.0167	4.76459e-08	0.942716	0.00124527	29.8078
				rs961038	A	C	A	C	10.057	0.0256	0.8736	2.1154	0.0208	1.9925e-06	0.218409	0.000944453	22.6004
	lingual	occipital	ALS	rs1014444	A	G	A	G	13.2707	0.0085	0.6477	2.3893	0.0144	2.78853e-08	0.555004	0.00128862	30.8468
				rs10177412	T	C	T	C	11.1228	-0.0136	0.5356	2.3407	0.0138	2.01502e-06	0.324375	0.000943551	22.5788
				rs1022179	A	C	A	C	-13.4949	-0.0186	0.8081	2.9521	0.0177	4.84735e-06	0.293329	0.000873246	20.8949
				rs10237280	T	C	T	C	15.8323	0.0087	0.3872	2.3945	0.0141	3.79305e-11	0.537221	0.00182517	43.7141
				rs1078081	T	C	T	C	16.4299	-0.0093	0.1736	3.0323	0.0181	6.01696e-08	0.607383	0.0012264	29.3555
				rs11124514	T	C	T	C	11.1683	-0.0002	0.6552	2.4164	0.0142	3.80286e-06	0.988763	0.000892662	21.3599
				rs11656298	T	C	T	C	-17.3711	0.0038	0.8893	3.7033	0.0219	2.72261e-06	0.862246	0.000919424	22.0009
				rs11929686	A	G	A	G	-14.574	-0.0073	0.4526	2.3045	0.0136	2.54633e-10	0.59143	0.00167	39.9915
				rs1283688	T	C	T	C	10.6886	-0.0061	0.578	2.3112	0.0138	3.75146e-06	0.658468	0.000893752	21.386
				rs140107310	T	C	T	C	-48.5861	0.0165	0.9831	10.2249	0.0604	2.0167e-06	0.784716	0.000943484	22.5772
				rs17419290	A	G	A	G	13.1828	0.0325	0.5769	2.3351	0.0138	1.64705e-08	0.0185191	0.00133126	31.869
				rs17690987	T	C	T	C	18.1818	0.0319	0.7806	3.4753	0.0162	1.67939e-07	0.0489375	0.00114349	27.3686
				rs1905346	T	C	T	C	11.8967	0.0037	0.3546	2.3872	0.0142	6.24323e-07	0.794429	0.00103768	24.8336
				rs1934057	T	C	T	C	-14.4668	0.0082	0.4963	2.3613	0.0142	8.97626e-10	0.563626	0.00156747	37.5324
				rs1952750	T	C	T	C	-13.8714	-0.0087	0.6951	2.6349	0.0154	1.4058e-07	0.572118	0.00115784	27.7125
				rs2022130	T	C	T	C	16.7334	-0.0056	0.6823	2.5399	0.0154	4.45154e-11	0.71613	0.00181212	43.4009
				rs2179597	T	G	T	G	-10.622	0.0041	0.5594	2.3176	0.014	4.57937e-06	0.769631	0.000877794	21.0039
				rs28410513	T	G	T	G	-15.8636	-0.0284	0.2293	2.7704	0.0163	1.02763e-08	0.0814505	0.0013695	32.7855
				rs2999158	T	C	T	C	-16.4741	-0.0308	0.3357	2.4542	0.0147	1.91167e-11	0.0361498	0.00188107	45.0554
				rs57583838	T	G	T	G	10.7419	0.0003	0.4368	2.3368	0.0139	4.28943e-06	0.982781	0.000883027	21.1292
				rs61508189	A	C	A	C	14.498	0.0213	0.4636	2.4093	0.0137	1.77114e-09	0.120007	0.00151222	36.2075
				rs62106990	A	G	A	G	-14.3295	0.0179	0.2211	3.1333	0.0176	4.80117e-06	0.309132	0.000874011	20.9133
				rs62365668	A	G	A	G	11.0816	-0.0419	0.5351	2.3019	0.0142	1.47857e-06	0.0031705	0.000968389	23.1737
				rs6603991	T	C	T	C	16.4953	0.0041	0.2265	2.8681	0.0168	8.85604e-09	0.807194	0.00138156	33.0747
				rs6835930	A	G	A	G	-15.857	0.0307	0.1882	3.408	0.02	3.27338e-06	0.124784	0.000904666	21.6474
				rs7295050	A	G	A	G	-12.0944	-0.0147	0.7214	2.6393	0.0158	4.5961e-06	0.352175	0.000877503	20.9969
				rs7563432	A	G	A	G	-11.5332	0.0089	0.3756	2.3824	0.0142	1.29187e-06	0.530816	0.000979227	23.4333
				rs7628107	T	G	T	G	-13.0421	-0.0224	0.7481	2.7235	0.0161	1.67842e-06	0.164133	0.000958214	22.93
				rs76341705	A	G	A	G	-30.5402	-0.0088	0.127	3.4608	0.0205	1.09845e-18	0.667728	0.00324651	77.8672
				rs76890592	A	G	A	G	-36.184	-0.0737	0.9708	7.8629	0.0494	4.18726e-06	0.135725	0.000884956	21.1754
				rs7809950	T	C	T	C	15.4166	0.0175	0.2907	2.5639	0.0148	1.82178e-09	0.237034	0.00150993	36.1525
				rs7914158	T	C	T	C	13.0861	0.0005	0.3662	2.3889	0.0141	4.3046e-08	0.971712	0.00125348	30.0046
				rs8000124	A	G	A	G	11.0602	0.0273	0.5863	2.3872	0.0144	3.60184e-06	0.0579821	0.00089701	21.4641
				rs9401907	T	C	T	C	17.474	-0.0017	0.7577	2.6935	0.0158	8.72898e-11	0.914317	0.00175722	42.0837
				rs9545145	A	G	A	G	-12.8879	-0.0322	0.4892	2.2884	0.0137	1.78298e-08	0.018755	0.00132484	31.715
	medial orbitofrontal	frontal	ALS	rs117576185	T	C	T	C	21.8278	0.0231	0.9816	4.4766	0.051	1.08271e-06	0.650591	0.000993414	23.7732
				rs117742314	A	G	A	G	16.7227	-0.0477	0.9767	3.6044	0.0529	3.49213e-06	0.367216	0.000899486	21.5234
				rs12022854	T	C	T	C	7.02	-0.0182	0.1334	1.5129	0.0209	3.48249e-06	0.383856	0.000899708	21.5287
				rs188859357	T	C	T	C	-10.1333	0.0194	0.9367	2.1789	0.0301	3.30891e-06	0.519239	0.000903802	21.6267
				rs2446113	A	C	A	C	5.9658	0.0086	0.7171	1.1485	0.0152	2.05351e-07	0.571537	0.00112726	26.9798
				rs2609186	A	G	A	G	-5.5653	0.006	0.2951	1.1308	0.0152	8.58571e-07	0.693037	0.00101206	24.2197
				rs28618294	T	C	T	C	5.8345	-0.0105	0.5691	1.2508	0.0148	3.09196e-06	0.478039	0.000909233	21.7568
				rs7097933	A	G	A	G	5.8947	0.0003	0.6355	1.0698	0.0141	3.58639e-08	0.983025	0.00126825	30.3586
				rs76179879	T	C	T	C	11.1006	0.0037	0.0587	2.3676	0.0292	2.75154e-06	0.899168	0.000918577	21.9806
				rs9375435	T	C	T	C	5.4697	0.003	0.4636	1.0458	0.0136	1.69365e-07	0.825413	0.0011428	27.3523
	middle temporal	temporal	ALS	rs10045552	T	C	T	C	-10.5304	-0.0243	0.3325	1.964	0.0144	8.24374e-08	0.0915072	0.00120095	28.7455
				rs10048146	A	G	A	G	-11.6909	0.0027	0.8079	2.3711	0.018	8.19855e-07	0.880765	0.00101577	24.3086
				rs113166688	T	C	T	C	-9.7167	-0.0356	0.3634	2.0168	0.0144	1.45092e-06	0.0134276	0.000969905	23.21
				rs117870882	T	C	T	C	-37.5449	-0.1927	0.9841	8.1815	0.0716	4.45375e-06	0.00711655	0.000880019	21.0572
				rs12000791	A	C	A	C	10.3041	0.0226	0.7331	2.2	0.0151	2.81767e-06	0.134474	0.000916674	21.935
				rs12120287	A	G	A	G	9.2658	-0.0128	0.5992	2.0012	0.014	3.6545e-06	0.360567	0.000895848	21.4362
				rs12794347	A	G	A	G	-19.6123	-0.0039	0.0831	3.5125	0.0254	2.35627e-08	0.87797	0.00130226	31.1737
				rs13184027	T	C	T	C	-9.0152	-0.0259	0.5621	1.9634	0.0148	4.39804e-06	0.0801183	0.000881026	21.0813
				rs1344762	T	C	T	C	-10.4327	0.0041	0.6695	2.0332	0.0147	2.87943e-07	0.780313	0.0011	26.3267
				rs16971055	A	G	A	G	-18.0689	-0.0179	0.0909	3.6126	0.024	5.68467e-07	0.455768	0.00104522	25.0142
				rs174775	A	G	A	G	-8.8155	0.0161	0.4269	1.8895	0.0138	3.07838e-06	0.243345	0.000909585	21.7653
				rs17698176	T	G	T	G	12.3069	-0.0051	0.7799	2.5958	0.0174	2.1258e-06	0.769443	0.000939259	22.476
				rs2863232	A	G	A	G	-9.0422	0.007	0.3475	1.9404	0.0144	3.1626e-06	0.626888	0.000907423	21.7135
				rs28711421	T	C	T	C	-16.3624	-0.0351	0.9027	3.2177	0.024	3.67388e-07	0.143604	0.00108037	25.8563
				rs4241484	A	C	A	C	9.39	0.0144	0.5896	1.9408	0.0137	1.31013e-06	0.293215	0.0009781	23.4063
				rs4811476	T	C	T	C	-9.5387	0.0134	0.4889	2.0622	0.0155	3.73701e-06	0.387304	0.000894061	21.3934
				rs621952	T	C	T	C	-9.7575	-0.0208	0.5117	1.8701	0.0139	1.81222e-07	0.134549	0.00113734	27.2214
				rs6785158	A	G	A	G	9.5452	0.0177	0.7212	2.0836	0.0154	4.62515e-06	0.250411	0.000876999	20.9848
				rs7127057	A	G	A	G	-9.5941	0.0043	0.3301	1.9822	0.0146	1.29756e-06	0.76836	0.000978874	23.4249
				rs72867280	A	G	A	G	11.5228	0.0197	0.2466	2.2673	0.0172	3.73151e-07	0.252065	0.00107912	25.8263
				rs73006822	T	C	T	C	16.2555	0.0209	0.1508	2.8039	0.0202	6.73266e-09	0.300831	0.0014038	33.6077
				rs76367437	A	G	A	G	50.958	0.0606	0.9868	10.6909	0.0715	1.87469e-06	0.396687	0.000949341	22.7175
				rs819817	A	G	A	G	10.1065	-0.0004	0.7604	2.207	0.0162	4.6655e-06	0.980301	0.000876304	20.9682
				rs933998	A	C	A	C	-13.3104	-0.0131	0.8567	2.7801	0.0208	1.68669e-06	0.52882	0.00095782	22.9206
	paracentral	frontal	ALS	rs10064431	T	C	T	C	6.2496	0.0163	0.4863	1.2172	0.0136	2.83035e-07	0.230711	0.00110139	26.3599
				rs10850057	T	C	T	C	10.3151	0.0293	0.093	2.0085	0.0254	2.81061e-07	0.248687	0.00110195	26.3734
				rs11594669	A	G	A	G	-6.1753	-0.0056	0.6817	1.3152	0.0158	2.66175e-06	0.723016	0.000921236	22.0443
				rs11619262	T	C	T	C	12.2536	-0.0547	0.0599	2.6549	0.0322	3.92215e-06	0.0893648	0.00089019	21.3007
				rs12146713	T	C	T	C	-10.5982	-0.0106	0.9084	1.9913	0.0247	1.02491e-07	0.667814	0.00118336	28.324
				rs13147448	T	C	T	C	-9.0726	0.037	0.8837	1.7874	0.0218	3.85738e-07	0.0896498	0.00107644	25.7622
				rs17748359	A	C	A	C	5.924	-0.0085	0.7382	1.2716	0.0161	3.18216e-06	0.597534	0.00090693	21.7016
				rs17846866	T	G	T	G	-10.7178	0.01	0.9233	2.2708	0.0288	2.36037e-06	0.728424	0.000930867	22.275
				rs1858231	A	G	A	G	-7.0332	-0.0009	0.805	1.4505	0.0172	1.24204e-06	0.958269	0.000982386	23.509
				rs1985142	A	G	A	G	14.6886	-0.0295	0.9516	3.1363	0.0347	2.82132e-06	0.395245	0.000916571	21.9326
				rs2760751	A	G	A	G	6.5037	0.0005	0.2759	1.2588	0.0156	2.38407e-07	0.974431	0.00111522	26.6914
				rs58708371	A	C	A	C	5.8604	-0.0083	0.2594	1.283	0.0154	4.9303e-06	0.589914	0.000871889	20.8624
				rs61784835	T	C	T	C	-6.2023	0.0124	0.3653	1.3037	0.0151	1.96045e-06	0.411537	0.000945753	22.6315
				rs62515458	A	G	A	G	6.7075	-0.0056	0.2298	1.3566	0.0163	7.63998e-07	0.731179	0.00102144	24.4445
				rs6582653	T	C	T	C	-7.2205	-0.0226	0.5883	1.4181	0.0144	3.5492e-07	0.116544	0.00108315	25.923
				rs6583848	T	C	T	C	-5.5682	0.0207	0.6732	1.1951	0.0146	3.17453e-06	0.156247	0.000907122	21.7063
				rs72988150	A	C	A	C	-6.5107	0.0053	0.715	1.3682	0.0157	1.94952e-06	0.73568	0.000946202	22.6423
				rs73184545	T	C	T	C	-6.9054	0.0255	0.2267	1.4129	0.0162	1.02179e-06	0.11547	0.000998067	23.8846
				rs75000595	T	C	T	C	-15.9543	0.0232	0.9658	3.3534	0.0458	1.95861e-06	0.61247	0.000945829	22.6333
	parahippocampal	temporal	ALS	rs10032668	T	G	T	G	-3.6289	0.0088	0.1834	0.7899	0.0179	4.34567e-06	0.622988	0.000881985	21.1042
				rs10117940	A	G	A	G	3.4735	0.0267	0.7376	0.6606	0.0157	1.45552e-07	0.0890112	0.00115503	27.6453
				rs10474080	A	G	A	G	-3.0658	-0.0147	0.4144	0.5883	0.014	1.87535e-07	0.293718	0.00113458	27.1552
				rs113589997	T	C	T	C	5.3073	-0.0051	0.9196	1.162	0.027	4.93849e-06	0.85018	0.000871756	20.8592
				rs1607232	T	G	T	G	-3.6596	-0.0077	0.2106	0.7759	0.018	2.39834e-06	0.668813	0.000929588	22.2443
				rs1792354	T	C	T	C	-3.7416	0.0026	0.6631	0.6234	0.0144	1.94992e-09	0.856716	0.00150441	36.0201
				rs28376121	T	C	T	C	-3.733	0.0118	0.7934	0.808	0.0175	3.83648e-06	0.50013	0.000891958	21.3431
				rs5003492	A	G	A	G	3.1855	0.0297	0.4285	0.588	0.014	6.04324e-08	0.0338858	0.00122604	29.347
				rs58131984	T	G	T	G	3.5557	-0.0193	0.2633	0.662	0.0158	7.82369e-08	0.22189	0.00120517	28.8468
				rs58321169	T	C	T	C	-4.2129	0.0089	0.2747	0.7082	0.0154	2.70209e-09	0.563317	0.00147791	35.3846
				rs7216651	T	C	T	C	3.1123	0.0315	0.7122	0.6803	0.017	4.76462e-06	0.0638908	0.000874622	20.9279
				rs75172353	T	C	T	C	8.9869	-0.0102	0.0326	1.9465	0.0459	3.89414e-06	0.824141	0.000890764	21.3145
				rs753396	T	C	T	C	-3.1931	0.0098	0.241	0.6833	0.016	2.96749e-06	0.540207	0.000912524	21.8356
				rs7616695	T	C	T	C	-3.7615	-0.0158	0.8402	0.8234	0.019	4.91805e-06	0.405647	0.000872088	20.8672
				rs7783338	A	G	A	G	-3.1286	0.013	0.3035	0.6761	0.0165	3.70246e-06	0.430768	0.000894804	21.4112
				rs79623861	T	C	T	C	4.5518	-0.026	0.1107	0.9388	0.022	1.2438e-06	0.237278	0.000982272	23.5063
	parsopercularis	frontal	ALS	rs11107546	T	C	T	C	7.5224	-0.0326	0.2954	1.4692	0.0152	3.0543e-07	0.0319739	0.00109525	26.2129
				rs1159974	T	C	T	C	-7.9939	-0.0115	0.4852	1.3366	0.0136	2.22082e-09	0.397782	0.00149384	35.7666
				rs1205023	T	C	T	C	-6.7506	0.0069	0.5436	1.4143	0.0146	1.81409e-06	0.636497	0.000951977	22.7806
				rs12569867	A	G	A	G	-20.3274	-0.0523	0.967	4.3015	0.045	2.29376e-06	0.245145	0.000933162	22.3299
				rs12938190	T	C	T	C	7.4631	-0.0256	0.5015	1.3606	0.014	4.1311e-08	0.0674638	0.00125681	30.0844
				rs1792802	A	C	A	C	7.952	0.0022	0.2008	1.6813	0.0171	2.24881e-06	0.897631	0.000934748	22.3679
				rs186907927	A	G	A	G	-16.7217	-0.0235	0.952	3.5891	0.0416	3.17713e-06	0.572139	0.000907056	21.7047
				rs2033939	A	G	A	G	-23.4334	0.0026	0.0824	2.4704	0.0266	2.4083e-21	0.922135	0.00374924	89.9704
				rs2279829	T	C	T	C	8.118	0.0148	0.2177	1.6215	0.0168	5.54357e-07	0.378344	0.00104724	25.0627
				rs441890	T	C	T	C	7.4273	-0.0027	0.5773	1.3511	0.0137	3.85815e-08	0.843765	0.00126234	30.2169
				rs7010552	A	G	A	G	-12.6295	0.012	0.0711	2.6871	0.0265	2.601e-06	0.650671	0.000923086	22.0886
				rs73148272	A	C	A	C	9.9524	0.0043	0.1502	2.1342	0.0214	3.11189e-06	0.84075	0.000908718	21.7445
				rs7550758	T	C	T	C	-7.0985	-0.0223	0.5038	1.3409	0.0136	1.19779e-07	0.101066	0.00117077	28.0223
				rs76282124	T	C	T	C	-8.1021	0.002	0.8169	1.7327	0.0179	2.92529e-06	0.911036	0.000913671	21.8631
				rs8007401	A	G	A	G	10.7451	-0.0406	0.869	2.3298	0.0234	3.98762e-06	0.0827332	0.000888865	21.269
				rs9471128	A	G	A	G	6.4865	-0.0139	0.6081	1.3583	0.0139	1.79302e-06	0.317311	0.000952915	22.8031
	parsorbitalis	frontal	ALS	rs10173922	A	G	A	G	2.2603	0.0191	0.6332	0.4855	0.0142	3.23019e-06	0.178602	0.00090573	21.6729
				rs10901380	A	G	A	G	-2.3339	-0.0042	0.4479	0.466	0.0137	5.48932e-07	0.759171	0.00104804	25.0817
				rs11076160	A	G	A	G	-2.419	0.0034	0.2681	0.5298	0.0159	4.97418e-06	0.830675	0.00087118	20.8455
				rs11768249	T	C	T	C	-2.1812	0.0115	0.4752	0.471	0.0136	3.63908e-06	0.397782	0.000896186	21.4443
				rs139214174	A	C	A	C	6.6428	0.0316	0.0424	1.3311	0.0377	6.0236e-07	0.40192	0.00104056	24.9026
				rs1503738	A	G	A	G	2.7822	-0.0001	0.3581	0.4931	0.0142	1.67829e-08	0.994381	0.00132974	31.8325
				rs181686687	A	G	A	G	-4.7701	0.0406	0.9004	0.9828	0.0295	1.21251e-06	0.168738	0.000984318	23.5553
				rs2280298	A	G	A	G	2.212	0.0135	0.4958	0.4677	0.0137	2.25043e-06	0.324427	0.000934691	22.3666
				rs2287283	T	C	T	C	2.9429	-0.0074	0.6171	0.4824	0.014	1.05711e-09	0.597103	0.00155417	37.2135
				rs2396373	A	G	A	G	-2.4952	-0.0014	0.4123	0.4793	0.014	1.93032e-07	0.920344	0.00113225	27.0994
				rs28848789	T	C	T	C	-2.7064	-0.0044	0.6971	0.5885	0.0169	4.2491e-06	0.79459	0.000883783	21.1473
				rs34561661	T	C	T	C	2.8636	-0.0116	0.191	0.5978	0.0175	1.6659e-06	0.507422	0.000958815	22.9444
				rs4077419	A	C	A	C	2.2706	0.0012	0.5629	0.4729	0.0137	1.5753e-06	0.930202	0.000963302	23.0519
				rs4274741	A	G	A	G	-2.4073	-0.0132	0.6895	0.5141	0.0158	2.83325e-06	0.403468	0.000916233	21.9245
				rs4920106	A	G	A	G	-2.2529	-0.0138	0.4107	0.4769	0.0141	2.31192e-06	0.327717	0.00093253	22.3148
				rs553106	T	C	T	C	-5.2477	-0.0044	0.0579	1.1155	0.0329	2.54679e-06	0.893609	0.000924774	22.129
				rs61901866	T	C	T	C	4.6849	-0.0068	0.1641	0.731	0.021	1.46581e-10	0.746082	0.00171498	41.0705
				rs6941525	A	G	A	G	-2.6691	0.0473	0.2254	0.5647	0.0165	2.28332e-06	0.0041482	0.000933527	22.3387
				rs7147119	A	G	A	G	-3.2335	-0.0132	0.3683	0.4866	0.0145	3.03035e-11	0.362641	0.00184348	44.1535
				rs72673107	A	G	A	G	-3.2923	0.0077	0.8489	0.6559	0.02	5.18021e-07	0.700237	0.0010527	25.1934
				rs72691108	A	G	A	G	-3.5772	-0.0026	0.2457	0.5551	0.0161	1.16178e-10	0.871707	0.00173392	41.5248
				rs73013265	A	C	A	C	8.4187	-0.0221	0.026	1.836	0.047	4.5323e-06	0.638203	0.000878621	21.0237
				rs878861	A	G	A	G	2.2462	-0.0066	0.3533	0.488	0.0145	4.16711e-06	0.648985	0.000885342	21.1846
				rs9329203	A	G	A	G	-2.7068	-0.0198	0.748	0.5407	0.0158	5.5543e-07	0.210146	0.00104709	25.059
				rs9855175	T	C	T	C	-2.2899	0.0078	0.3765	0.4848	0.0143	2.31944e-06	0.585441	0.000932269	22.3086
				rs9875836	T	C	T	C	-2.4398	-0.0142	0.5476	0.4705	0.0137	2.15381e-07	0.299971	0.00112341	26.8877
	parstriangularis	frontal	ALS	rs10058365	A	G	A	G	7.9769	-0.0039	0.7947	1.548	0.0173	2.56302e-07	0.821642	0.00110939	26.5516
				rs10278627	A	G	A	G	-14.4248	0.0057	0.6768	1.33	0.0147	2.08997e-27	0.698197	0.0048958	117.62
				rs11245529	T	C	T	C	-6.7695	0.0177	0.2652	1.4469	0.0164	2.88808e-06	0.280468	0.000914697	21.8877
				rs1125867	A	G	A	G	-7.9839	0.0009	0.7602	1.4762	0.0168	6.35855e-08	0.957277	0.00122193	29.2485
				rs118120753	A	G	A	G	14.8654	-0.0309	0.0452	3.1703	0.0371	2.74601e-06	0.40491	0.000918738	21.9845
				rs1355619	A	G	A	G	-6.1084	0.0114	0.669	1.3332	0.0144	4.61083e-06	0.428555	0.000877247	20.9908
				rs146062573	A	C	A	C	-31.9917	-0.1864	0.9865	6.756	0.1076	2.18729e-06	0.0832127	0.000936972	22.4212
				rs2014243	A	G	A	G	9.897	-0.0297	0.0963	2.0944	0.0246	2.29597e-06	0.22731	0.000933085	22.3281
				rs2197659	A	G	A	G	-7.2533	0.0051	0.2244	1.5138	0.0168	1.65579e-06	0.761454	0.000959304	22.9561
				rs2279829	T	C	T	C	19.5799	0.0148	0.2181	1.5028	0.0168	8.37567e-39	0.378344	0.00704993	169.739
				rs2287283	T	C	T	C	8.2976	-0.0074	0.6168	1.2746	0.014	7.51689e-11	0.597103	0.0017694	42.3761
				rs2999980	A	G	A	G	7.9384	-0.0073	0.192	1.5712	0.0173	4.36192e-07	0.67305	0.00106654	25.5251
				rs4896381	T	C	T	C	5.8192	0.0034	0.5175	1.2421	0.0136	2.80002e-06	0.802587	0.000917178	21.9471
				rs4920605	A	G	A	G	-6.3157	-0.0167	0.5615	1.2616	0.0137	5.55429e-07	0.222853	0.00104709	25.059
				rs4924345	A	C	A	C	14.8623	-0.0038	0.9172	2.2914	0.0268	8.80738e-11	0.887245	0.00175649	42.0663
				rs493401	A	G	A	G	5.936	-0.0196	0.5943	1.2664	0.0139	2.7683e-06	0.158518	0.000918091	21.969
				rs4962460	A	G	A	G	5.9779	0.0007	0.5886	1.2533	0.014	1.84475e-06	0.960122	0.000950633	22.7484
				rs55818129	T	G	T	G	-10.8374	0.0476	0.8874	2.0791	0.0227	1.86268e-07	0.036001	0.00113513	27.1683
				rs5750482	T	C	T	C	-6.641	0.0026	0.3819	1.2775	0.0139	2.00974e-07	0.851621	0.001129	27.0215
				rs59614433	T	C	T	C	-14.0385	0.0038	0.9161	2.3718	0.0255	3.24058e-09	0.881538	0.00146315	35.0307
				rs62398976	T	C	T	C	-10.9279	0.047	0.086	2.3174	0.0263	2.41016e-06	0.0739258	0.000929194	22.2349
				rs6443469	T	C	T	C	6.4836	-0.0127	0.6072	1.2861	0.014	4.6241e-07	0.364331	0.00106184	25.4125
				rs6693283	A	C	A	C	5.7841	-0.006	0.4203	1.2346	0.0137	2.79961e-06	0.661418	0.00091719	21.9474
				rs6748469	A	G	A	G	-6.0751	-0.0055	0.594	1.267	0.014	1.62781e-06	0.694425	0.000960671	22.9889
				rs721121	T	G	T	G	5.7325	0.0027	0.5761	1.248	0.0138	4.36188e-06	0.844882	0.000881687	21.0971
				rs75187227	A	G	A	G	15.353	-0.0012	0.0491	3.0081	0.0318	3.32748e-07	0.969898	0.00108835	26.0475
				rs7786622	A	G	A	G	6.1674	0.0074	0.6295	1.2803	0.014	1.45622e-06	0.597103	0.000969612	23.203
				rs7996803	T	C	T	C	-8.2431	0.0127	0.7221	1.3908	0.0153	3.08751e-09	0.406502	0.00146708	35.1249
	pericalcarine	occipital	ALS	rs1046953	T	C	T	C	-8.5891	-0.0125	0.4209	1.6053	0.0143	8.7729e-08	0.38205	0.00119592	28.6251
				rs10765918	A	G	A	G	12.4962	0.0094	0.7312	1.8863	0.0162	3.47919e-11	0.561748	0.00183222	43.8832
				rs11103221	T	C	T	C	9.5061	0.0179	0.6889	1.7619	0.0155	6.8383e-08	0.248156	0.00121605	29.1076
				rs11252615	T	C	T	C	7.5711	-0.0134	0.4674	1.5407	0.0137	8.92071e-07	0.328024	0.00100898	24.146
				rs117892760	T	C	T	C	-33.92	0.0377	0.0381	4.5573	0.0388	9.84215e-14	0.331225	0.00231169	55.3937
				rs1223090	A	G	A	G	10.8337	0.0061	0.5575	1.525	0.0138	1.21139e-12	0.658468	0.00210638	50.4635
				rs12234176	A	G	A	G	8.1244	-0.0078	0.739	1.768	0.0168	4.32233e-06	0.642443	0.000882416	21.1145
				rs12939056	A	G	A	G	7.5141	-0.0068	0.5613	1.5841	0.014	2.10108e-06	0.62717	0.000940197	22.4984
				rs13135092	A	G	A	G	-14.464	-0.0354	0.9226	2.9964	0.0252	1.38518e-06	0.160092	0.000973627	23.2992
				rs13726	T	C	T	C	8.5763	-0.0175	0.2774	1.7134	0.0154	5.57381e-07	0.255804	0.00104681	25.0522
				rs1420791	A	G	A	G	17.5235	0.0566	0.9285	2.9725	0.0264	3.74214e-09	0.0320377	0.00145146	34.7505
				rs147753572	A	C	A	C	30.5288	-0.0328	0.979	5.5748	0.0496	4.34521e-08	0.508426	0.00125272	29.9864
				rs148375043	T	C	T	C	18.1388	-0.0315	0.0535	3.8446	0.0346	2.38181e-06	0.362609	0.000930142	22.2576
				rs1565256	T	C	T	C	9.1135	-0.016	0.2028	1.8802	0.0165	1.25285e-06	0.332198	0.00098169	23.4923
				rs163499	T	C	T	C	8.2826	-0.0029	0.567	1.5953	0.0142	2.08185e-07	0.838177	0.00112615	26.9533
				rs16822665	T	C	T	C	-8.9414	-0.0103	0.3275	1.6121	0.0148	2.91561e-08	0.486463	0.00128501	30.7603
				rs16829649	A	G	A	G	13.9333	-0.0379	0.8882	2.408	0.0213	7.19733e-09	0.0751836	0.00139838	33.4779
				rs17179798	A	G	A	G	10.5211	-0.0006	0.2113	1.8501	0.0167	1.29462e-08	0.97134	0.00135078	32.3367
				rs17485876	T	C	T	C	8.4497	0.0087	0.2519	1.748	0.0158	1.33867e-06	0.581885	0.000976369	23.3649
				rs1917100	A	G	A	G	-7.6471	-0.0032	0.6643	1.6076	0.0144	1.96644e-06	0.824141	0.000945508	22.6257
				rs28633576	T	C	T	C	-10.3128	-0.023	0.2246	1.8723	0.0167	3.62745e-08	0.168436	0.00126733	30.3365
				rs2999158	T	C	T	C	-11.6174	-0.0308	0.3358	1.6234	0.0147	8.29348e-13	0.0361498	0.00213735	51.2071
				rs34450643	A	G	A	G	10.8929	-0.007	0.8498	2.2359	0.02	1.10575e-06	0.726339	0.000991722	23.7326
				rs4811476	T	C	T	C	10.1968	0.0134	0.4883	1.6898	0.0155	1.5963e-09	0.387304	0.00152067	36.41
				rs4895532	T	C	T	C	-9.4363	-0.0199	0.3625	1.5919	0.014	3.07214e-09	0.155192	0.00146748	35.1346
				rs4952552	A	G	A	G	-7.963	-0.0156	0.4568	1.6559	0.0146	1.51789e-06	0.285298	0.000966282	23.1233
				rs56111638	T	C	T	C	-8.3083	0.0139	0.6279	1.6486	0.015	4.66483e-07	0.3541	0.00106114	25.3955
				rs57063427	T	C	T	C	-14.3958	0.0258	0.9055	2.6009	0.0242	3.11352e-08	0.286371	0.0012797	30.6329
				rs57334908	T	C	T	C	18.3647	0.0215	0.9452	3.6496	0.0312	4.8545e-07	0.490759	0.00105793	25.3187
				rs61941461	T	C	T	C	8.2638	0.0162	0.2761	1.7606	0.016	2.68254e-06	0.311299	0.000920612	22.0294
				rs62367903	A	G	A	G	13.0984	0.0305	0.5755	1.5382	0.0138	1.66005e-17	0.0270951	0.00302367	72.5061
				rs6461386	A	G	A	G	11.0645	0.0011	0.3643	1.6148	0.0144	7.28591e-12	0.93911	0.0019598	46.945
				rs6650695	A	G	A	G	-8.7635	0.0129	0.356	1.791	0.0145	9.92718e-07	0.373651	0.00100039	23.9402
				rs667801	T	C	T	C	7.9465	0.0194	0.5861	1.5431	0.0139	2.60905e-07	0.16281	0.00110795	26.5172
				rs67487681	T	C	T	C	7.7767	0.01	0.7042	1.697	0.015	4.59194e-06	0.504985	0.000877575	20.9986
				rs6835930	A	G	A	G	-10.7117	0.0307	0.1882	2.261	0.02	2.16271e-06	0.124784	0.000937879	22.4429
				rs6944697	A	G	A	G	-11.3184	-0.0243	0.8727	2.3781	0.0207	1.94141e-06	0.24043	0.000946536	22.6503
				rs7188071	T	C	T	C	8.8882	0.007	0.3484	1.6433	0.0145	6.34659e-08	0.629267	0.00122209	29.2521
				rs73313052	A	G	A	G	-23.9254	-0.0123	0.1269	2.2894	0.0206	1.45738e-25	0.550449	0.0045471	109.204
				rs7364475	T	C	T	C	-8.4316	0.0202	0.388	1.5986	0.0146	1.33216e-07	0.166493	0.00116218	27.8166
				rs8034885	T	C	T	C	13.1101	-0.0057	0.8607	2.2435	0.0196	5.10869e-09	0.771192	0.00142619	34.1447
				rs8103241	A	G	A	G	-7.7721	0.0338	0.5469	1.5577	0.0137	6.05447e-07	0.0136192	0.00104015	24.8927
				rs816328	T	C	T	C	8.8563	0.004	0.7544	1.7806	0.016	6.56622e-07	0.802587	0.00103362	24.7363
				rs9545158	A	G	A	G	11.2534	0.0333	0.4768	1.5185	0.0136	1.25477e-13	0.0143441	0.00229182	54.9163
				rs961848	A	C	A	C	-8.8358	0.0086	0.7698	1.7949	0.016	8.53471e-07	0.590922	0.00101253	24.2312
	postcentral	parietal	ALS	rs10795049	T	C	T	C	11.8189	0.0065	0.2307	2.5546	0.016	3.71867e-06	0.684559	0.000894455	21.4029
				rs11155086	A	G	A	G	-10.5318	-0.018	0.6124	2.2187	0.0139	2.06626e-06	0.195333	0.000941537	22.5305
				rs117623407	A	G	A	G	15.9115	0.0041	0.8467	3.1632	0.0201	4.89992e-07	0.838369	0.00105718	25.3007
				rs11789773	A	C	A	C	-17.2183	-0.022	0.1896	2.911	0.0178	3.32059e-09	0.216475	0.00146117	34.9832
				rs118166900	T	C	T	C	45.0364	-0.0379	0.9847	9.57	0.062	2.52627e-06	0.541007	0.000925422	22.1446
				rs12878	A	G	A	G	10.6127	0.0078	0.5998	2.1998	0.0139	1.4043e-06	0.574695	0.000972526	23.2728
				rs13078717	T	C	T	C	10.245	-0.0203	0.4867	2.2013	0.0136	3.25449e-06	0.13553	0.00090513	21.6585
				rs1884010	A	G	A	G	-11.4064	0.0034	0.438	2.3289	0.0138	9.69339e-07	0.805391	0.0010023	23.9861
				rs2279829	T	C	T	C	-30.0174	0.0148	0.2182	2.6166	0.0168	1.82584e-30	0.378344	0.00547427	131.594
				rs313135	T	C	T	C	12.8911	-0.0031	0.4854	2.1534	0.0136	2.14545e-09	0.819692	0.00149664	35.8339
				rs34322452	A	G	A	G	19.845	0.0023	0.7418	2.5959	0.0159	2.09356e-14	0.884984	0.0024384	58.4373
				rs344142	A	G	A	G	-10.8764	-0.0025	0.6169	2.222	0.0141	9.8371e-07	0.859269	0.00100112	23.9577
				rs4571472	A	G	A	G	10.4948	-0.0054	0.3608	2.2357	0.0144	2.67666e-06	0.70766	0.000920788	22.0336
				rs4924346	A	G	A	G	60.5113	0.0117	0.0911	3.8395	0.0258	5.84448e-56	0.650197	0.0102819	248.363
				rs555720	T	C	T	C	13.8563	-0.0185	0.2218	2.6843	0.016	2.44353e-07	0.247579	0.00111324	26.6438
				rs57579826	T	C	T	C	15.0065	0.0132	0.138	3.1716	0.0207	2.22841e-06	0.523681	0.000935479	22.3854
				rs61842496	T	C	T	C	-24.8316	0.0263	0.0741	4.9047	0.0288	4.13106e-07	0.36114	0.00107092	25.63
				rs7856501	T	C	T	C	10.7938	-0.0061	0.5092	2.1474	0.0136	4.99641e-07	0.653771	0.00105561	25.2631
				rs78868651	A	G	A	G	36.314	0.0432	0.0237	7.5679	0.0463	1.59918e-06	0.350797	0.000962095	23.023
				rs8106076	T	C	T	C	-11.6707	0.0159	0.3708	2.4882	0.0151	2.72646e-06	0.29235	0.000919311	21.9982
				rs881743	A	G	A	G	12.5626	-0.0129	0.7038	2.3475	0.015	8.72376e-08	0.389789	0.00119637	28.6359
	posterior cingulate	parietal	ALS	rs1028658	T	G	T	G	4.2932	-0.0007	0.629	0.8942	0.0147	1.57747e-06	0.96202	0.000963192	23.0492
				rs10807026	A	C	A	C	4.6468	0.0164	0.2789	0.9792	0.015	2.07985e-06	0.274247	0.000941011	22.5179
				rs11161942	T	C	T	C	8.099	-0.0024	0.8708	1.3041	0.0208	5.28454e-10	0.90814	0.00161057	38.566
				rs11598186	A	G	A	G	-4.6351	0.0142	0.286	0.9531	0.0151	1.15513e-06	0.347014	0.000988213	23.6486
				rs11653573	T	C	T	C	-15.8004	-0.0549	0.0223	3.2354	0.0543	1.04166e-06	0.311993	0.000996519	23.8476
				rs11695609	T	C	T	C	-5.5681	0.0044	0.5247	0.8688	0.0136	1.46521e-10	0.746294	0.00171501	41.0713
				rs12475627	A	G	A	G	4.2302	-0.0036	0.6157	0.9097	0.0141	3.31767e-06	0.798477	0.00090359	21.6217
				rs12764880	T	C	T	C	-5.034	-0.0201	0.4306	0.8767	0.0137	9.3572e-09	0.142334	0.0013771	32.9677
				rs1331621	T	C	T	C	-4.2801	-0.0061	0.3538	0.91	0.0145	2.55856e-06	0.673982	0.000924404	22.1202
				rs151020667	T	G	T	G	-16.1168	0.02	0.9809	3.4794	0.0579	3.6204e-06	0.729776	0.000896598	21.4542
				rs2412771	T	C	T	C	4.5816	0.0033	0.586	0.8871	0.0141	2.40833e-07	0.814952	0.00111441	26.6718
				rs4076700	A	G	A	G	-5.4432	-0.0392	0.8401	1.1873	0.0185	4.55032e-06	0.0340973	0.000878304	21.0161
				rs59570572	T	C	T	C	5.6719	0.0178	0.1504	1.2231	0.0195	3.52964e-06	0.361337	0.000898631	21.5029
				rs66651545	A	C	A	C	5.8697	-0.0232	0.2013	1.1247	0.0173	1.79986e-07	0.179907	0.0011379	27.2347
				rs72761270	T	C	T	C	5.7749	0.0055	0.3546	0.9111	0.0144	2.3219e-10	0.702503	0.00167751	40.1717
				rs72794538	T	G	T	G	-5.4805	0.022	0.1746	1.1715	0.0182	2.89418e-06	0.226743	0.000914528	21.8836
				rs7315284	T	C	T	C	5.306	-0.0062	0.7367	1.0784	0.0164	8.64328e-07	0.705394	0.00101152	24.2069
				rs76103164	T	C	T	C	13.745	-0.0997	0.9519	2.8558	0.0369	1.48672e-06	0.00689451	0.000967948	23.1631
				rs77935092	T	C	T	C	14.4795	0.0225	0.0293	2.7396	0.0431	1.25526e-07	0.601641	0.00116698	27.9316
				rs841860	T	G	T	G	7.422	-0.0048	0.1408	1.4692	0.0217	4.37829e-07	0.824938	0.00106624	25.5178
	precentral	frontal	ALS	rs10064431	T	C	T	C	16.1077	0.0163	0.4861	2.7273	0.0136	3.50306e-09	0.230711	0.00145682	34.8791
				rs10744146	A	G	A	G	11.9897	-0.0089	0.5089	2.5369	0.0136	2.28848e-06	0.512847	0.000933347	22.3344
				rs1080066	A	G	A	G	-111.785	-0.012	0.9091	4.4845	0.0256	3.80209e-137	0.639248	0.0253299	621.299
				rs117467389	T	G	T	G	-47.2013	-0.0462	0.0219	9.7899	0.0602	1.42534e-06	0.442819	0.000971333	23.2442
				rs11983431	T	C	T	C	12.3047	-0.0051	0.4542	2.688	0.0143	4.70248e-06	0.721359	0.000875672	20.953
				rs12438177	A	G	A	G	-12.5699	0.0111	0.3732	2.6209	0.0141	1.61846e-06	0.431145	0.000961134	22.9999
				rs17756000	T	C	T	C	-14.9921	-0.0103	0.2411	2.9642	0.0161	4.24294e-07	0.522334	0.00106877	25.5784
				rs189874581	T	C	T	C	-44.5164	-0.014	0.0336	7.2422	0.0386	7.90586e-10	0.716833	0.0015778	37.7801
				rs4499967	T	C	T	C	-21.1832	0.002	0.1056	4.233	0.024	5.60655e-07	0.933586	0.00104633	25.0409
				rs4794859	T	G	T	G	13.6071	-0.0022	0.5329	2.5575	0.0138	1.035e-07	0.873338	0.00118256	28.305
				rs61850462	A	C	A	C	12.6568	0.0129	0.6369	2.6777	0.0145	2.2815e-06	0.373651	0.000933592	22.3402
				rs6708607	A	G	A	G	14.0937	-0.0083	0.7849	3.077	0.0164	4.64225e-06	0.612788	0.000876703	20.9777
				rs6889914	T	C	T	C	-12.6218	0.0151	0.669	2.7318	0.0148	3.83142e-06	0.3076	0.000892064	21.3456
				rs7134627	A	C	A	C	12.9742	-0.0129	0.4704	2.6245	0.0137	7.67347e-07	0.346394	0.00102109	24.4361
				rs7524505	A	G	A	G	-14.4038	0.0278	0.2321	3.0241	0.0163	1.90732e-06	0.0880972	0.000947957	22.6843
				rs7868648	T	G	T	G	15.7201	0.0193	0.2341	2.9834	0.016	1.37027e-07	0.227721	0.0011599	27.762
				rs853974	T	C	T	C	15.7881	0.0081	0.2641	2.9188	0.0155	6.334e-08	0.601266	0.00122225	29.256
	precuneus	parietal	ALS	rs10008615	T	C	T	C	-12.3279	-0.0008	0.7535	2.4965	0.0161	7.88982e-07	0.96037	0.00101885	24.3825
				rs1014274	T	C	T	C	10.5187	0.0048	0.3434	2.2666	0.0143	3.47165e-06	0.737124	0.000899957	21.5347
				rs116856431	T	G	T	G	29.4751	-0.0066	0.0359	6.201	0.0395	2.00141e-06	0.8673	0.000944095	22.5918
				rs12228635	T	C	T	C	10.5681	-0.021	0.3681	2.2608	0.0145	2.94677e-06	0.14754	0.000913085	21.8491
				rs12609371	A	G	A	G	11.1306	0.0166	0.6701	2.3026	0.0146	1.33866e-06	0.255544	0.00097637	23.3649
				rs12639074	T	C	T	C	10.8604	0.0134	0.4369	2.2028	0.0139	8.21158e-07	0.335031	0.00101564	24.3055
				rs13060816	T	C	T	C	10.9027	-0.0239	0.4705	2.1692	0.0136	5.00454e-07	0.0788577	0.00105548	25.26
				rs13166639	T	C	T	C	13.7133	-0.0074	0.6405	2.651	0.0142	2.30515e-07	0.602278	0.00111794	26.7564
				rs150234929	A	G	A	G	-32.3837	-0.0326	0.028	6.9039	0.0444	2.72354e-06	0.462806	0.000919397	22.0003
				rs1899498	A	G	A	G	-10.8204	-0.0061	0.3875	2.2252	0.0139	1.15816e-06	0.660771	0.000988002	23.6435
				rs1935958	T	C	T	C	13.9145	0.0113	0.1552	3.0307	0.0191	4.40739e-06	0.554103	0.000880857	21.0772
				rs2022932	A	G	A	G	13.8024	-0.0365	0.7735	2.6459	0.025	1.82312e-07	0.14429	0.00113686	27.2098
				rs2145275	T	C	T	C	10.3888	-0.012	0.4193	2.2056	0.0139	2.47483e-06	0.387967	0.000927071	22.1841
				rs2294629	A	C	A	C	11.4922	0.0228	0.2462	2.4903	0.0156	3.93502e-06	0.143868	0.000889928	21.2945
				rs2432803	T	C	T	C	-14.8108	-0.0107	0.1784	2.9231	0.0183	4.04532e-07	0.55875	0.00107261	25.6704
				rs4774220	A	G	A	G	12.3512	0.0137	0.2507	2.498	0.0157	7.63648e-07	0.382875	0.00102148	24.4454
				rs4811601	T	C	T	C	-12.0219	-0.006	0.4633	2.2123	0.0142	5.5068e-08	0.672634	0.00123356	29.5272
				rs4934169	A	G	A	G	11.2445	-0.0083	0.2734	2.427	0.0154	3.60255e-06	0.589914	0.000896994	21.4637
				rs56252769	T	C	T	C	-12.4334	-0.0359	0.7297	2.5101	0.0156	7.29472e-07	0.0213757	0.00102516	24.5336
				rs67588230	T	C	T	C	-10.8772	-0.0012	0.3221	2.3271	0.015	2.95182e-06	0.936237	0.000912948	21.8458
				rs7111565	T	C	T	C	12.9662	0.0005	0.2468	2.4907	0.0155	1.93115e-07	0.974266	0.00113222	27.0986
				rs7210991	T	C	T	C	9.9958	0.0103	0.5117	2.1572	0.0136	3.59202e-06	0.448838	0.000897228	21.4693
				rs73313052	A	G	A	G	33.4968	-0.0123	0.1262	3.2665	0.0206	1.12789e-24	0.550449	0.00437899	105.149
				rs74854087	A	C	A	C	-14.241	-0.0081	0.8317	2.9644	0.0181	1.55521e-06	0.654504	0.000964333	23.0766
				rs7559976	T	C	T	C	-14.4681	0.0087	0.531	2.2655	0.0138	1.69978e-10	0.52841	0.00170292	40.7811
				rs775718	A	G	A	G	-10.7335	0.0058	0.4171	2.192	0.0139	9.74745e-07	0.676484	0.00100186	23.9754
				rs7782319	A	G	A	G	11.3657	-0.0238	0.5967	2.2679	0.0141	5.39926e-07	0.0914221	0.00104937	25.1136
				rs888814	T	G	T	G	12.5156	0.0264	0.4896	2.1853	0.0136	1.02116e-08	0.0522369	0.00137001	32.7978
				rs919798	A	G	A	G	10.9724	-0.012	0.555	2.2703	0.0143	1.34479e-06	0.401379	0.000976003	23.3561
				rs9399245	T	G	T	G	-15.1665	0.0182	0.7089	2.3962	0.0148	2.46122e-10	0.218798	0.00167277	40.0579
				rs9401858	T	G	T	G	-10.5065	-0.0084	0.4472	2.2033	0.0139	1.85576e-06	0.545633	0.000950155	22.737
	rostral anterior cingulate	frontal	ALS	rs10758624	A	G	A	G	6.4026	0.0337	0.0904	1.3583	0.0241	2.43275e-06	0.162011	0.000928446	22.217
				rs1178101	A	C	A	C	5.3587	-0.031	0.1719	0.9684	0.0184	3.13795e-08	0.0920305	0.00127906	30.6177
				rs12251170	A	G	A	G	-5.3498	0.0114	0.8815	1.1446	0.0217	2.95465e-06	0.599343	0.000912871	21.844
				rs13252239	T	C	T	C	-3.6363	0.0084	0.6573	0.7699	0.0143	2.32298e-06	0.556927	0.000932147	22.3056
				rs13378860	T	C	T	C	-3.7394	-0.0251	0.6881	0.8119	0.0151	4.11002e-06	0.0964623	0.000886446	21.2111
				rs139132221	T	C	T	C	-11.5922	-0.0132	0.9627	2.4215	0.0441	1.69126e-06	0.764696	0.000957603	22.9153
				rs1986012	T	C	T	C	-4.2941	-0.0178	0.7415	0.8427	0.0157	3.47556e-07	0.256896	0.00108484	25.9634
				rs2202895	T	C	T	C	-5.0815	0.0137	0.2218	0.8816	0.0163	8.21668e-09	0.400633	0.00138764	33.2204
				rs2465076	T	C	T	C	3.5563	0.0015	0.4866	0.7523	0.0137	2.27596e-06	0.912815	0.000933786	22.3449
				rs2873898	T	C	T	C	-3.3778	-0.0026	0.4606	0.7335	0.0137	4.12378e-06	0.849481	0.000886178	21.2047
				rs28808586	A	G	A	G	-3.9903	0.0139	0.3064	0.838	0.0149	1.91974e-06	0.350879	0.000947436	22.6718
				rs4792721	A	G	A	G	3.6715	0.001	0.417	0.7601	0.0139	1.36337e-06	0.942648	0.000974901	23.3297
				rs56166460	A	G	A	G	4.5922	-0.0266	0.1881	0.9448	0.0179	1.1709e-06	0.13727	0.000987124	23.6225
				rs6795366	T	C	T	C	3.7908	0.0063	0.2695	0.8288	0.0155	4.78862e-06	0.684411	0.000874221	20.9183
				rs7187736	A	G	A	G	-4.3651	-0.0126	0.7751	0.8992	0.0166	1.20736e-06	0.447831	0.000984661	23.5635
				rs7874287	T	C	T	C	-4.2993	-0.0072	0.2992	0.8063	0.0151	9.7065e-08	0.633489	0.00118775	28.4293
				rs797832	T	C	T	C	-3.79	-0.0193	0.4228	0.7454	0.0138	3.6856e-07	0.161948	0.00108011	25.8502
				rs9905914	A	G	A	G	3.826	-0.007	0.487	0.7636	0.0143	5.42954e-07	0.62448	0.00104892	25.1028
	rostral middle frontal	frontal	ALS	rs10139160	T	C	T	C	15.778	-0.0209	0.5278	3.0639	0.0137	2.60979e-07	0.127123	0.00110793	26.5166
				rs10283100	A	G	A	G	51.7969	0.0259	0.0558	7.884	0.0289	5.03573e-11	0.370149	0.00180206	43.1597
				rs1080066	A	G	A	G	33.2019	-0.012	0.9098	5.4059	0.0256	8.15969e-10	0.639248	0.00157523	37.7184
				rs11140056	A	G	A	G	-14.6435	0.0303	0.6466	3.1698	0.0143	3.8431e-06	0.0341005	0.00089182	21.3398
				rs1165645	A	G	A	G	17.8942	0.0036	0.5991	3.1968	0.0142	2.17421e-08	0.799866	0.00130877	31.3298
				rs1257415	A	C	A	C	16.9102	0.0084	0.4951	3.1138	0.0137	5.61247e-08	0.539785	0.00123202	29.4903
				rs13019832	A	G	A	G	-16.2285	-0.0175	0.4143	3.0839	0.0139	1.42241e-07	0.208033	0.00115689	27.6898
				rs150319067	T	C	T	C	47.4869	-0.0971	0.9693	10.2148	0.0436	3.33818e-06	0.025943	0.000903096	21.6098
				rs1767390	A	G	A	G	14.5683	-0.0039	0.6365	3.1628	0.0142	4.10212e-06	0.783587	0.0008866	21.2148
				rs194242	A	G	A	G	16.517	-0.0206	0.6735	3.2734	0.0153	4.51571e-07	0.178172	0.00106375	25.4582
				rs2276133	A	G	A	G	-18.8823	0.0004	0.2504	3.5117	0.0158	7.57505e-08	0.979803	0.00120778	28.9094
				rs2279829	T	C	T	C	19.3604	0.0148	0.2176	3.7036	0.0168	1.7186e-07	0.378344	0.00114162	27.324
				rs28645132	A	G	A	G	-17.6612	-0.0292	0.7104	3.354	0.0152	1.39647e-07	0.0547251	0.00115838	27.7254
				rs314862	A	G	A	G	-15.9905	-0.0112	0.3014	3.4132	0.0157	2.80097e-06	0.475613	0.000917151	21.9465
				rs35612915	A	G	A	G	-22.8234	-0.0213	0.2504	3.6079	0.016	2.51677e-10	0.183107	0.00167095	40.0143
				rs36006722	A	G	A	G	17.1698	-0.0074	0.6275	3.2304	0.0143	1.06617e-07	0.604819	0.00118017	28.2476
				rs40115	T	C	T	C	-17.6073	0.0206	0.3536	3.1547	0.0141	2.38739e-08	0.144017	0.0013012	31.1482
				rs41698	T	C	T	C	24.6258	0.002	0.1025	5.1806	0.0245	1.9996e-06	0.934939	0.000944167	22.5935
				rs4670555	T	C	T	C	15.7039	-0.0041	0.4733	3.0529	0.0136	2.69052e-07	0.763056	0.00110547	26.4578
				rs4722006	T	C	T	C	-15.1749	-0.0008	0.422	3.0663	0.0137	7.46231e-07	0.953435	0.00102333	24.4898
				rs6682671	T	C	T	C	19.7644	-0.0024	0.6478	3.2556	0.0144	1.27201e-09	0.867632	0.00153913	36.8527
				rs6716859	A	G	A	G	16.6708	0.0073	0.2759	3.5958	0.0154	3.54896e-06	0.635481	0.000898194	21.4924
				rs6723971	A	G	A	G	-14.2184	0.0015	0.5215	3.1133	0.0137	4.94785e-06	0.912815	0.000871604	20.8556
				rs73283181	T	G	T	G	19.87	-0.0131	0.1467	4.3163	0.0193	4.15489e-06	0.497292	0.000885577	21.1903
				rs7529537	T	C	T	C	27.0265	-0.0284	0.8796	5.0343	0.0223	7.94064e-08	0.202826	0.00120397	28.8181
				rs77640487	T	C	T	C	-41.3298	0.0023	0.0552	8.1427	0.0376	3.86098e-07	0.951224	0.00107637	25.7604
				rs809056	A	C	A	C	15.7286	-0.0001	0.6687	3.2745	0.0147	1.56026e-06	0.994572	0.000964073	23.0703
				rs823114	A	G	A	G	14.8591	0.0008	0.547	3.0398	0.0137	1.01771e-06	0.953435	0.000998389	23.8923
	superior frontal	frontal	ALS	rs10835817	A	G	A	G	-15.3706	0.0025	0.5415	3.0967	0.014	6.92191e-07	0.858274	0.00102938	24.6347
				rs111825821	A	C	A	C	63.6355	0.0364	0.0165	13.8681	0.0567	4.46177e-06	0.520889	0.000879876	21.0537
				rs11728558	T	G	T	G	36.0339	0.0133	0.0468	7.7167	0.0354	3.01787e-06	0.707135	0.000911175	21.8033
				rs142301939	A	G	A	G	20.4654	0.0039	0.3444	3.3388	0.0142	8.81183e-10	0.783587	0.00156898	37.5685
				rs1473608	T	G	T	G	-19.8213	0.0078	0.1692	4.0491	0.018	9.81878e-07	0.664773	0.00100127	23.9613
				rs17669337	T	C	T	C	-17.0671	0.0308	0.4108	3.1113	0.0139	4.12254e-08	0.0267033	0.00125698	30.0884
				rs17767210	T	C	T	C	-14.5221	-0.0135	0.5864	3.1	0.014	2.80578e-06	0.334903	0.000917013	21.9432
				rs354085	T	C	T	C	-17.453	0.0235	0.2605	3.5352	0.0156	7.9366e-07	0.131962	0.00101838	24.3711
				rs4842266	A	G	A	G	-21.5608	0.0029	0.6789	3.3349	0.0145	1.01164e-10	0.841481	0.0017452	41.7953
				rs4843560	A	G	A	G	15.7521	-0.0277	0.3987	3.1919	0.0148	8.01413e-07	0.061259	0.00101759	24.3524
				rs6912198	A	G	A	G	-16.0222	-0.0091	0.5232	3.2217	0.0138	6.58523e-07	0.509626	0.00103339	24.7308
				rs76696867	A	G	A	G	-35.1794	0.0463	0.0735	6.3255	0.0304	2.67434e-08	0.127752	0.00129201	30.9279
				rs80181608	A	G	A	G	43.9114	0.0172	0.0363	9.4067	0.0395	3.04e-06	0.663241	0.00091059	21.7893
	superior parietal	parietal	ALS	rs10109434	A	C	A	C	18.4285	0.0268	0.631	3.4095	0.016	6.47922e-08	0.0939342	0.00122041	29.2121
				rs10119848	A	G	A	G	16.8007	0.0301	0.7523	3.6154	0.0157	3.36826e-06	0.0552129	0.000902378	21.5926
				rs115877304	T	C	T	C	60.5486	-0.0265	0.0443	9.5578	0.0371	2.37351e-10	0.475051	0.00167572	40.1288
				rs13176412	A	G	A	G	16.0996	0.0063	0.6978	3.4458	0.0153	2.97934e-06	0.680512	0.000912205	21.828
				rs142050688	T	C	T	C	-62.0635	0.0629	0.0205	11.8455	0.0504	1.61086e-07	0.212025	0.00114685	27.4492
				rs17718831	A	G	A	G	-17.9796	-0.0001	0.646	3.2331	0.0144	2.68076e-08	0.994459	0.00129181	30.9233
				rs1776723	A	G	A	G	16.2809	-0.011	0.5137	3.5022	0.0152	3.33931e-06	0.46926	0.000903069	21.6092
				rs1856340	A	G	A	G	17.5554	-0.0097	0.6657	3.7859	0.0154	3.5342e-06	0.52878	0.000898527	21.5004
				rs1884368	T	C	T	C	20.1785	-0.0043	0.2468	3.8513	0.0171	1.611e-07	0.801457	0.00114684	27.449
				rs28661002	T	C	T	C	17.4612	0.01	0.7525	3.5784	0.0159	1.06295e-06	0.529394	0.000994894	23.8086
				rs4762097	A	G	A	G	-15.674	0.0062	0.6395	3.2238	0.0142	1.16227e-06	0.662387	0.000987718	23.6367
				rs4879906	A	G	A	G	16.2683	0.0195	0.2711	3.4756	0.0154	2.85873e-06	0.205429	0.000915515	21.9073
				rs4924345	A	C	A	C	61.4645	-0.0038	0.9171	5.736	0.0268	8.60272e-27	0.887245	0.00477956	114.814
				rs6022786	A	G	A	G	18.6621	0.0204	0.4125	3.2128	0.0149	6.29705e-09	0.170959	0.00140922	33.7378
				rs6059516	T	C	T	C	18.0013	-0.007	0.7142	3.4669	0.0157	2.07675e-07	0.655698	0.00112635	26.9581
				rs61872090	A	G	A	G	-17.2078	0.0161	0.6197	3.2184	0.0142	8.95753e-08	0.256877	0.00119424	28.5847
				rs6554054	A	G	A	G	-27.144	0.0083	0.1421	4.4232	0.0193	8.42355e-10	0.667158	0.00157264	37.6563
				rs68175985	A	G	A	G	-43.4517	0.0263	0.1611	4.577	0.0197	2.23428e-21	0.181868	0.0037554	90.1188
				rs6840242	T	C	T	C	-18.9742	-0.0093	0.3942	3.1504	0.0139	1.71435e-09	0.503454	0.00151487	36.271
				rs72706378	T	C	T	C	15.1338	-0.011	0.4331	3.1675	0.0143	1.77191e-06	0.441756	0.000953865	22.8258
				rs738129	T	C	T	C	18.9867	-0.0331	0.1906	4.1507	0.0172	4.77731e-06	0.0543021	0.00087441	20.9228
				rs7733115	T	C	T	C	-19.0995	0.0321	0.2293	3.9554	0.0166	1.37417e-06	0.0531457	0.000974268	23.3145
				rs79272390	T	C	T	C	27.9337	-0.0102	0.1525	4.7153	0.0207	3.14097e-09	0.622187	0.00146568	35.0915
				rs79335077	A	G	A	G	30.5023	0.0485	0.0751	6.3786	0.0303	1.73582e-06	0.109452	0.000955516	22.8654
				rs7980991	A	C	A	C	-22.0059	-0.0083	0.7643	3.8536	0.0163	1.12659e-08	0.61061	0.00136205	32.6068
	superior temporal	temporal	ALS	rs112560151	T	C	T	C	-25.9211	0.0288	0.0342	5.511	0.0436	2.55714e-06	0.508901	0.000924449	22.1213
				rs115241741	A	C	A	C	-28.3152	-0.0013	0.0458	4.7153	0.0354	1.91376e-09	0.970706	0.00150593	36.0566
				rs12661489	T	C	T	C	8.7737	-0.0025	0.5556	1.8052	0.0139	1.17245e-06	0.857266	0.000987017	23.6199
				rs143927182	A	C	A	C	15.4605	-0.0209	0.096	3.1457	0.0242	8.88712e-07	0.387788	0.00100928	24.1533
				rs1534012	A	G	A	G	9.9153	0.0081	0.2655	2.1141	0.016	2.73097e-06	0.612681	0.000919179	21.995
				rs17209296	T	C	T	C	-10.6722	0.012	0.7738	2.2092	0.0175	1.35987e-06	0.492893	0.000975108	23.3347
				rs17317075	A	C	A	C	16.7366	0.0072	0.1212	3.3462	0.0241	5.68348e-07	0.765127	0.00104524	25.0146
				rs1785181	T	C	T	C	9.4323	0.0325	0.665	1.9249	0.0145	9.57632e-07	0.0250015	0.00100328	24.0095
				rs2180127	T	C	T	C	12.126	-0.0076	0.8162	2.3355	0.0176	2.08007e-07	0.665874	0.00112622	26.955
				rs2389643	T	C	T	C	-13.6425	0.0142	0.1217	2.9708	0.0236	4.38603e-06	0.547377	0.000881245	21.0865
				rs28615876	T	G	T	G	-14.7855	0.0394	0.0963	3.1904	0.0254	3.58023e-06	0.120858	0.000897492	21.4756
				rs34395174	T	C	T	C	-16.5349	-0.0114	0.9127	3.4468	0.0255	1.6092e-06	0.654833	0.000961594	23.011
				rs389020	A	G	A	G	12.8337	-0.0053	0.6715	1.899	0.0145	1.39778e-11	0.714725	0.00190662	45.6686
				rs4626214	A	G	A	G	8.7663	0.0092	0.388	1.8501	0.0143	2.15535e-06	0.519993	0.000938152	22.4495
				rs4690466	A	C	A	C	-11.1351	-0.0084	0.2517	2.1008	0.0174	1.15543e-07	0.629267	0.00117367	28.092
				rs4841029	A	G	A	G	14.2552	-0.0407	0.4188	1.8407	0.0138	9.60002e-15	0.0031852	0.00250225	59.9714
				rs61803844	A	G	A	G	11.847	-0.0276	0.2302	2.4545	0.0179	1.38852e-06	0.123098	0.000973434	23.2946
				rs6933716	T	C	T	C	8.9696	-0.0151	0.3179	1.9434	0.0148	3.92308e-06	0.3076	0.000890171	21.3003
				rs7107246	A	C	A	C	-15.4282	-0.0047	0.0899	3.1422	0.0233	9.10767e-07	0.840138	0.00100731	24.1061
				rs7601767	A	G	A	G	11.8212	0.0105	0.3757	1.8487	0.0142	1.61252e-10	0.459642	0.00170721	40.8841
				rs77944369	A	C	A	C	-12.7112	0.0055	0.1425	2.6192	0.0194	1.21556e-06	0.77679	0.000984117	23.5505
				rs9434608	T	C	T	C	-9.5163	0.0011	0.7056	2.0208	0.0159	2.48722e-06	0.944844	0.000926671	22.1745
				rs9468690	A	G	A	G	-8.5925	0.0091	0.389	1.8477	0.0143	3.3133e-06	0.524539	0.000903695	21.6242
	supramarginal	parietal	ALS	rs10498973	A	G	A	G	19.6527	0.0055	0.0991	4.1763	0.0234	2.52912e-06	0.814176	0.000925332	22.1424
				rs12186804	T	C	T	C	15.0564	-0.0065	0.8131	3.2111	0.0174	2.74731e-06	0.708729	0.000918701	21.9836
				rs13039321	A	G	A	G	31.8586	-0.0082	0.058	6.8222	0.0334	3.01431e-06	0.806062	0.00091127	21.8056
				rs13290049	A	G	A	G	60.4735	-0.0672	0.0142	13.1944	0.128	4.5776e-06	0.599583	0.000877825	21.0046
				rs1398859	T	G	T	G	-15.0837	0.0011	0.7129	2.8377	0.015	1.06384e-07	0.941541	0.00118034	28.2518
				rs17011924	A	G	A	G	13.5798	-0.0131	0.6541	2.6377	0.0146	2.62789e-07	0.36958	0.00110737	26.5033
				rs2164950	A	G	A	G	30.8757	-0.008	0.1261	3.7453	0.0205	1.66753e-16	0.696356	0.00283443	67.9554
				rs2200225	A	G	A	G	20.5546	-0.0097	0.8383	3.368	0.0186	1.04155e-09	0.602015	0.00155538	37.2424
				rs2279829	T	C	T	C	-26.1156	0.0148	0.2171	3.0219	0.0168	5.5183e-18	0.378344	0.00311404	74.6799
				rs2546106	A	C	A	C	-11.5308	-0.0018	0.4861	2.4982	0.0137	3.9188e-06	0.895469	0.000890259	21.3024
				rs28421555	T	C	T	C	-16.1376	-0.0262	0.8292	3.285	0.0185	8.99171e-07	0.156712	0.00100834	24.1307
				rs35378400	A	G	A	G	-15.9647	0.0154	0.2644	3.1881	0.019	5.51156e-07	0.417638	0.00104771	25.0739
				rs4684740	A	G	A	G	-11.6279	0.0003	0.5291	2.4864	0.0136	2.91669e-06	0.982401	0.000913907	21.8688
				rs4869124	T	G	T	G	-12.34	-0.0156	0.3361	2.6803	0.0147	4.14528e-06	0.288588	0.000885762	21.1947
				rs4924345	A	C	A	C	62.248	-0.0038	0.9171	4.5928	0.0268	7.56561e-42	0.887245	0.00762448	183.679
				rs61407096	A	G	A	G	22.954	-0.0307	0.8547	4.4511	0.0213	2.51035e-07	0.149496	0.00111106	26.5917
				rs7248174	A	C	A	C	-23.6987	-0.0181	0.8975	4.8492	0.0246	1.02313e-06	0.461869	0.000997962	23.8821
				rs77117097	T	C	T	C	12.7564	0.0188	0.3444	2.6135	0.0142	1.05568e-06	0.185522	0.000995445	23.8218
				rs9314443	A	G	A	G	25.6289	0.0027	0.0804	5.2884	0.0275	1.25818e-06	0.921788	0.000981349	23.4842
				rs9371585	T	C	T	C	11.8735	-0.0126	0.5949	2.5523	0.0141	3.28606e-06	0.371527	0.000904357	21.64
	temporal pole	temporal	ALS	rs1106167	A	G	A	G	1.9428	0.0043	0.2649	0.4174	0.0156	3.24724e-06	0.782824	0.000905308	21.6628
				rs11799962	T	C	T	C	-1.7611	0.0097	0.5973	0.3688	0.0139	1.79514e-06	0.485276	0.00095282	22.8008
				rs12489177	T	C	T	C	4.5803	-0.0031	0.0379	1.0013	0.0391	4.77693e-06	0.936807	0.000874416	20.923
				rs12659006	A	G	A	G	-2.6825	0.0004	0.1097	0.579	0.0221	3.60426e-06	0.985559	0.000896956	21.4628
				rs160472	T	C	T	C	1.9391	0.015	0.6471	0.3794	0.0147	3.20518e-07	0.307535	0.00109137	26.1198
				rs2139446	A	G	A	G	-2.104	0.0257	0.7592	0.4233	0.0162	6.67908e-07	0.112644	0.00103225	24.7035
				rs4782709	A	G	A	G	-1.76	0.0268	0.6478	0.3777	0.0144	3.16543e-06	0.0627285	0.000907352	21.7118
				rs6038566	A	G	A	G	1.7345	0.0063	0.559	0.3656	0.0138	2.09274e-06	0.648015	0.000940516	22.5061
				rs6855246	A	G	A	G	4.4982	-0.0452	0.9202	0.7645	0.0265	4.00842e-09	0.0880713	0.00144588	34.6167
				rs73084102	T	G	T	G	-4.6241	-0.044	0.9398	0.897	0.0316	2.53533e-07	0.1638	0.00111026	26.5725
				rs930145	A	G	A	G	-2.2865	0.0146	0.839	0.4961	0.0187	4.04708e-06	0.43495	0.000887681	21.2406
	transverse temporal	temporal	ALS	rs10818910	A	G	A	G	1.9481	0.0078	0.3208	0.4161	0.015	2.84357e-06	0.603064	0.000915941	21.9175
				rs112145243	T	C	T	C	-2.6283	0.0352	0.1866	0.5484	0.0225	1.64577e-06	0.117713	0.000959791	22.9678
				rs11684511	A	G	A	G	3.1501	0.0005	0.3843	0.3979	0.0141	2.43675e-15	0.971712	0.00261458	62.6707
				rs1178102	T	C	T	C	-2.4643	-0.0301	0.1733	0.5075	0.0183	1.19924e-06	0.100009	0.000985203	23.5765
				rs11785060	T	C	T	C	2.245	0.0153	0.3508	0.4141	0.0143	5.91355e-08	0.284651	0.0012278	29.3891
				rs13079799	A	C	A	C	-1.8356	-0.0056	0.4077	0.3934	0.0138	3.07136e-06	0.684892	0.000909768	21.7696
				rs2033939	A	G	A	G	-3.9583	0.0026	0.0826	0.7159	0.0266	3.21833e-08	0.922135	0.00127702	30.5687
				rs2409691	T	C	T	C	2.1709	-0.0095	0.483	0.3885	0.0139	2.29829e-08	0.49432	0.00130428	31.222
				rs2548226	T	C	T	C	2.0805	-0.0025	0.4135	0.397	0.0139	1.60095e-07	0.857266	0.00114735	27.4611
				rs2959112	T	C	T	C	-1.8048	0.0211	0.3767	0.3933	0.0139	4.45666e-06	0.129018	0.000879967	21.0559
				rs72775393	T	C	T	C	3.7678	-0.0168	0.9295	0.7732	0.0266	1.09919e-06	0.527662	0.000992201	23.7441
				rs72834200	A	G	A	G	-4.667	-0.0721	0.954	0.9338	0.0334	5.79706e-07	0.0308748	0.00104365	24.9765
				rs75061235	A	G	A	G	4.2211	-0.0207	0.067	0.8079	0.0302	1.74362e-07	0.493072	0.00114046	27.296
				rs79636486	A	G	A	G	-3.6055	-0.0196	0.9336	0.7744	0.0272	3.22627e-06	0.471163	0.000905827	21.6752
				rs949279	A	G	A	G	2.0674	-0.0096	0.3295	0.4127	0.0147	5.45858e-07	0.513717	0.00104849	25.0925
				rs9844184	A	G	A	G	-2.2847	0.0097	0.7577	0.4484	0.016	3.48323e-07	0.544349	0.00108466	25.9592
				rs9907611	A	G	A	G	-1.8951	-0.0159	0.6724	0.4108	0.0148	3.96528e-06	0.282677	0.000889315	21.2798

## Sheet: Table S3
	Table S3 Summary of genetic variants used to estimate the effect of cortical thickness (not adjusted for the respective global measures) on amyotrophic lateral sclerosis (ALS) risk
	Exposure	Lobe	outcome	SNP	effect_allele.exposure	other_allele.exposure	effect_allele.outcome	other_allele.outcome	beta exposure	beta outcome	eaf.exposure	se exposure	se outcome	pval exposure	pval outcome	R squared	F
	bankssts	temporal	ALS	rs10782438	T	C	T	C	-0.0092	0.0233	0.5715	0.0012	0.0138	1.76524e-14	0.0913334	0.00245237	58.7729
				rs1150153	A	G	A	G	-0.0283	-0.0306	0.98	0.0058	0.0536	1.06457e-06	0.56807	0.000994771	23.8057
				rs117678558	A	G	A	G	-0.0187	0.0393	0.9584	0.004	0.042	2.93954e-06	0.34942	0.000913282	21.8538
				rs12898055	A	C	A	C	0.0076	0.0058	0.6483	0.0015	0.0159	4.04842e-07	0.715276	0.00107255	25.669
				rs1514497	T	C	T	C	0.0078	0.0105	0.242	0.0014	0.0161	2.52659e-08	0.514289	0.00129661	31.0382
				rs2097719	A	G	A	G	-0.0058	-0.0014	0.6114	0.0012	0.014	1.34266e-06	0.920344	0.000976131	23.3592
				rs2450136	T	G	T	G	0.0081	-0.0501	0.8352	0.0016	0.0178	4.13794e-07	0.0048837	0.00107079	25.6268
				rs37979	A	G	A	G	0.0058	0.0223	0.5622	0.0012	0.0139	1.34266e-06	0.108644	0.000976131	23.3592
				rs429150	T	C	T	C	0.0067	-0.0078	0.5142	0.0013	0.0137	2.55197e-07	0.569123	0.00110973	26.5599
				rs711950	T	G	T	G	0.0063	-0.002	0.4418	0.0013	0.014	1.25878e-06	0.886403	0.000981311	23.4832
				rs73992176	T	C	T	C	-0.0155	-0.0263	0.0462	0.0031	0.0349	5.73303e-07	0.4511	0.00104454	24.9979
				rs78121726	T	C	T	C	-0.0165	0.0449	0.0367	0.0035	0.041	2.4256e-06	0.273463	0.000928682	22.2226
				rs9742609	A	G	A	G	0.0213	-0.0124	0.9795	0.0045	0.0501	2.20862e-06	0.804517	0.000936194	22.4026
				rs9893575	T	C	T	C	-0.0067	0.0046	0.524	0.0014	0.0153	1.7038e-06	0.763679	0.00095701	22.9011
	caudal anterior cingulate	frontal	ALS	rs10446497	T	G	T	G	-0.0083	0.0009	0.6284	0.0017	0.014	1.04827e-06	0.948743	0.000996011	23.8354
				rs10980625	T	C	T	C	0.0128	-0.0066	0.108	0.0027	0.0223	2.12938e-06	0.767257	0.000939124	22.4727
				rs116803501	A	G	A	G	-0.0232	-0.0403	0.0371	0.0049	0.0442	2.19386e-06	0.361893	0.000936732	22.4155
				rs117480526	A	G	A	G	-0.0292	0.0516	0.0302	0.0063	0.0464	3.57074e-06	0.266108	0.000897704	21.4807
				rs12137484	A	G	A	G	0.0107	-0.0037	0.8542	0.0023	0.0196	3.28454e-06	0.850269	0.000904394	21.6409
				rs12615303	T	C	T	C	0.0087	-0.0082	0.3669	0.0017	0.0141	3.09371e-07	0.560863	0.00109422	26.1881
				rs12949143	T	C	T	C	-0.0092	-0.0158	0.665	0.0018	0.0145	3.2027e-07	0.275865	0.00109143	26.1213
				rs13002447	T	C	T	C	0.0079	0.0209	0.3535	0.0017	0.0141	3.36701e-06	0.138269	0.000902408	21.5933
				rs143112580	T	G	T	G	0.0361	-0.022	0.9793	0.0078	0.0568	3.68849e-06	0.698516	0.000895107	21.4185
				rs149660518	A	G	A	G	-0.0297	-0.0289	0.9794	0.0064	0.0517	3.47357e-06	0.576166	0.000899913	21.5336
				rs1511305	T	C	T	C	0.0087	-0.0101	0.284	0.0018	0.0154	1.34266e-06	0.511924	0.000976131	23.3592
				rs2046534	A	G	A	G	-0.0176	-0.0028	0.947	0.0038	0.031	3.62888e-06	0.928031	0.000896411	21.4497
				rs28497234	T	C	T	C	0.0181	-0.0431	0.9283	0.0035	0.0287	2.32311e-07	0.133164	0.00111731	26.7414
				rs4705724	A	G	A	G	-0.0097	0.0118	0.7527	0.0021	0.0292	3.85505e-06	0.686132	0.000891571	21.3338
				rs62065403	T	C	T	C	-0.0121	0.0426	0.8184	0.0024	0.0176	4.61495e-07	0.0155011	0.001062	25.4163
				rs62253188	A	G	A	G	-0.0087	0.0335	0.3199	0.0018	0.0147	1.34266e-06	0.0226723	0.000976131	23.3592
				rs73528979	A	G	A	G	0.0109	0.006	0.1452	0.0023	0.0188	2.14637e-06	0.749614	0.000938487	22.4575
				rs76634805	T	G	T	G	-0.0244	0.0118	0.036	0.0051	0.0435	1.71573e-06	0.786188	0.00095645	22.8877
				rs78185953	T	G	T	G	0.0311	-0.0064	0.026	0.006	0.0465	2.17955e-07	0.890529	0.00112246	26.8647
				rs9820816	T	C	T	C	0.0081	-0.0387	0.6343	0.0017	0.0141	1.89129e-06	0.00605698	0.000948634	22.7005
				rs9929531	T	C	T	C	0.0105	-0.0208	0.6091	0.0022	0.0155	1.81748e-06	0.179617	0.000951828	22.777
	caudal middle frontal	frontal	ALS	rs11063222	T	C	T	C	0.0109	-0.0035	0.0593	0.0023	0.029	2.14637e-06	0.903937	0.000938487	22.4575
				rs11692435	A	G	A	G	-0.0119	0.0151	0.0919	0.0022	0.0249	6.33455e-08	0.544232	0.00122224	29.2558
				rs117654222	T	C	T	C	-0.019	0.0849	0.0354	0.0041	0.0439	3.58413e-06	0.0531204	0.000897404	21.4735
				rs12028034	A	G	A	G	-0.0053	-0.0023	0.3409	0.0011	0.0145	1.44872e-06	0.873968	0.000970026	23.2129
				rs1475130	T	C	T	C	-0.0056	-0.0087	0.3424	0.0012	0.0147	3.06125e-06	0.55396	0.000910032	21.776
				rs1878298	T	C	T	C	0.0053	-0.0002	0.4286	0.0011	0.0138	1.44872e-06	0.988437	0.000970026	23.2129
				rs34885041	T	G	T	G	-0.0064	0.0301	0.8105	0.0014	0.0178	4.8441e-06	0.0908347	0.000873299	20.8962
				rs35233427	A	G	A	G	-0.0213	0.0317	0.0179	0.0046	0.0455	3.64899e-06	0.485988	0.000895969	21.4391
				rs3748387	A	G	A	G	-0.0058	0.0077	0.6592	0.0011	0.0144	1.34411e-07	0.592842	0.00116146	27.7993
				rs62259541	T	C	T	C	0.0087	0.0197	0.9035	0.0019	0.0231	4.67322e-06	0.393763	0.000876172	20.965
				rs62385536	T	C	T	C	0.0058	0.0057	0.652	0.0011	0.0143	1.34411e-07	0.690187	0.00116146	27.7993
				rs6781791	T	C	T	C	0.0079	0.0554	0.1566	0.0015	0.0199	1.38923e-07	0.00537063	0.0011588	27.7355
				rs73217710	A	G	A	G	0.0095	0.0288	0.077	0.0021	0.0257	6.07364e-06	0.262449	0.000855216	20.4631
				rs74977885	A	G	A	G	0.0073	-0.0148	0.8615	0.0016	0.0199	5.05481e-06	0.457047	0.000869894	20.8147
				rs76608165	T	C	T	C	-0.0095	-0.0092	0.0813	0.002	0.0247	2.03417e-06	0.709543	0.000942793	22.5606
				rs8062672	T	C	T	C	0.0055	0.0049	0.3167	0.0011	0.0148	5.73303e-07	0.740583	0.00104454	24.9979
				rs812760	T	C	T	C	0.0066	-0.0003	0.6185	0.0012	0.0142	3.79791e-08	0.983145	0.00126362	30.2475
				rs9800001	A	G	A	G	-0.006	-0.0172	0.2243	0.0013	0.0166	3.92368e-06	0.300135	0.000890159	21.3
				rs9897984	A	G	A	G	-0.0056	0.0189	0.4028	0.0011	0.0141	3.56351e-07	0.180107	0.00108283	25.9152
	cuneus	occipital	ALS	rs11235174	T	C	T	C	0.0071	-0.0361	0.8823	0.0015	0.0219	2.20862e-06	0.0992702	0.000936194	22.4026
				rs11692435	A	G	A	G	-0.009	0.0151	0.0919	0.0019	0.0249	2.17074e-06	0.544232	0.000937581	22.4358
				rs117303301	T	C	T	C	0.0067	-0.0116	0.182	0.0013	0.0185	2.55197e-07	0.530642	0.00110973	26.5599
				rs117923045	T	G	T	G	0.0299	-0.025	0.0108	0.0058	0.1095	2.53398e-07	0.819405	0.00111031	26.5736
				rs13079190	A	G	A	G	0.0048	-0.0059	0.3691	0.001	0.0144	1.58666e-06	0.68201	0.000962726	23.0381
				rs141719795	A	G	A	G	0.0072	-0.003	0.1255	0.0015	0.0208	1.58666e-06	0.885318	0.000962726	23.0381
				rs150239581	T	C	T	C	0.0144	0.0338	0.9607	0.0029	0.0442	6.85182e-07	0.444447	0.0010302	24.6543
				rs1511309	T	C	T	C	-0.0051	-0.0051	0.6745	0.001	0.0146	3.39653e-07	0.726853	0.00108669	26.0078
				rs1980796	T	C	T	C	0.0064	0.028	0.1796	0.0013	0.0177	8.51939e-07	0.113668	0.00101268	24.2347
				rs28434767	T	G	T	G	-0.0067	0.0036	0.2894	0.0015	0.0171	7.94478e-06	0.833257	0.000833765	19.9494
				rs4622932	A	G	A	G	0.0106	0.0085	0.9142	0.0022	0.0281	1.44872e-06	0.762278	0.000970026	23.2129
				rs4898978	A	C	A	C	-0.0075	0.0009	0.1567	0.0013	0.0189	7.96342e-09	0.96202	0.00139018	33.2812
				rs4964736	T	C	T	C	-0.0048	0.0019	0.3519	0.001	0.0144	1.58666e-06	0.895028	0.000962726	23.0381
				rs6781791	T	C	T	C	0.0077	0.0554	0.1573	0.0014	0.0199	3.79791e-08	0.00537063	0.00126362	30.2475
				rs78521940	T	C	T	C	-0.014	0.0265	0.0535	0.0028	0.0377	5.73303e-07	0.482107	0.00104454	24.9979
				rs9486829	A	G	A	G	0.0048	0.02	0.5304	0.001	0.0138	1.58666e-06	0.147261	0.000962726	23.0381
				rs9511924	A	G	A	G	0.0056	0.0278	0.2103	0.0012	0.0181	3.06125e-06	0.12456	0.000910032	21.776
				rs9841975	A	G	A	G	-0.0059	0.0062	0.5466	0.001	0.0145	3.63502e-09	0.668952	0.00145382	34.8071
	entorhinal	temporal	ALS	rs10221236	A	G	A	G	-0.0117	-0.0035	0.4988	0.0025	0.0139	2.86875e-06	0.801197	0.000915235	21.9006
				rs111658633	T	C	T	C	-0.0274	0.037	0.0652	0.0052	0.0277	1.36997e-07	0.181634	0.00115992	27.7625
				rs1434058	T	C	T	C	-0.0126	0.0183	0.5841	0.0026	0.0141	1.25878e-06	0.194331	0.000981311	23.4832
				rs146295155	T	C	T	C	-0.0263	-0.0228	0.9475	0.0058	0.0307	5.77448e-06	0.457681	0.000859252	20.5598
				rs147439352	A	G	A	G	0.0164	0.019	0.1567	0.0035	0.0191	2.78985e-06	0.319851	0.000917469	21.9541
				rs151173926	T	C	T	C	-0.0637	0.1844	0.0139	0.0139	0.1145	4.58936e-06	0.107293	0.00087762	20.9997
				rs17790394	T	C	T	C	0.0149	0.0061	0.2124	0.0033	0.0174	6.32715e-06	0.725907	0.000851948	20.3849
				rs2187986	A	G	A	G	-0.013	-0.0074	0.4676	0.0025	0.0138	1.99289e-07	0.591798	0.00112968	27.0377
				rs4255943	T	C	T	C	-0.0127	0.0087	0.4489	0.0025	0.0137	3.77435e-07	0.525405	0.0010782	25.8042
				rs479744	T	G	T	G	0.0148	0.0051	0.2099	0.0031	0.0169	1.80429e-06	0.762823	0.000952412	22.791
				rs7181166	A	G	A	G	0.0275	-0.0012	0.0516	0.0057	0.0312	1.40312e-06	0.96932	0.000972594	23.2744
				rs72812170	A	C	A	C	-0.021	0.0344	0.1168	0.0039	0.0212	7.25997e-08	0.104666	0.00121122	28.9917
				rs74025366	T	C	T	C	-0.0269	0.007	0.0937	0.0043	0.024	3.95448e-10	0.770541	0.00163417	39.1319
				rs77556388	A	G	A	G	-0.0301	-0.009	0.0881	0.0059	0.0274	3.36625e-07	0.742558	0.00108741	26.0251
				rs80136921	T	C	T	C	0.0263	0.0217	0.9439	0.0055	0.0285	1.73717e-06	0.446416	0.000955454	22.8639
				rs9520856	A	G	A	G	-0.0508	-0.0041	0.0238	0.0105	0.0487	1.31089e-06	0.932906	0.000978053	23.4052
	frontal pole	frontal	ALS	rs11761066	T	C	T	C	-0.0111	-0.0163	0.1816	0.0024	0.0178	3.74598e-06	0.359808	0.000893869	21.3888
				rs146986741	T	C	T	C	0.0159	-0.0597	0.0934	0.0035	0.0267	5.54969e-06	0.0253547	0.000862426	20.6358
				rs183534437	T	C	T	C	0.034	-0.0304	0.0181	0.0072	0.0841	2.33282e-06	0.717745	0.000931808	22.2975
				rs288872	A	G	A	G	-0.0089	-0.0157	0.3641	0.0019	0.0143	2.81041e-06	0.272247	0.000916881	21.94
				rs4346360	T	C	T	C	0.0397	-0.0526	0.0172	0.0085	0.1107	3.00338e-06	0.634674	0.000911561	21.8126
				rs4936967	T	C	T	C	-0.0091	0.0009	0.3558	0.002	0.0141	5.36459e-06	0.949106	0.000865138	20.7008
				rs56023709	A	C	A	C	0.0167	-0.0278	0.3872	0.0019	0.0147	1.50262e-18	0.0586035	0.0032208	77.2484
				rs56195302	T	C	T	C	0.0147	0.0242	0.1133	0.003	0.0227	9.58367e-07	0.286388	0.00100322	24.008
				rs6035105	A	G	A	G	-0.0088	-0.0054	0.4627	0.0019	0.014	3.62888e-06	0.699708	0.000896411	21.4497
				rs71373572	A	G	A	G	0.0148	-0.0405	0.1808	0.0025	0.0174	3.21942e-09	0.0199341	0.00146368	35.0435
				rs7222434	A	C	A	C	-0.0092	0.0322	0.3381	0.002	0.0147	4.22491e-06	0.0284897	0.00088424	21.1582
				rs73596628	T	C	T	C	-0.019	0.0269	0.9397	0.0041	0.0288	3.58413e-06	0.35029	0.000897404	21.4735
				rs77128055	A	G	A	G	-0.0183	-0.0062	0.9313	0.004	0.0289	4.7622e-06	0.830132	0.000874663	20.9289
				rs7810393	A	G	A	G	0.0144	-0.0268	0.8949	0.0031	0.0225	3.39811e-06	0.23361	0.000901672	21.5757
				rs8024249	T	C	T	C	-0.0094	-0.0203	0.6713	0.002	0.0144	2.60161e-06	0.158622	0.000923067	22.0882
				rs9828792	A	G	A	G	-0.0107	0.0154	0.7296	0.0022	0.016	1.15249e-06	0.335799	0.000988397	23.653
				rs9993206	A	G	A	G	-0.0088	0.0183	0.558	0.0019	0.0138	3.62888e-06	0.184811	0.000896411	21.4497
	fusiform	temporal	ALS	rs1017889	A	G	A	G	0.0069	-0.0092	0.182	0.0014	0.0177	8.28331e-07	0.603221	0.00101494	24.2888
				rs11721741	A	G	A	G	-0.0063	-0.0106	0.7575	0.0013	0.016	1.25878e-06	0.507651	0.000981311	23.4832
				rs2847348	A	G	A	G	0.0058	0.0154	0.3669	0.0011	0.0146	1.34411e-07	0.291519	0.00116146	27.7993
				rs3110821	A	C	A	C	0.0049	-0.0058	0.5163	0.0011	0.014	8.40711e-06	0.678665	0.000829249	19.8413
				rs34457487	A	G	A	G	0.0058	-0.053	0.5526	0.0012	0.014	1.34266e-06	0.000153268	0.000976131	23.3592
				rs57410428	T	C	T	C	-0.0053	0.0094	0.3888	0.0011	0.014	1.44872e-06	0.501948	0.000970026	23.2129
				rs73692343	T	C	T	C	0.0234	-0.096	0.9728	0.0048	0.0561	1.08808e-06	0.0870387	0.000993016	23.7636
				rs7589627	T	C	T	C	-0.006	0.0135	0.6018	0.0011	0.0139	4.90983e-08	0.331437	0.00124284	29.7496
				rs8130477	T	G	T	G	0.0062	-0.0122	0.5943	0.0011	0.0139	1.73678e-08	0.380108	0.00132697	31.7659
				rs9862813	A	G	A	G	0.006	-0.0475	0.2543	0.0013	0.0164	3.92368e-06	0.00377541	0.000890159	21.3
				rs9940628	A	G	A	G	-0.0053	0.0017	0.388	0.0011	0.0141	1.44872e-06	0.904034	0.000970026	23.2129
	inferior parietal	parietal	ALS	rs10020640	T	C	T	C	0.0053	-0.0206	0.3563	0.001	0.0148	1.15803e-07	0.163955	0.00117349	28.0877
				rs11024327	A	G	A	G	-0.006	-0.0004	0.1717	0.0013	0.0179	3.92368e-06	0.982172	0.000890159	21.3
				rs11656696	A	C	A	C	0.0048	-0.0203	0.4266	0.001	0.0143	1.58666e-06	0.15573	0.000962726	23.0381
				rs116611782	T	G	T	G	0.0061	-0.0332	0.835	0.0013	0.0189	2.7014e-06	0.0789837	0.000920051	22.0159
				rs11687413	T	C	T	C	-0.0048	-0.0209	0.3531	0.001	0.0143	1.58666e-06	0.143868	0.000962726	23.0381
				rs11692435	A	G	A	G	-0.0105	0.0151	0.0915	0.0019	0.0249	3.27025e-08	0.544232	0.00127572	30.5376
				rs116967323	A	G	A	G	-0.0232	0.0624	0.0149	0.0049	0.0653	2.19386e-06	0.33928	0.000936732	22.4155
				rs117259038	T	C	T	C	0.0203	-0.0357	0.0253	0.0039	0.0463	1.93863e-07	0.440672	0.0011319	27.0911
				rs1180331	A	G	A	G	0.0048	-0.0064	0.4583	0.001	0.0138	1.58666e-06	0.642814	0.000962726	23.0381
				rs12491066	T	C	T	C	0.0081	-0.0423	0.9082	0.0018	0.0242	6.79535e-06	0.0804755	0.000846245	20.2483
				rs12878590	A	G	A	G	0.0054	0.0035	0.676	0.0011	0.0156	9.14996e-07	0.822478	0.00100694	24.0972
				rs13398770	T	C	T	C	-0.0048	0.0047	0.4144	0.001	0.014	1.58666e-06	0.737086	0.000962726	23.0381
				rs149876466	T	C	T	C	-0.0144	0.0068	0.0286	0.0032	0.0485	6.79535e-06	0.888497	0.000846245	20.2483
				rs1558801	A	C	A	C	0.0054	-0.0105	0.6159	0.0012	0.0145	6.79535e-06	0.468981	0.000846245	20.2483
				rs1912961	A	G	A	G	0.0048	0.0035	0.6191	0.001	0.0139	1.58666e-06	0.801197	0.000962726	23.0381
				rs2106786	A	G	A	G	-0.0095	0.0306	0.7836	0.0014	0.0164	1.15514e-11	0.0620618	0.00192218	46.0421
				rs2980497	T	C	T	C	-0.0055	-0.0417	0.3712	0.001	0.0142	3.79791e-08	0.00331811	0.00126362	30.2475
				rs4271249	T	G	T	G	0.005	0.0133	0.5851	0.001	0.0143	5.73303e-07	0.352335	0.00104454	24.9979
				rs4552096	T	C	T	C	-0.0047	0.007	0.4291	0.001	0.0137	2.60161e-06	0.609387	0.000923067	22.0882
				rs4904653	A	C	A	C	0.0054	-0.006	0.7078	0.0012	0.0159	6.79535e-06	0.705907	0.000846245	20.2483
				rs57296469	T	C	T	C	-0.0053	0.0011	0.5802	0.0011	0.0139	1.44872e-06	0.936924	0.000970026	23.2129
				rs61417090	T	C	T	C	0.005	0.031	0.4998	0.001	0.0137	5.73303e-07	0.0236496	0.00104454	24.9979
				rs6491653	A	G	A	G	-0.0059	0.0037	0.1814	0.0013	0.0178	5.66661e-06	0.835334	0.00086076	20.5959
				rs6812533	T	C	T	C	-0.0058	0.019	0.7477	0.0011	0.0159	1.34411e-07	0.232099	0.00116146	27.7993
				rs71636245	A	G	A	G	0.0135	-0.0132	0.0385	0.0029	0.0426	3.2371e-06	0.756668	0.000905559	21.6688
				rs73217710	A	G	A	G	0.01	0.0288	0.0767	0.0019	0.0257	1.41602e-07	0.262449	0.00115725	27.6985
				rs76162469	T	C	T	C	-0.0094	-0.0133	0.9265	0.002	0.0286	2.60161e-06	0.641906	0.000923067	22.0882
				rs76336187	T	C	T	C	0.0073	-0.0257	0.8864	0.0015	0.0215	1.13496e-06	0.231951	0.000989628	23.6825
				rs7804353	T	C	T	C	-0.0174	-0.061	0.0199	0.0038	0.0531	4.67322e-06	0.250648	0.000876172	20.965
				rs79928268	A	G	A	G	-0.0079	-0.0207	0.884	0.0017	0.0212	3.36701e-06	0.328859	0.000902408	21.5933
				rs882504	T	C	T	C	-0.0132	0.0017	0.0505	0.0028	0.0335	2.4256e-06	0.959528	0.000928682	22.2226
	inferior temporal	temporal	ALS	rs115008546	A	C	A	C	0.0116	-0.0058	0.0631	0.0025	0.0321	3.48409e-06	0.856615	0.000899671	21.5278
				rs159437	T	G	T	G	0.0057	-0.0052	0.6425	0.0012	0.0144	2.03417e-06	0.718016	0.000942793	22.5606
				rs2002058	T	C	T	C	0.0081	-0.0089	0.1885	0.0015	0.0184	6.66409e-08	0.628602	0.00121814	29.1576
				rs2289352	T	C	T	C	0.0073	0.0117	0.1833	0.0015	0.0178	1.13496e-06	0.510986	0.000989628	23.6825
				rs2316766	T	G	T	G	0.0124	-0.0304	0.2095	0.0017	0.0166	3.00623e-13	0.067052	0.00222034	53.1997
				rs2729779	T	C	T	C	0.0065	0.0028	0.2474	0.0014	0.0159	3.43624e-06	0.860215	0.000900778	21.5543
				rs36003774	A	G	A	G	0.0065	0.0101	0.2437	0.0014	0.0159	3.43624e-06	0.525285	0.000900778	21.5543
				rs4964731	A	C	A	C	0.0058	-0.0085	0.4766	0.0012	0.0135	1.34266e-06	0.528937	0.000976131	23.3592
				rs645567	A	G	A	G	0.006	-0.0404	0.5055	0.0011	0.0137	4.90983e-08	0.00318902	0.00124284	29.7496
				rs7605601	T	G	T	G	-0.0055	0.0048	0.5356	0.0012	0.0137	4.57622e-06	0.726065	0.000877849	21.0052
				rs76394338	T	G	T	G	-0.0063	0.0057	0.7552	0.0014	0.0161	6.79535e-06	0.723311	0.000846245	20.2483
				rs78280807	T	C	T	C	-0.0163	0.0738	0.0384	0.0036	0.0354	5.96072e-06	0.0370924	0.000856715	20.4991
				rs907278	T	C	T	C	0.0064	-0.0105	0.5497	0.0014	0.0147	4.8441e-06	0.475051	0.000873299	20.8962
	insula	temporal	ALS	rs10980625	T	C	T	C	0.011	-0.0066	0.108	0.0018	0.0223	9.89398e-10	0.767257	0.00155956	37.3426
				rs114898174	A	G	A	G	0.0166	0.0111	0.0349	0.0035	0.0423	2.10725e-06	0.793004	0.000939962	22.4928
				rs11589041	T	C	T	C	-0.0059	-0.0127	0.4308	0.0012	0.0141	8.80303e-07	0.367743	0.00101005	24.1716
				rs12614923	A	G	A	G	0.0057	0.0182	0.6297	0.0012	0.0143	2.03417e-06	0.203115	0.000942793	22.5606
				rs13426350	T	C	T	C	-0.0056	0.0145	0.3225	0.0012	0.0145	3.06125e-06	0.317311	0.000910032	21.776
				rs2540926	A	G	A	G	-0.0072	0.0064	0.4539	0.0012	0.0143	1.97318e-09	0.654476	0.00150345	35.997
				rs4143829	A	G	A	G	-0.0075	0.0056	0.8027	0.0014	0.0173	8.45483e-08	0.746166	0.0011989	28.6966
				rs4337883	A	G	A	G	-0.0124	-0.0168	0.0541	0.0027	0.0311	4.37773e-06	0.589064	0.000881397	21.0901
				rs4798658	T	C	T	C	-0.0059	-0.0048	0.6771	0.0012	0.015	8.80303e-07	0.748968	0.00101005	24.1716
				rs4944549	T	C	T	C	0.0075	-0.0203	0.144	0.0016	0.0191	2.76563e-06	0.28786	0.000918168	21.9708
				rs6034891	A	G	A	G	0.0068	-0.0175	0.7226	0.0013	0.0153	1.68806e-07	0.25271	0.00114307	27.3587
				rs631312	A	G	A	G	0.0074	-0.0535	0.7212	0.0013	0.0149	1.25334e-08	0.000329913	0.0013534	32.3997
				rs720081	T	C	T	C	0.0065	0.0117	0.7718	0.0013	0.0166	5.73303e-07	0.480923	0.00104454	24.9979
				rs73207623	T	C	T	C	0.01	0.0166	0.1049	0.0021	0.0247	1.91774e-06	0.501542	0.00094752	22.6738
				rs9889528	T	C	T	C	0.008	-0.0143	0.3957	0.0012	0.0148	2.61678e-11	0.333936	0.00185545	44.4407
				rs9937293	A	G	A	G	-0.0081	0.0284	0.6067	0.0012	0.0148	1.47845e-11	0.0549946	0.00190204	45.5587
	isthmus cingulate	parietal	ALS	rs10264810	A	G	A	G	-0.0101	0.0247	0.7395	0.0016	0.0155	2.74563e-10	0.111037	0.00166387	39.8443
				rs11049426	A	C	A	C	-0.0085	0.0004	0.7146	0.0016	0.015	1.08131e-07	0.978726	0.00117903	28.2203
				rs12368809	T	C	T	C	0.007	-0.0052	0.3608	0.0015	0.0142	3.06125e-06	0.714218	0.000910032	21.776
				rs12711472	A	C	A	C	0.0069	-0.0291	0.3846	0.0015	0.0149	4.22491e-06	0.0508172	0.00088424	21.1582
				rs1639582	A	G	A	G	-0.0081	-0.0053	0.2231	0.0017	0.0168	1.89129e-06	0.7524	0.000948634	22.7005
				rs2839641	T	C	T	C	0.0072	0.0068	0.4347	0.0015	0.0137	1.58666e-06	0.619647	0.000962726	23.0381
				rs34929358	A	G	A	G	-0.0115	-0.0058	0.1444	0.0021	0.0214	4.3458e-08	0.786369	0.00125271	29.9862
				rs3820821	T	C	T	C	-0.0106	0.0136	0.6035	0.0015	0.0138	1.587e-12	0.324375	0.00208431	49.9336
				rs4962691	T	C	T	C	-0.0098	0.0172	0.5782	0.0015	0.0139	6.43218e-11	0.215935	0.00178211	42.6809
				rs6790744	A	G	A	G	-0.0097	0.0063	0.8528	0.002	0.019	1.23461e-06	0.740207	0.000982868	23.5205
				rs751670	A	G	A	G	0.0109	0.0142	0.1613	0.0021	0.02	2.09757e-07	0.477704	0.00112555	26.9388
				rs75740746	T	C	T	C	0.0153	0.0311	0.057	0.0032	0.0301	1.74209e-06	0.3015	0.000955227	22.8584
				rs775762	T	C	T	C	-0.0071	-0.0255	0.5967	0.0014	0.0137	3.9484e-07	0.0626999	0.00107456	25.7172
				rs78619846	A	C	A	C	0.0079	0.0627	0.7759	0.0017	0.0165	3.36701e-06	0.000144696	0.000902408	21.5933
				rs8176070	A	G	A	G	0.0091	0.03	0.3397	0.0016	0.0147	1.28913e-08	0.0412691	0.00135112	32.345
	lateral occipital	occipital	ALS	rs11669398	T	C	T	C	0.0157	-0.0643	0.0278	0.0034	0.0507	3.88116e-06	0.204711	0.000891031	21.3209
				rs11749904	T	C	T	C	0.0046	-0.0154	0.6357	0.001	0.0141	4.22491e-06	0.274746	0.00088424	21.1582
				rs12953229	A	G	A	G	0.0052	0.0018	0.3561	0.0011	0.0151	2.27556e-06	0.905113	0.000933801	22.3452
				rs13009164	A	C	A	C	0.0065	0.0059	0.184	0.0012	0.0171	6.07204e-08	0.730072	0.00122566	29.3378
				rs13107325	T	C	T	C	-0.0152	0.0445	0.07	0.002	0.0262	2.96131e-14	0.0894185	0.00241	57.7552
				rs178594	T	C	T	C	0.0066	-0.0055	0.1366	0.0014	0.0199	2.4256e-06	0.782255	0.000928682	22.2226
				rs2002058	T	C	T	C	0.0062	-0.0089	0.1876	0.0012	0.0184	2.38306e-07	0.628602	0.00111526	26.6922
				rs245100	A	G	A	G	-0.0068	0.0348	0.7528	0.0012	0.0159	1.45602e-08	0.0286202	0.00134125	32.1084
				rs2986016	A	G	A	G	0.0053	0.0139	0.2523	0.0011	0.0156	1.44872e-06	0.372915	0.000970026	23.2129
				rs3099078	T	C	T	C	-0.0047	0.0099	0.3863	0.001	0.014	2.60161e-06	0.479478	0.000923067	22.0882
				rs35532	T	C	T	C	-0.0134	-0.0258	0.9632	0.0028	0.0368	1.7038e-06	0.483249	0.00095701	22.9011
				rs4085749	T	C	T	C	0.0062	0.0129	0.2351	0.0012	0.0169	2.38306e-07	0.445276	0.00111526	26.6922
				rs538280	T	C	T	C	-0.006	-0.0049	0.2141	0.0012	0.0165	5.73303e-07	0.76649	0.00104454	24.9979
				rs56038322	A	G	A	G	-0.006	0.0325	0.3055	0.0011	0.0149	4.90983e-08	0.029168	0.00124284	29.7496
				rs56098077	A	G	A	G	-0.0082	0.0409	0.9126	0.0018	0.0241	5.22473e-06	0.0896786	0.00086725	20.7514
				rs6592375	T	C	T	C	-0.0078	0.0366	0.1118	0.0016	0.0218	1.08808e-06	0.0931717	0.000993016	23.7636
				rs7136041	A	G	A	G	-0.0058	0.0116	0.5472	0.001	0.0139	6.63149e-09	0.403981	0.00140502	33.6372
				rs7273113	T	C	T	C	0.0065	-0.0324	0.7944	0.0012	0.0175	6.07204e-08	0.0641079	0.00122566	29.3378
				rs72731748	A	G	A	G	-0.009	0.0349	0.0655	0.002	0.0275	6.79535e-06	0.204409	0.000846245	20.2483
				rs7683042	A	G	A	G	0.0052	0.0082	0.6011	0.001	0.014	1.99289e-07	0.558068	0.00112968	27.0377
				rs7824177	A	G	A	G	0.0068	0.0104	0.8399	0.0013	0.0184	1.68806e-07	0.571926	0.00114307	27.3587
				rs8069437	T	C	T	C	0.0073	-0.0037	0.2259	0.0014	0.0166	1.84527e-07	0.82362	0.00113589	27.1865
				rs9932700	T	C	T	C	-0.0051	0.0058	0.384	0.001	0.0144	3.39653e-07	0.687112	0.00108669	26.0078
	lateral orbitofrontal	frontal	ALS	rs112481268	A	G	A	G	0.0103	-0.0022	0.0771	0.0022	0.0266	2.84342e-06	0.934085	0.000915946	21.9176
				rs11898161	A	G	A	G	0.0061	-0.028	0.7174	0.0012	0.0156	3.70868e-07	0.0726741	0.00107961	25.8381
				rs178880	T	C	T	C	-0.0063	-0.0057	0.7667	0.0014	0.0171	6.79535e-06	0.738883	0.000846245	20.2483
				rs2240253	T	G	T	G	-0.0057	0.0306	0.3278	0.0012	0.0145	2.03417e-06	0.0348287	0.000942793	22.5606
				rs2652106	T	G	T	G	-0.006	0.0045	0.3008	0.0013	0.0147	3.92368e-06	0.759511	0.000890159	21.3
				rs56082319	A	G	A	G	0.0093	-0.0334	0.2238	0.0015	0.0162	5.64632e-10	0.0392336	0.00160518	38.4368
				rs616147	A	G	A	G	-0.0066	0.052	0.2748	0.0012	0.0151	3.79791e-08	0.000573794	0.00126362	30.2475
				rs6424844	T	G	T	G	-0.0054	0.0265	0.4287	0.0011	0.0138	9.14996e-07	0.0548213	0.00100694	24.0972
				rs6925689	T	C	T	C	0.0071	-0.0048	0.4897	0.0011	0.0137	1.08544e-10	0.726065	0.00173946	41.6577
				rs6983575	T	C	T	C	0.0066	-0.0196	0.7193	0.0012	0.0152	3.79791e-08	0.197233	0.00126362	30.2475
				rs7114362	T	C	T	C	-0.0055	-0.0008	0.4817	0.0011	0.0137	5.73303e-07	0.953435	0.00104454	24.9979
				rs9882147	A	G	A	G	0.0065	0.0115	0.1975	0.0014	0.0169	3.43624e-06	0.496205	0.000900778	21.5543
				rs9937293	A	G	A	G	-0.006	0.0284	0.6068	0.0011	0.0148	4.90983e-08	0.0549946	0.00124284	29.7496
	lingual	occipital	ALS	rs10495963	T	C	T	C	0.0051	-0.0179	0.7189	0.001	0.0156	3.39653e-07	0.251202	0.00108669	26.0078
				rs10866821	T	G	T	G	0.0045	0.0032	0.5615	0.0009	0.014	5.73303e-07	0.819202	0.00104454	24.9979
				rs11114042	A	G	A	G	0.005	-0.0069	0.5921	0.0009	0.014	2.7673e-08	0.622114	0.00128924	30.8616
				rs11810477	T	C	T	C	-0.0044	-0.0047	0.454	0.0009	0.0142	1.01407e-06	0.740655	0.000998677	23.8992
				rs12529704	T	G	T	G	-0.0054	0.0193	0.2231	0.0011	0.0162	9.14996e-07	0.233513	0.00100694	24.0972
				rs12944095	A	G	A	G	0.0044	-0.0273	0.4253	0.0009	0.014	1.01407e-06	0.0511761	0.000998677	23.8992
				rs13079368	T	C	T	C	0.0055	-0.0438	0.5011	0.0009	0.0137	9.89398e-10	0.00138826	0.00155956	37.3426
				rs13180395	T	C	T	C	0.0063	0.003	0.705	0.0011	0.0165	1.02058e-08	0.855725	0.00137006	32.7989
				rs140079641	T	C	T	C	0.0237	0.0424	0.9855	0.0051	0.07	3.36701e-06	0.544704	0.000902408	21.5933
				rs142102073	T	C	T	C	-0.0069	0.0179	0.8594	0.0015	0.0215	4.22491e-06	0.405094	0.00088424	21.1582
				rs17342067	T	C	T	C	0.0065	-0.0035	0.8821	0.0014	0.0215	3.43624e-06	0.870683	0.000900778	21.5543
				rs2366541	T	C	T	C	-0.0115	0.0309	0.9139	0.0024	0.0299	1.65402e-06	0.301396	0.000959389	22.9581
				rs2660806	A	C	A	C	-0.0053	-0.0047	0.215	0.0011	0.0165	1.44872e-06	0.77576	0.000970026	23.2129
				rs2764684	T	C	T	C	-0.0057	0.0012	0.8245	0.0012	0.0189	2.03417e-06	0.949375	0.000942793	22.5606
				rs3911964	A	G	A	G	-0.0052	-0.0004	0.2349	0.0011	0.0171	2.27556e-06	0.981338	0.000933801	22.3452
				rs4353812	A	G	A	G	0.0044	-0.0106	0.4183	0.0009	0.014	1.01407e-06	0.448964	0.000998677	23.8992
				rs45546531	T	C	T	C	0.0072	-0.0048	0.0899	0.0016	0.0242	6.79535e-06	0.842773	0.000846245	20.2483
				rs6419469	A	G	A	G	-0.0057	-0.0288	0.6745	0.001	0.0149	1.19807e-08	0.0532503	0.00135706	32.4873
				rs710830	T	C	T	C	-0.0055	0.0029	0.7618	0.0011	0.0168	5.73303e-07	0.862951	0.00104454	24.9979
				rs739633	A	G	A	G	-0.0045	-0.0059	0.4096	0.0009	0.0145	5.73303e-07	0.684084	0.00104454	24.9979
				rs78706681	A	G	A	G	-0.011	-0.0461	0.0543	0.0022	0.0343	5.73303e-07	0.178941	0.00104454	24.9979
				rs79362376	T	C	T	C	-0.0065	0.0214	0.1223	0.0014	0.0207	3.43624e-06	0.301222	0.000900778	21.5543
				rs7994724	A	G	A	G	-0.0044	-0.0032	0.3681	0.0009	0.0148	1.01407e-06	0.828819	0.000998677	23.8992
				rs9537916	A	G	A	G	0.0041	-0.005	0.4273	0.0009	0.0138	5.22473e-06	0.717114	0.00086725	20.7514
	medial orbitofrontal	frontal	ALS	rs10445364	A	G	A	G	0.0106	-0.0319	0.2221	0.0015	0.0162	1.587e-12	0.0489375	0.00208431	49.9336
				rs117938957	A	C	A	C	-0.0144	-0.0089	0.0414	0.0031	0.0382	3.39811e-06	0.815774	0.000901672	21.5757
				rs12322953	A	G	A	G	-0.0087	-0.0193	0.8413	0.0016	0.0187	5.40334e-08	0.302032	0.0012351	29.5639
				rs12711473	A	G	A	G	0.0058	-0.0284	0.3848	0.0012	0.0148	1.34266e-06	0.0549946	0.000976131	23.3592
				rs17006579	A	G	A	G	0.0059	-0.0266	0.6395	0.0012	0.0141	8.80303e-07	0.0592243	0.00101005	24.1716
				rs178812	T	G	T	G	0.0062	-0.0011	0.5374	0.0013	0.0141	1.84931e-06	0.937817	0.000950435	22.7437
				rs2290	T	G	T	G	0.009	0.0181	0.1536	0.0016	0.0198	1.85508e-08	0.360643	0.00132163	31.638
				rs4439812	A	G	A	G	0.0065	0.0143	0.2091	0.0014	0.0173	3.43624e-06	0.40847	0.000900778	21.5543
				rs61850692	T	C	T	C	-0.0067	0.0044	0.7712	0.0014	0.0169	1.7038e-06	0.79459	0.00095701	22.9011
				rs7114362	T	C	T	C	-0.0066	-0.0008	0.4813	0.0012	0.0137	3.79791e-08	0.953435	0.00126362	30.2475
				rs7203371	T	C	T	C	0.006	0.0103	0.2875	0.0013	0.0154	3.92368e-06	0.503603	0.000890159	21.3
				rs7577573	A	G	A	G	-0.0063	-0.0072	0.2527	0.0013	0.0161	1.25878e-06	0.654727	0.000981311	23.4832
				rs9739956	T	C	T	C	0.0065	-0.0147	0.7703	0.0014	0.016	3.43624e-06	0.358226	0.000900778	21.5543
				rs9897123	T	C	T	C	0.0054	-0.0265	0.482	0.0012	0.0139	6.79535e-06	0.0565886	0.000846245	20.2483
	middle temporal	temporal	ALS	rs11114042	A	G	A	G	0.0061	-0.0069	0.5893	0.0012	0.014	3.70868e-07	0.622114	0.00107961	25.8381
				rs11692435	A	G	A	G	-0.0108	0.0151	0.0922	0.0022	0.0249	9.14996e-07	0.544232	0.00100694	24.0972
				rs12609614	A	G	A	G	0.009	-0.0352	0.1481	0.0019	0.0206	2.17074e-06	0.0874995	0.000937581	22.4358
				rs12898055	A	C	A	C	0.0066	0.0058	0.6516	0.0014	0.0159	2.4256e-06	0.715276	0.000928682	22.2226
				rs187832158	A	G	A	G	0.0267	0.064	0.021	0.0055	0.0578	1.20663e-06	0.268179	0.000984709	23.5646
				rs2242500	A	G	A	G	0.0058	0.0019	0.6594	0.0012	0.0145	1.34266e-06	0.895748	0.000976131	23.3592
				rs2316766	T	G	T	G	0.0112	-0.0304	0.2085	0.0017	0.0166	4.45085e-11	0.067052	0.00181213	43.4012
				rs2340582	A	G	A	G	0.0145	0.0073	0.0544	0.003	0.0332	1.34266e-06	0.825965	0.000976131	23.3592
				rs2540926	A	G	A	G	-0.0065	0.0064	0.4537	0.0012	0.0143	6.07204e-08	0.654476	0.00122566	29.3378
				rs2764688	A	G	A	G	0.0077	-0.0034	0.1742	0.0015	0.0189	2.84655e-07	0.857236	0.00110093	26.3489
				rs375872	T	C	T	C	0.0056	-0.0027	0.5166	0.0012	0.0136	3.06125e-06	0.842631	0.000910032	21.776
				rs4271249	T	G	T	G	0.0064	0.0133	0.5846	0.0013	0.0143	8.51939e-07	0.352335	0.00101268	24.2347
				rs4912487	A	G	A	G	-0.0107	-0.0235	0.1225	0.002	0.0209	8.79542e-08	0.260843	0.00119571	28.6201
				rs62191845	T	C	T	C	0.009	-0.0104	0.1065	0.0019	0.023	2.17074e-06	0.651144	0.000937581	22.4358
				rs62580560	T	C	T	C	0.0298	-0.1467	0.9887	0.0065	0.1084	4.54823e-06	0.175953	0.00087834	21.0169
				rs6453235	T	C	T	C	0.0077	0.0063	0.8468	0.0016	0.0196	1.49054e-06	0.747886	0.000967742	23.1582
				rs7155669	A	G	A	G	-0.0082	0.0266	0.3142	0.0013	0.0148	2.83227e-10	0.0722884	0.00166134	39.7837
				rs72881059	T	C	T	C	-0.0287	0.1261	0.0183	0.0061	0.1132	2.53968e-06	0.265297	0.000924998	22.1344
				rs7525395	T	C	T	C	-0.0068	0.0136	0.7828	0.0014	0.0163	1.19092e-06	0.404081	0.000985762	23.5899
				rs7639705	T	G	T	G	0.0075	0.0078	0.8077	0.0015	0.0171	5.73303e-07	0.648289	0.00104454	24.9979
				rs79362376	T	C	T	C	-0.0082	0.0214	0.1206	0.0018	0.0207	5.22473e-06	0.301222	0.00086725	20.7514
	paracentral	frontal	ALS	rs11125905	T	C	T	C	0.0073	-0.0367	0.16	0.0016	0.0191	5.05481e-06	0.054673	0.000869894	20.8147
				rs11135928	A	G	A	G	0.0064	0.0062	0.3211	0.0012	0.0148	9.64261e-08	0.675275	0.00118828	28.4421
				rs11692435	A	G	A	G	-0.013	0.0151	0.0923	0.0022	0.0249	3.44001e-09	0.544232	0.0014583	34.9144
				rs12822107	T	C	T	C	0.0064	0.0065	0.278	0.0014	0.0157	4.8441e-06	0.678865	0.000873299	20.8962
				rs2058744	A	G	A	G	-0.0056	0.0106	0.5792	0.0012	0.014	3.06125e-06	0.448964	0.000910032	21.776
				rs35225200	A	C	A	C	0.0118	-0.0311	0.9197	0.0022	0.0257	8.1563e-08	0.226234	0.00120181	28.7662
				rs59282159	T	C	T	C	0.0094	-0.0031	0.9027	0.0021	0.0244	7.59867e-06	0.898901	0.000837321	20.0346
				rs60543439	T	C	T	C	-0.0078	0.0124	0.2828	0.0015	0.0182	1.99289e-07	0.49567	0.00112968	27.0377
				rs61784835	T	C	T	C	-0.0073	0.0124	0.3649	0.0013	0.0151	1.96125e-08	0.411537	0.00131712	31.5299
				rs7514156	A	G	A	G	-0.0053	-0.0126	0.3641	0.0012	0.0142	1.00235e-05	0.374905	0.000815218	19.5053
				rs80297290	A	G	A	G	0.0169	0.0129	0.0432	0.0034	0.0408	6.67501e-07	0.751869	0.0010323	24.7047
				rs9559473	T	C	T	C	-0.0064	0.0021	0.2951	0.0012	0.0149	9.64261e-08	0.887918	0.00118828	28.4421
	parahippocampal	temporal	ALS	rs11154981	A	G	A	G	-0.0131	-0.0145	0.311	0.0024	0.0148	4.80625e-08	0.32722	0.00124457	29.7909
				rs115914417	A	G	A	G	0.0257	-0.0188	0.0544	0.0049	0.0333	1.56369e-07	0.57237	0.00114925	27.5067
				rs117373084	A	G	A	G	-0.0293	-0.0005	0.0593	0.0063	0.0352	3.3066e-06	0.988667	0.000903858	21.6281
				rs13144949	T	G	T	G	0.0107	0.008	0.3386	0.0023	0.0147	3.28454e-06	0.586292	0.000904394	21.6409
				rs17329014	A	G	A	G	-0.0117	-0.0075	0.2572	0.0024	0.0154	1.08808e-06	0.626249	0.000993016	23.7636
				rs1883724	A	G	A	G	0.0133	0.0054	0.1672	0.0029	0.0179	4.51371e-06	0.762899	0.00087895	21.0315
				rs206515	T	G	T	G	-0.0112	0.0179	0.6382	0.0023	0.0142	1.11844e-06	0.207466	0.000990806	23.7107
				rs224690	T	C	T	C	-0.0155	0.0013	0.2635	0.0024	0.0156	1.05862e-10	0.933586	0.0017415	41.7066
				rs2360967	A	G	A	G	0.0163	0.0374	0.1348	0.0034	0.0203	1.63392e-06	0.0654218	0.00096037	22.9816
				rs28701981	T	C	T	C	0.0145	0.0074	0.6433	0.0023	0.0147	2.8941e-10	0.614682	0.00165958	39.7415
				rs5174	T	C	T	C	0.0103	0.0099	0.4127	0.0022	0.0139	2.84342e-06	0.476322	0.000915946	21.9176
				rs59869834	A	G	A	G	-0.012	-0.0188	0.7098	0.0025	0.0232	1.58666e-06	0.417742	0.000962726	23.0381
				rs62319715	A	C	A	C	0.0155	0.0155	0.2083	0.0031	0.0182	5.73303e-07	0.394409	0.00104454	24.9979
				rs62348872	T	C	T	C	0.0192	-0.0187	0.852	0.003	0.0194	1.55377e-10	0.335087	0.00171023	40.9566
				rs686836	T	C	T	C	0.0105	-0.0126	0.6192	0.0022	0.014	1.81748e-06	0.36812	0.000951828	22.777
				rs72825602	T	C	T	C	0.0109	-0.0005	0.3329	0.0023	0.0146	2.14637e-06	0.972681	0.000938487	22.4575
				rs75168875	T	G	T	G	0.0161	-0.0111	0.8567	0.0031	0.0192	2.06323e-07	0.56318	0.00112688	26.9707
				rs8183037	T	C	T	C	-0.011	0.0167	0.4185	0.0022	0.0139	5.73303e-07	0.229581	0.00104454	24.9979
				rs9514978	A	G	A	G	0.0106	0.0165	0.5479	0.0022	0.0137	1.44872e-06	0.228443	0.000970026	23.2129
	parsopercularis	frontal	ALS	rs114026804	A	C	A	C	0.0231	0.0918	0.021	0.005	0.0658	3.8374e-06	0.162975	0.000891939	21.3426
				rs11692435	A	G	A	G	-0.011	0.0151	0.0913	0.002	0.0249	3.79791e-08	0.544232	0.00126362	30.2475
				rs12268741	A	G	A	G	0.014	0.0754	0.9676	0.003	0.0399	3.06125e-06	0.0587948	0.000910032	21.776
				rs146442028	T	C	T	C	0.0162	0.0438	0.9639	0.0033	0.055	9.14996e-07	0.425821	0.00100694	24.0972
				rs148506558	T	C	T	C	0.0242	-0.0269	0.0151	0.0045	0.0595	7.54108e-08	0.651196	0.00120815	28.9181
				rs148791749	T	C	T	C	0.0052	-0.0057	0.4251	0.0011	0.0139	2.27556e-06	0.681753	0.000933801	22.3452
				rs1547755	A	C	A	C	-0.0154	0.0918	0.0293	0.0032	0.0396	1.49054e-06	0.0204394	0.000967742	23.1582
				rs17055142	T	C	T	C	0.0091	0.0276	0.0772	0.0019	0.0257	1.67219e-06	0.282854	0.000958512	22.9371
				rs1729413	T	G	T	G	-0.0054	-0.0013	0.5434	0.001	0.0136	6.66409e-08	0.923848	0.00121814	29.1576
				rs2540926	A	G	A	G	-0.0053	0.0064	0.4551	0.0011	0.0143	1.44872e-06	0.654476	0.000970026	23.2129
				rs25816	T	C	T	C	0.0063	-0.0249	0.7959	0.0013	0.017	1.25878e-06	0.143001	0.000981311	23.4832
				rs34048425	A	C	A	C	0.0054	0.0162	0.7172	0.0012	0.0163	6.79535e-06	0.320289	0.000846245	20.2483
				rs429150	T	C	T	C	0.0054	-0.0078	0.5174	0.0011	0.0137	9.14996e-07	0.569123	0.00100694	24.0972
				rs4447797	A	G	A	G	0.0058	0.028	0.3196	0.0012	0.0147	1.34266e-06	0.056811	0.000976131	23.3592
				rs4464062	T	G	T	G	0.0049	0.0208	0.505	0.001	0.0136	9.58367e-07	0.126162	0.00100322	24.008
				rs62624502	T	G	T	G	0.0158	-0.0237	0.037	0.0034	0.0421	3.36701e-06	0.573472	0.000902408	21.5933
				rs682571	A	G	A	G	-0.0085	-0.0404	0.0879	0.0018	0.0244	2.33282e-06	0.0977749	0.000931808	22.2975
				rs74483411	A	C	A	C	0.0135	0.0497	0.0713	0.0028	0.0315	1.42534e-06	0.114617	0.000971333	23.2442
				rs7977414	A	G	A	G	-0.0102	-0.0427	0.9323	0.0021	0.0273	1.19092e-06	0.117793	0.000985762	23.5899
				rs9401921	A	G	A	G	0.005	-0.0235	0.6141	0.0011	0.0142	5.48168e-06	0.0979388	0.000863412	20.6594
	parsorbitalis	frontal	ALS	rs150618985	A	G	A	G	-0.0307	0.0531	0.0152	0.0063	0.058	1.09907e-06	0.35992	0.000992209	23.7443
				rs1884034	T	C	T	C	0.0069	-0.012	0.392	0.0014	0.0144	8.28331e-07	0.404657	0.00101494	24.2888
				rs2316766	T	G	T	G	0.0122	-0.0304	0.2094	0.002	0.0166	1.06068e-09	0.067052	0.0015539	37.2069
				rs4937303	T	C	T	C	-0.0069	-0.0034	0.3477	0.0015	0.0143	4.22491e-06	0.812066	0.00088424	21.1582
				rs936559	T	C	T	C	0.007	-0.0251	0.4972	0.0014	0.014	5.73303e-07	0.0729958	0.00104454	24.9979
	parstriangularis	frontal	ALS	rs10073451	T	C	T	C	0.0062	0.0163	0.8037	0.0013	0.0169	1.84931e-06	0.334797	0.000950435	22.7437
				rs11129835	T	C	T	C	-0.005	0.0416	0.5006	0.0011	0.0136	5.48168e-06	0.00222208	0.000863412	20.6594
				rs11577200	A	G	A	G	0.0085	0.0105	0.8509	0.0017	0.0201	5.73303e-07	0.6014	0.00104454	24.9979
				rs11741233	T	C	T	C	-0.0087	0.0178	0.1081	0.0017	0.0215	3.09371e-07	0.407723	0.00109422	26.1881
				rs12573639	T	C	T	C	0.0069	0.0054	0.1589	0.0014	0.0187	8.28331e-07	0.772757	0.00101494	24.2888
				rs2106786	A	G	A	G	-0.0081	0.0306	0.7841	0.0015	0.0164	6.66409e-08	0.0620618	0.00121814	29.1576
				rs2196713	T	G	T	G	0.0051	-0.02	0.3506	0.0011	0.0148	3.54592e-06	0.176583	0.000898263	21.4941
				rs2970478	T	C	T	C	0.0055	0.0356	0.7131	0.0012	0.0153	4.57622e-06	0.0199761	0.000877849	21.0052
				rs35663785	A	G	A	G	0.0184	-0.0522	0.0286	0.004	0.0475	4.22491e-06	0.271791	0.00088424	21.1582
				rs61784835	T	C	T	C	-0.0062	0.0124	0.3644	0.0012	0.0151	2.38306e-07	0.411537	0.00111526	26.6922
				rs61984432	T	C	T	C	-0.0209	0.0807	0.0172	0.0045	0.0596	3.40993e-06	0.175728	0.000901394	21.5691
				rs62273364	T	C	T	C	0.005	-0.0323	0.6323	0.0011	0.0142	5.48168e-06	0.0229271	0.000863412	20.6594
				rs6460976	A	C	A	C	0.0057	0.0052	0.6798	0.0011	0.0149	2.19733e-07	0.727094	0.0011218	26.849
				rs664489	T	C	T	C	-0.0074	0.0088	0.7746	0.0016	0.0198	3.74598e-06	0.656721	0.000893869	21.3888
				rs66527557	T	G	T	G	-0.0056	0.0206	0.2783	0.0012	0.0156	3.06125e-06	0.186664	0.000910032	21.776
				rs73650459	A	G	A	G	-0.0067	0.0106	0.2402	0.0014	0.018	1.7038e-06	0.555936	0.00095701	22.9011
				rs7600413	A	G	A	G	-0.0063	0.0071	0.5515	0.0011	0.0141	1.02058e-08	0.61458	0.00137006	32.7989
				rs77232191	T	C	T	C	-0.0287	-0.0111	0.9867	0.0059	0.0778	1.14801e-06	0.886548	0.00098871	23.6605
	pericalcarine	occipital	ALS	rs10747068	A	G	A	G	-0.0044	0.011	0.486	0.0009	0.014	1.01407e-06	0.432035	0.000998677	23.8992
				rs10956199	T	C	T	C	0.0052	0.0061	0.2797	0.0011	0.0171	2.27556e-06	0.721298	0.000933801	22.3452
				rs11692435	A	G	A	G	-0.0083	0.0151	0.0913	0.0018	0.0249	4.00522e-06	0.544232	0.000888513	21.2606
				rs13107325	T	C	T	C	-0.0106	0.0445	0.0705	0.0018	0.0262	3.88801e-09	0.0894185	0.00144836	34.6761
				rs13167610	A	G	A	G	-0.0045	0.0148	0.3709	0.0009	0.0141	5.73303e-07	0.293881	0.00104454	24.9979
				rs2280934	A	G	A	G	-0.0061	0.0002	0.5779	0.0009	0.0138	1.22038e-11	0.988437	0.0019177	45.9344
				rs2589057	A	C	A	C	-0.0073	0.0071	0.0947	0.0015	0.0241	1.13496e-06	0.768295	0.000989628	23.6825
				rs34324736	T	C	T	C	-0.005	0.0077	0.5316	0.0009	0.0148	2.7673e-08	0.602875	0.00128924	30.8616
				rs4075734	T	C	T	C	0.0051	0.0171	0.1925	0.0011	0.0177	3.54592e-06	0.333993	0.000898263	21.4941
				rs4727570	A	G	A	G	0.0045	-0.0314	0.3041	0.001	0.0148	6.79535e-06	0.0338695	0.000846245	20.2483
				rs4773679	T	C	T	C	0.0044	0.0132	0.3701	0.0009	0.0142	1.01407e-06	0.35259	0.000998677	23.8992
				rs4898978	A	C	A	C	-0.006	0.0009	0.1565	0.0012	0.0189	5.73303e-07	0.96202	0.00104454	24.9979
				rs4964736	T	C	T	C	-0.0045	0.0019	0.3523	0.0009	0.0144	5.73303e-07	0.895028	0.00104454	24.9979
				rs7087248	A	G	A	G	-0.0048	0.0194	0.2884	0.001	0.015	1.58666e-06	0.195896	0.000962726	23.0381
				rs72847754	T	C	T	C	-0.0068	0.0497	0.1274	0.0014	0.0218	1.19092e-06	0.0226186	0.000985762	23.5899
				rs9289642	A	G	A	G	-0.0043	-0.0246	0.5331	0.0009	0.0137	1.77243e-06	0.0725549	0.000953841	22.8253
				rs9874971	A	G	A	G	-0.0065	-0.0345	0.8014	0.0011	0.0176	3.44001e-09	0.0499692	0.0014583	34.9144
	postcentral	parietal	ALS	rs10020014	T	C	T	C	0.0046	0.0239	0.6641	0.001	0.0143	4.22491e-06	0.0946568	0.00088424	21.1582
				rs11103888	A	G	A	G	0.0115	0.0242	0.0525	0.0025	0.0356	4.22491e-06	0.496647	0.00088424	21.1582
				rs11627050	A	G	A	G	0.0066	-0.0017	0.6736	0.0011	0.0155	1.97318e-09	0.912665	0.00150345	35.997
				rs11692435	A	G	A	G	-0.0118	0.0151	0.0919	0.0018	0.0249	5.54351e-11	0.544232	0.00179423	42.9717
				rs12539407	A	G	A	G	0.0044	-0.0335	0.5658	0.001	0.0141	1.08251e-05	0.0175068	0.000809082	19.3584
				rs13053618	A	G	A	G	0.0069	-0.0256	0.8717	0.0014	0.0213	8.28331e-07	0.229411	0.00101494	24.2888
				rs149625242	T	C	T	C	0.02	0.0318	0.0219	0.0043	0.0551	3.30069e-06	0.56385	0.000904001	21.6315
				rs2605492	A	C	A	C	0.0048	-0.0067	0.4506	0.001	0.014	1.58666e-06	0.632244	0.000962726	23.0381
				rs2888067	T	C	T	C	-0.0044	-0.0124	0.5086	0.001	0.0139	1.08251e-05	0.372347	0.000809082	19.3584
				rs34476310	T	C	T	C	0.0054	-0.0017	0.2465	0.0011	0.0167	9.14996e-07	0.918918	0.00100694	24.0972
				rs4823877	T	C	T	C	0.0052	-0.013	0.2847	0.0011	0.0156	2.27556e-06	0.404657	0.000933801	22.3452
				rs4924345	A	C	A	C	-0.0279	-0.0038	0.9164	0.0017	0.0268	1.57558e-60	0.887245	0.01114	269.323
				rs61784835	T	C	T	C	-0.0061	0.0124	0.3643	0.0011	0.0151	2.93191e-08	0.411537	0.00128456	30.7495
				rs62521928	A	G	A	G	0.0141	-0.0032	0.0498	0.0024	0.0319	4.22843e-09	0.920095	0.00144154	34.5127
				rs6736992	A	G	A	G	-0.0052	0.0293	0.3181	0.001	0.0146	1.99289e-07	0.0447657	0.00112968	27.0377
				rs6988341	A	G	A	G	0.0071	-0.0014	0.8736	0.0014	0.0204	3.9484e-07	0.945286	0.00107456	25.7172
				rs7218235	A	G	A	G	0.0062	-0.0038	0.2109	0.0013	0.0181	1.84931e-06	0.833711	0.000950435	22.7437
				rs79535013	T	C	T	C	0.0139	0.0546	0.9737	0.003	0.0468	3.59824e-06	0.243345	0.00089709	21.466
	posterior cingulate	parietal	ALS	rs10033707	T	G	T	G	-0.0053	0.0017	0.6634	0.0011	0.0143	1.44872e-06	0.90537	0.000970026	23.2129
				rs10196501	A	G	A	G	-0.0071	0.0116	0.6049	0.0011	0.0139	1.08544e-10	0.403981	0.00173946	41.6577
				rs10783206	T	C	T	C	0.0051	0.0173	0.4436	0.0011	0.0138	3.54592e-06	0.209979	0.000898263	21.4941
				rs11049427	T	C	T	C	0.0057	-0.0003	0.2911	0.0012	0.015	2.03417e-06	0.984043	0.000942793	22.5606
				rs11138251	T	C	T	C	-0.0088	-0.007	0.114	0.0017	0.0205	2.26123e-07	0.732755	0.00111949	26.7936
				rs11244259	A	G	A	G	0.0055	0.0151	0.525	0.0011	0.0137	5.73303e-07	0.270379	0.00104454	24.9979
				rs117638171	T	G	T	G	-0.0205	0.0303	0.9813	0.0043	0.0579	1.8658e-06	0.600754	0.000949723	22.7266
				rs1265099	A	G	A	G	-0.0051	0.0275	0.5833	0.0011	0.0139	3.54592e-06	0.0478817	0.000898263	21.4941
				rs12888172	T	C	T	C	0.0062	0.0008	0.3435	0.0011	0.0146	1.73678e-08	0.956302	0.00132697	31.7659
				rs13026730	T	G	T	G	0.0058	0.0193	0.7585	0.0013	0.0157	8.13733e-06	0.21896	0.000831853	19.9037
				rs143550882	A	G	A	G	-0.0062	0.0097	0.2737	0.0012	0.015	2.38306e-07	0.517848	0.00111526	26.6922
				rs143771536	T	C	T	C	-0.0155	0.0131	0.9608	0.0032	0.0401	1.27411e-06	0.743907	0.000980339	23.46
				rs1618938	T	G	T	G	-0.0053	-0.0159	0.6009	0.0011	0.0138	1.44872e-06	0.24925	0.000970026	23.2129
				rs1718406	T	G	T	G	-0.0059	-0.0047	0.5317	0.0011	0.0137	8.1563e-08	0.731549	0.00120181	28.7662
				rs1969105	T	C	T	C	0.0054	-0.005	0.6	0.0011	0.0144	9.14996e-07	0.728424	0.00100694	24.0972
				rs229164	T	G	T	G	0.0063	-0.0462	0.8011	0.0013	0.0167	1.25878e-06	0.00566673	0.000981311	23.4832
				rs240974	T	C	T	C	-0.0054	-0.0019	0.5702	0.0011	0.0137	9.14996e-07	0.889698	0.00100694	24.0972
				rs2415142	T	G	T	G	0.0054	-0.0054	0.4414	0.0011	0.0144	9.14996e-07	0.70766	0.00100694	24.0972
				rs2764684	T	C	T	C	-0.0071	0.0012	0.8253	0.0014	0.0189	3.9484e-07	0.949375	0.00107456	25.7172
				rs4240791	A	G	A	G	-0.0058	0.0106	0.6046	0.0011	0.0143	1.34411e-07	0.458537	0.00116146	27.7993
				rs4691521	A	G	A	G	-0.005	-0.034	0.561	0.0011	0.0137	5.48168e-06	0.0130738	0.000863412	20.6594
				rs516467	T	C	T	C	0.0134	0.0595	0.9561	0.0027	0.0337	6.94258e-07	0.0774666	0.00102914	24.6289
				rs57413486	T	C	T	C	0.0074	-0.0038	0.16	0.0015	0.02	8.0838e-07	0.849309	0.0010169	24.3357
				rs60552957	A	G	A	G	0.0124	-0.0196	0.0494	0.0025	0.0346	7.04932e-07	0.571072	0.00102791	24.5995
				rs62253177	T	C	T	C	0.0071	-0.0251	0.8141	0.0014	0.0175	3.9484e-07	0.151491	0.00107456	25.7172
				rs6658111	T	G	T	G	0.007	-0.0051	0.6319	0.0012	0.0151	5.43309e-09	0.735553	0.0014212	34.0249
				rs6772037	A	G	A	G	-0.005	0.0423	0.4997	0.0011	0.0137	5.48168e-06	0.00201786	0.000863412	20.6594
				rs6961176	T	C	T	C	0.0063	0.0065	0.8031	0.0014	0.0176	6.79535e-06	0.711891	0.000846245	20.2483
				rs76116223	A	G	A	G	0.0148	-0.0064	0.9574	0.0028	0.037	1.25215e-07	0.862673	0.00116718	27.9364
				rs77422578	T	C	T	C	-0.0287	0.0578	0.0119	0.0057	0.104	4.7763e-07	0.578369	0.00105924	25.35
				rs9377126	A	G	A	G	-0.005	0.0181	0.5277	0.0011	0.0138	5.48168e-06	0.189657	0.000863412	20.6594
				rs9889528	T	C	T	C	0.0053	-0.0143	0.3959	0.0012	0.0148	1.00235e-05	0.333936	0.000815218	19.5053
	precentral	frontal	ALS	rs10857792	A	G	A	G	-0.0051	-0.0134	0.5236	0.0011	0.0138	3.54592e-06	0.331541	0.000898263	21.4941
				rs11617745	A	G	A	G	0.0065	-0.0074	0.7468	0.0013	0.0158	5.73303e-07	0.639531	0.00104454	24.9979
				rs11692435	A	G	A	G	-0.0127	0.0151	0.0922	0.0021	0.0249	1.47002e-09	0.544232	0.00152737	36.5706
				rs12423634	A	C	A	C	0.0051	0.0159	0.4823	0.0011	0.0137	3.54592e-06	0.245811	0.000898263	21.4941
				rs12878590	A	G	A	G	0.0064	0.0035	0.6767	0.0013	0.0156	8.51939e-07	0.822478	0.00101268	24.2347
				rs13032110	A	G	A	G	-0.0187	-0.0536	0.0273	0.0038	0.0461	8.608e-07	0.244955	0.00101185	24.2147
				rs13107325	T	C	T	C	-0.012	0.0445	0.0703	0.0023	0.0262	1.81461e-07	0.0894185	0.00113724	27.2189
				rs146646936	T	C	T	C	-0.028	0.1341	0.0151	0.0059	0.0666	2.07722e-06	0.0440606	0.000941113	22.5204
				rs17055142	T	C	T	C	0.0111	0.0276	0.0768	0.002	0.0257	2.8567e-08	0.282854	0.00128666	30.7999
				rs1775656	T	C	T	C	-0.0059	-0.0106	0.2978	0.0012	0.0148	8.80303e-07	0.473858	0.00101005	24.1716
				rs1880694	A	G	A	G	-0.0086	0.0088	0.1419	0.0017	0.0209	4.21851e-07	0.673717	0.00106923	25.5896
				rs1892516	A	G	A	G	-0.0055	-0.0168	0.4615	0.0012	0.0146	4.57622e-06	0.249862	0.000877849	21.0052
				rs2019028	T	G	T	G	-0.0094	0.0143	0.8988	0.0019	0.0234	7.52235e-07	0.541126	0.00102269	24.4744
				rs2164884	T	C	T	C	-0.005	0.0058	0.4019	0.0011	0.0138	5.48168e-06	0.674274	0.000863412	20.6594
				rs2826765	T	C	T	C	0.0071	-0.0157	0.2087	0.0013	0.0173	4.72026e-08	0.364135	0.00124603	29.8259
				rs28488675	T	C	T	C	0.0069	0.0034	0.7778	0.0014	0.0169	8.28331e-07	0.840555	0.00101494	24.2888
				rs4752926	T	C	T	C	0.0055	0.0209	0.6243	0.0012	0.014	4.57622e-06	0.135475	0.000877849	21.0052
				rs4899539	T	C	T	C	-0.0051	0.0246	0.4517	0.0011	0.0137	3.54592e-06	0.0725549	0.000898263	21.4941
				rs61790213	A	G	A	G	-0.0093	-0.0075	0.8764	0.0018	0.0225	2.38306e-07	0.738883	0.00111526	26.6922
				rs7092049	A	G	A	G	0.0063	-0.0061	0.6006	0.0014	0.0141	6.79535e-06	0.665288	0.000846245	20.2483
				rs749072	T	C	T	C	0.0058	0.002	0.7438	0.0013	0.0158	8.13733e-06	0.899271	0.000831853	19.9037
				rs7782908	A	C	A	C	-0.0063	-0.0027	0.6408	0.0012	0.0148	1.52099e-07	0.855243	0.00115148	27.5602
				rs9893575	T	C	T	C	-0.0063	0.0046	0.5246	0.0013	0.0153	1.25878e-06	0.763679	0.000981311	23.4832
	precuneus	parietal	ALS	rs111861437	A	G	A	G	-0.0075	0.0264	0.1116	0.0016	0.0214	2.76563e-06	0.217335	0.000918168	21.9708
				rs11692435	A	G	A	G	-0.0108	0.0151	0.0924	0.0019	0.0249	1.31418e-08	0.544232	0.00134956	32.3075
				rs1214759	A	G	A	G	-0.0056	0.0045	0.325	0.0011	0.0145	3.56351e-07	0.756299	0.00108283	25.9152
				rs12760204	T	C	T	C	-0.0069	0.0024	0.8261	0.0013	0.0189	1.11022e-07	0.898953	0.0011769	28.1692
				rs13110077	T	C	T	C	0.0065	0.003	0.2384	0.0011	0.0161	3.44001e-09	0.852182	0.0014583	34.9144
				rs13315366	T	C	T	C	0.0076	0.0147	0.2094	0.0012	0.0168	2.3992e-10	0.381574	0.00167485	40.1078
				rs148362173	A	G	A	G	0.0279	0.0505	0.0134	0.0059	0.0677	2.25836e-06	0.455705	0.000934409	22.3598
				rs1538360	A	G	A	G	-0.005	0.0193	0.4504	0.001	0.0138	5.73303e-07	0.161948	0.00104454	24.9979
				rs1684808	A	C	A	C	0.0048	-0.0168	0.6363	0.001	0.0142	1.58666e-06	0.23677	0.000962726	23.0381
				rs174768	T	C	T	C	-0.0073	-0.0303	0.8569	0.0015	0.0195	1.13496e-06	0.120221	0.000989628	23.6825
				rs17616633	T	C	T	C	-0.0053	0.0128	0.4338	0.001	0.0137	1.15803e-07	0.350146	0.00117349	28.0877
				rs194833	T	G	T	G	-0.0049	-0.0233	0.4806	0.001	0.0136	9.58367e-07	0.0866693	0.00100322	24.008
				rs3780272	A	G	A	G	-0.0049	-0.0165	0.4687	0.001	0.0141	9.58367e-07	0.241915	0.00100322	24.008
				rs4246215	T	G	T	G	-0.0054	-0.004	0.3601	0.001	0.0144	6.66409e-08	0.781183	0.00121814	29.1576
				rs6006854	A	G	A	G	-0.0061	-0.0064	0.1696	0.0013	0.0182	2.7014e-06	0.725102	0.000920051	22.0159
				rs60543439	T	C	T	C	-0.007	0.0124	0.2821	0.0013	0.0182	7.25997e-08	0.49567	0.00121122	28.9917
				rs7085635	T	C	T	C	-0.0071	-0.0045	0.1204	0.0015	0.0199	2.20862e-06	0.8211	0.000936194	22.4026
				rs7523969	T	C	T	C	0.0075	0.0029	0.3707	0.001	0.0143	6.38178e-14	0.839294	0.00234715	56.2453
				rs764324	T	C	T	C	-0.0046	0.0086	0.5441	0.001	0.0136	4.22491e-06	0.527156	0.00088424	21.1582
	rostral anterior cingulate	frontal	ALS	rs1004763	T	C	T	C	0.0074	-0.0026	0.5849	0.0016	0.0141	3.74598e-06	0.853702	0.000893869	21.3888
				rs10209127	A	G	A	G	0.0136	-0.0326	0.089	0.003	0.0248	5.80601e-06	0.188673	0.000858817	20.5494
				rs118120823	T	G	T	G	0.0378	-0.0833	0.9861	0.0081	0.0578	3.06125e-06	0.149535	0.000910032	21.776
				rs11887277	T	C	T	C	-0.007	0.0157	0.5854	0.0015	0.0141	3.06125e-06	0.265504	0.000910032	21.776
				rs12602519	A	G	A	G	0.0082	-0.0162	0.3596	0.0016	0.0145	2.97538e-07	0.263891	0.00109736	26.2634
				rs1443456	A	G	A	G	-0.0071	-0.0087	0.5853	0.0015	0.0138	2.20862e-06	0.52841	0.000936194	22.4026
				rs147187683	A	G	A	G	-0.0273	0.0684	0.9767	0.0056	0.0535	1.08808e-06	0.201072	0.000993016	23.7636
				rs155637	T	C	T	C	0.0101	-0.0042	0.1473	0.0021	0.0195	1.5129e-06	0.829467	0.000966547	23.1296
				rs1718406	T	G	T	G	-0.0083	-0.0047	0.5319	0.0016	0.0137	2.13136e-07	0.731549	0.00112426	26.9079
				rs2005292	A	G	A	G	-0.0076	0.0113	0.4997	0.0016	0.0138	2.03417e-06	0.412877	0.000942793	22.5606
				rs2316766	T	G	T	G	0.0156	-0.0304	0.211	0.0022	0.0166	1.33234e-12	0.067052	0.0020986	50.2768
				rs4130344	T	G	T	G	0.0073	0.0345	0.4285	0.0015	0.0137	1.13496e-06	0.011794	0.000989628	23.6825
				rs5746492	A	G	A	G	0.0091	0.0104	0.8244	0.002	0.0178	5.36459e-06	0.559039	0.000865138	20.7008
				rs6667291	A	G	A	G	0.0075	0.0066	0.4478	0.0016	0.0138	2.76563e-06	0.632465	0.000918168	21.9708
				rs6711767	T	C	T	C	0.0093	0.0213	0.1923	0.002	0.018	3.31935e-06	0.236677	0.000903549	21.6207
				rs72768970	T	C	T	C	-0.0238	0.0048	0.9711	0.0049	0.0464	1.19092e-06	0.917607	0.000985762	23.5899
				rs7756144	T	C	T	C	-0.0077	0.0027	0.3528	0.0016	0.0145	1.49054e-06	0.852283	0.000967742	23.1582
				rs79973761	A	G	A	G	0.0257	-0.0423	0.0297	0.0051	0.0488	4.67443e-07	0.38605	0.00106097	25.3916
	rostral middle frontal	frontal	ALS	rs10801571	T	G	T	G	-0.0061	-0.0062	0.7795	0.0012	0.0176	3.70868e-07	0.724634	0.00107961	25.8381
				rs11692435	A	G	A	G	-0.0105	0.0151	0.0912	0.0019	0.0249	3.27025e-08	0.544232	0.00127572	30.5376
				rs117747856	T	C	T	C	0.0155	0.1155	0.0355	0.0029	0.0431	9.05032e-08	0.0073663	0.0011934	28.5648
				rs117938957	A	C	A	C	-0.0121	-0.0089	0.0407	0.0026	0.0382	3.258e-06	0.815774	0.000905043	21.6565
				rs118130272	T	C	T	C	0.0176	-0.0083	0.0234	0.0039	0.0594	6.39712e-06	0.888873	0.000851069	20.3638
				rs12046688	A	G	A	G	-0.0062	0.0233	0.8215	0.0014	0.0187	9.48593e-06	0.212768	0.000819615	19.6106
				rs12529558	A	G	A	G	0.0105	-0.0197	0.0928	0.0021	0.0265	5.73303e-07	0.457242	0.00104454	24.9979
				rs12533461	T	C	T	C	-0.0047	-0.0143	0.3378	0.001	0.0144	2.60161e-06	0.320683	0.000923067	22.0882
				rs2316766	T	G	T	G	0.0107	-0.0304	0.2087	0.0014	0.0166	2.12454e-14	0.067052	0.0024372	58.4084
				rs2607654	A	G	A	G	-0.0052	-0.0108	0.4002	0.001	0.0142	1.99289e-07	0.446918	0.00112968	27.0377
				rs262150	A	G	A	G	0.0047	-0.0053	0.665	0.001	0.0146	2.60161e-06	0.716595	0.000923067	22.0882
				rs533577	T	C	T	C	-0.0053	0.0401	0.4951	0.0009	0.0137	3.88801e-09	0.00342241	0.00144836	34.6761
				rs7215205	T	C	T	C	0.0046	0.0111	0.3665	0.001	0.0144	4.22491e-06	0.440806	0.00088424	21.1582
				rs74786848	A	C	A	C	0.012	0.0266	0.0402	0.0026	0.0362	3.92368e-06	0.462457	0.000890159	21.3
				rs7810984	T	C	T	C	-0.0116	0.0184	0.0558	0.0025	0.0312	3.48409e-06	0.555363	0.000899671	21.5278
	superior frontal	frontal	ALS	rs11656696	A	C	A	C	0.0057	-0.0203	0.427	0.0011	0.0143	2.19733e-07	0.15573	0.0011218	26.849
				rs117728810	A	G	A	G	0.0123	0.0001	0.0601	0.0026	0.0319	2.23671e-06	0.997499	0.000935181	22.3783
				rs1434058	T	C	T	C	-0.007	0.0183	0.5839	0.0011	0.0141	1.97032e-10	0.194331	0.00169089	40.4925
				rs150187549	A	G	A	G	-0.0194	0.0156	0.0306	0.0041	0.0494	2.22639e-06	0.752162	0.000935552	22.3872
				rs1834403	A	C	A	C	0.0057	-0.0287	0.4628	0.0012	0.0139	2.03417e-06	0.0389468	0.000942793	22.5606
				rs2122510	T	C	T	C	-0.0062	0.0049	0.6993	0.0012	0.0147	2.38306e-07	0.738883	0.00111526	26.6922
				rs2242522	T	G	T	G	-0.0052	-0.0015	0.5065	0.0011	0.0138	2.27556e-06	0.913444	0.000933801	22.3452
				rs2575329	A	G	A	G	0.0062	-0.0125	0.5844	0.0011	0.0143	1.73678e-08	0.38205	0.00132697	31.7659
				rs35507977	T	C	T	C	0.009	0.0122	0.8284	0.002	0.0189	6.79535e-06	0.518602	0.000846245	20.2483
				rs506832	T	G	T	G	0.0072	-0.0178	0.824	0.0015	0.0179	1.58666e-06	0.320022	0.000962726	23.0381
				rs66717971	A	C	A	C	0.0057	-0.0086	0.35	0.0012	0.015	2.03417e-06	0.566419	0.000942793	22.5606
				rs7133996	T	C	T	C	0.0058	0.0031	0.2779	0.0012	0.0152	1.34266e-06	0.838395	0.000976131	23.3592
				rs7215205	T	C	T	C	0.0064	0.0111	0.3668	0.0011	0.0144	5.94912e-09	0.440806	0.00141383	33.8484
				rs74694639	T	C	T	C	-0.0088	0.0363	0.8923	0.0018	0.0223	1.01407e-06	0.103567	0.000998677	23.8992
				rs7828075	T	C	T	C	-0.0093	0.0009	0.1252	0.0017	0.0204	4.48544e-08	0.964811	0.00125015	29.9248
				rs8071155	A	G	A	G	-0.006	0.0206	0.3909	0.0011	0.0141	4.90983e-08	0.144017	0.00124284	29.7496
	superior parietal	parietal	ALS	rs10801572	A	G	A	G	-0.0058	-0.0069	0.7768	0.0012	0.0176	1.34266e-06	0.695025	0.000976131	23.3592
				rs10898718	A	G	A	G	-0.0069	0.0367	0.1181	0.0015	0.0218	4.22491e-06	0.092281	0.00088424	21.1582
				rs10901836	T	C	T	C	-0.0167	-0.0216	0.9616	0.0036	0.0453	3.50287e-06	0.633489	0.00089924	21.5175
				rs11692435	A	G	A	G	-0.0117	0.0151	0.0918	0.0019	0.0249	7.37183e-10	0.544232	0.00158349	37.9165
				rs116967323	A	G	A	G	-0.0236	0.0624	0.015	0.0048	0.0653	8.80303e-07	0.33928	0.00101005	24.1716
				rs147631442	A	G	A	G	-0.0058	-0.0218	0.3798	0.0011	0.014	1.34411e-07	0.119437	0.00116146	27.7993
				rs17181428	A	G	A	G	-0.0111	0.0474	0.0558	0.0023	0.0363	1.39242e-06	0.191626	0.000973209	23.2892
				rs216527	T	C	T	C	0.0056	-0.0079	0.6275	0.001	0.014	2.14352e-08	0.57256	0.00130992	31.3574
				rs2530196	A	G	A	G	0.0049	-0.0005	0.572	0.001	0.0148	9.58367e-07	0.97305	0.00100322	24.008
				rs291324	T	C	T	C	0.0046	0.0122	0.4313	0.001	0.014	4.22491e-06	0.38352	0.00088424	21.1582
				rs35612858	T	C	T	C	0.0057	0.0002	0.214	0.0012	0.0171	2.03417e-06	0.990668	0.000942793	22.5606
				rs4075336	T	C	T	C	0.0053	0.0033	0.306	0.0011	0.0154	1.44872e-06	0.830324	0.000970026	23.2129
				rs4688452	T	C	T	C	-0.0045	-0.0011	0.3556	0.001	0.0142	6.79535e-06	0.938254	0.000846245	20.2483
				rs4790091	T	G	T	G	-0.0079	0.0121	0.2794	0.0013	0.0184	1.2251e-09	0.51079	0.00154218	36.9259
				rs61784835	T	C	T	C	-0.0074	0.0124	0.3648	0.0011	0.0151	1.72873e-11	0.411537	0.00188928	45.2524
				rs6540873	A	C	A	C	-0.0056	0.0077	0.6269	0.001	0.0144	2.14352e-08	0.592842	0.00130992	31.3574
				rs6815289	T	C	T	C	-0.005	-0.0157	0.3616	0.001	0.0144	5.73303e-07	0.275591	0.00104454	24.9979
				rs73030888	T	C	T	C	-0.0067	-0.01	0.1435	0.0014	0.0205	1.7038e-06	0.625688	0.00095701	22.9011
				rs77060053	A	G	A	G	-0.0072	-0.0246	0.8498	0.0015	0.019	1.58666e-06	0.195411	0.000962726	23.0381
				rs79362376	T	C	T	C	-0.0079	0.0214	0.1211	0.0015	0.0207	1.38923e-07	0.301222	0.0011588	27.7355
				rs8031133	T	G	T	G	0.0046	0.0099	0.5068	0.001	0.0139	4.22491e-06	0.476322	0.00088424	21.1582
				rs8062435	T	C	T	C	-0.0055	0.0002	0.6704	0.001	0.0145	3.79791e-08	0.988995	0.00126362	30.2475
				rs9375411	A	G	A	G	0.0046	-0.0091	0.494	0.001	0.0139	4.22491e-06	0.512676	0.00088424	21.1582
	superior temporal	temporal	ALS	rs10020640	T	C	T	C	0.0062	-0.0206	0.3572	0.0012	0.0148	2.38306e-07	0.163955	0.00111526	26.6922
				rs1023682	A	G	A	G	-0.0093	-0.017	0.8725	0.0018	0.0216	2.38306e-07	0.43126	0.00111526	26.6922
				rs10743803	T	C	T	C	-0.0069	-0.0091	0.7628	0.0014	0.016	8.28331e-07	0.569526	0.00101494	24.2888
				rs1180372	A	G	A	G	0.0066	0.0103	0.7072	0.0013	0.0148	3.83596e-07	0.486463	0.00107689	25.773
				rs12198823	T	C	T	C	-0.0078	0.031	0.1648	0.0016	0.0189	1.08808e-06	0.100961	0.000993016	23.7636
				rs12621636	A	G	A	G	-0.0058	0.0033	0.6576	0.0012	0.0144	1.34266e-06	0.818739	0.000976131	23.3592
				rs12711473	A	G	A	G	0.0086	-0.0284	0.3848	0.0012	0.0148	7.68458e-13	0.0549946	0.00214359	51.3568
				rs12760204	T	C	T	C	-0.009	0.0024	0.8251	0.0016	0.0189	1.85508e-08	0.898953	0.00132163	31.638
				rs1406655	A	G	A	G	-0.0233	0.0175	0.0214	0.0048	0.0519	1.20894e-06	0.735976	0.000984555	23.561
				rs1506270	A	G	A	G	-0.0058	0.0087	0.5166	0.0012	0.0137	1.34266e-06	0.525405	0.000976131	23.3592
				rs2409836	T	G	T	G	-0.0059	-0.0452	0.4377	0.0012	0.0137	8.80303e-07	0.000969366	0.00101005	24.1716
				rs4824056	A	G	A	G	-0.0085	-0.0036	0.8314	0.0018	0.0187	2.33282e-06	0.84734	0.000931808	22.2975
				rs61784835	T	C	T	C	-0.01	0.0124	0.3649	0.0014	0.0151	9.14106e-13	0.411537	0.0021294	51.0161
				rs6694340	T	C	T	C	-0.0059	0.0036	0.4403	0.0012	0.0137	8.80303e-07	0.792725	0.00101005	24.1716
				rs6705514	T	C	T	C	0.0061	-0.0107	0.4254	0.0013	0.014	2.7014e-06	0.444697	0.000920051	22.0159
				rs6857629	A	G	A	G	0.0067	-0.0176	0.2486	0.0014	0.016	1.7038e-06	0.271332	0.00095701	22.9011
				rs7244046	A	G	A	G	-0.006	-0.0097	0.3652	0.0013	0.0142	3.92368e-06	0.494545	0.000890159	21.3
				rs7640173	T	G	T	G	-0.009	-0.0123	0.1265	0.0018	0.0217	5.73303e-07	0.570836	0.00104454	24.9979
	supramarginal	parietal	ALS	rs10020640	T	C	T	C	0.0054	-0.0206	0.3562	0.0011	0.0148	9.14996e-07	0.163955	0.00100694	24.0972
				rs11692435	A	G	A	G	-0.0101	0.0151	0.0917	0.002	0.0249	4.4181e-07	0.544232	0.00106551	25.5004
				rs12567114	A	G	A	G	0.0055	0.0174	0.277	0.0012	0.0154	4.57622e-06	0.258531	0.000877849	21.0052
				rs12731942	A	C	A	C	0.0073	-0.0172	0.1381	0.0016	0.0218	5.05481e-06	0.430117	0.000869894	20.8147
				rs1622223	A	G	A	G	0.0076	-0.0083	0.2934	0.0016	0.015	2.03417e-06	0.580035	0.000942793	22.5606
				rs2229940	T	G	T	G	-0.0052	-0.0081	0.3657	0.0011	0.0142	2.27556e-06	0.568391	0.000933801	22.3452
				rs2316766	T	G	T	G	0.0074	-0.0304	0.2086	0.0015	0.0166	8.0838e-07	0.067052	0.0010169	24.3357
				rs35314190	T	C	T	C	0.0055	-0.0086	0.3503	0.0011	0.0142	5.73303e-07	0.544758	0.00104454	24.9979
				rs57296469	T	C	T	C	-0.0053	0.0011	0.5801	0.0011	0.0139	1.44872e-06	0.936924	0.000970026	23.2129
				rs58357768	A	G	A	G	0.0074	0.025	0.8449	0.0014	0.0192	1.25215e-07	0.192888	0.00116718	27.9364
				rs61784835	T	C	T	C	-0.0058	0.0124	0.364	0.0012	0.0151	1.34266e-06	0.411537	0.000976131	23.3592
				rs62116682	T	C	T	C	-0.0051	-0.0261	0.3844	0.001	0.0141	3.39653e-07	0.0641604	0.00108669	26.0078
				rs6825664	A	C	A	C	-0.0052	-0.0213	0.414	0.001	0.014	1.99289e-07	0.128152	0.00112968	27.0377
				rs721069	A	G	A	G	-0.0085	-0.0041	0.9119	0.0018	0.0241	2.33282e-06	0.864912	0.000931808	22.2975
				rs7218235	A	G	A	G	0.007	-0.0038	0.2094	0.0015	0.0181	3.06125e-06	0.833711	0.000910032	21.776
				rs724265	A	G	A	G	0.0062	0.0469	0.6278	0.0011	0.0142	1.73678e-08	0.000957189	0.00132697	31.7659
				rs73217710	A	G	A	G	0.0096	0.0288	0.0767	0.0019	0.0257	4.35764e-07	0.262449	0.00106662	25.527
				rs73661438	A	C	A	C	-0.0069	0.0031	0.4662	0.0015	0.0165	4.22491e-06	0.850972	0.00088424	21.1582
				rs7484851	A	G	A	G	0.0056	-0.0073	0.4915	0.001	0.0135	2.14352e-08	0.588686	0.00130992	31.3574
				rs76336187	T	C	T	C	0.0087	-0.0257	0.8866	0.0016	0.0215	5.40334e-08	0.231951	0.0012351	29.5639
				rs77576891	T	C	T	C	-0.0186	0.0111	0.0314	0.0039	0.0499	1.84931e-06	0.823968	0.000950435	22.7437
				rs9942141	A	G	A	G	-0.0071	0.0192	0.1344	0.0015	0.0198	2.20862e-06	0.332198	0.000936194	22.4026
	temporal pole	temporal	ALS	rs10179774	T	C	T	C	0.0157	0.0086	0.1849	0.003	0.0175	1.6648e-07	0.623123	0.00114419	27.3855
				rs10425063	A	G	A	G	0.0161	-0.0203	0.6607	0.0035	0.0163	4.22491e-06	0.212985	0.00088424	21.1582
				rs10831381	A	G	A	G	0.0111	0.018	0.4522	0.0024	0.0138	3.74598e-06	0.192115	0.000893869	21.3888
				rs112621763	T	C	T	C	0.033	0.0402	0.0355	0.007	0.0367	2.4256e-06	0.273356	0.000928682	22.2226
				rs11860417	T	C	T	C	-0.0144	0.0266	0.7168	0.0026	0.0158	3.0514e-08	0.0922698	0.00128133	30.672
				rs13055217	T	G	T	G	-0.014	-0.0011	0.2989	0.0025	0.0147	2.14352e-08	0.94035	0.00130992	31.3574
				rs13344413	A	G	A	G	-0.0118	-0.009	0.4592	0.0023	0.0139	2.89074e-07	0.51732	0.00109969	26.3192
				rs150285739	A	G	A	G	0.0589	0.0358	0.987	0.0129	0.0626	4.97376e-06	0.5674	0.000871187	20.8456
				rs186259214	T	C	T	C	0.0374	0.0471	0.0232	0.0081	0.0465	3.88795e-06	0.311106	0.000890891	21.3175
				rs4146557	T	C	T	C	0.0139	-0.0206	0.3383	0.0028	0.0148	6.89544e-07	0.163955	0.00102969	24.6421
				rs4891609	A	G	A	G	0.0132	-0.0038	0.2324	0.0028	0.0169	2.4256e-06	0.822094	0.000928682	22.2226
				rs4927180	A	G	A	G	0.0211	-0.0379	0.0973	0.0046	0.0263	4.49754e-06	0.149566	0.000879237	21.0384
				rs6776447	A	G	A	G	-0.0252	0.0378	0.9444	0.0051	0.03	7.76526e-07	0.207669	0.00102013	24.4132
				rs71437930	A	G	A	G	-0.0164	0.0194	0.139	0.0035	0.0204	2.78985e-06	0.341614	0.000917469	21.9541
				rs73173545	T	G	T	G	0.0189	-0.0001	0.9106	0.0041	0.0235	4.03142e-06	0.996605	0.000887991	21.2481
	transverse temporal	temporal	ALS	rs112729821	A	G	A	G	0.0325	-0.0199	0.0154	0.0067	0.0593	1.22998e-06	0.737186	0.00098317	23.5278
				rs11625538	A	G	A	G	-0.0083	-0.022	0.4454	0.0017	0.0153	1.04827e-06	0.15046	0.000996011	23.8354
				rs11789773	A	C	A	C	-0.0105	-0.022	0.1886	0.0022	0.0178	1.81748e-06	0.216475	0.000951828	22.777
				rs12066547	T	C	T	C	0.0098	0.0203	0.292	0.0021	0.0166	3.06125e-06	0.221371	0.000910032	21.776
				rs12878590	A	G	A	G	0.0098	0.0035	0.676	0.0018	0.0156	5.19673e-08	0.822478	0.00123825	29.6395
				rs13107325	T	C	T	C	-0.0201	0.0445	0.0704	0.0032	0.0262	3.35862e-10	0.0894185	0.00164746	39.4508
				rs2122510	T	C	T	C	-0.008	0.0049	0.6991	0.0017	0.0147	2.5277e-06	0.738883	0.000925377	22.1435
				rs223164	C	G	C	G	-0.0175	0.0164	0.9209	0.0038	0.0339	4.11945e-06	0.628545	0.000886263	21.2067
				rs2796272	T	C	T	C	-0.0082	-0.0087	0.4876	0.0018	0.0152	5.22473e-06	0.567072	0.00086725	20.7514
				rs4234676	A	G	A	G	0.0081	0.004	0.5888	0.0016	0.0137	4.13794e-07	0.770309	0.00107079	25.6268
				rs4840338	A	G	A	G	-0.0089	-0.0268	0.4705	0.0016	0.0137	2.65937e-08	0.0504411	0.00129246	30.9388
				rs4970758	A	G	A	G	-0.0083	-0.0159	0.2916	0.0017	0.0152	1.04827e-06	0.295537	0.000996011	23.8354
				rs62294089	A	G	A	G	-0.0127	0.0119	0.0998	0.0028	0.0228	5.74089e-06	0.601719	0.000859719	20.571
				rs6573200	A	G	A	G	0.0114	0.0158	0.8521	0.0022	0.0189	2.19733e-07	0.403167	0.0011218	26.849
				rs6892620	A	T	A	T	-0.008	-0.0014	0.6767	0.0017	0.0148	2.5277e-06	0.924637	0.000925377	22.1435
				rs76849909	A	G	A	G	-0.0122	-0.0154	0.1046	0.0026	0.0245	2.7014e-06	0.52963	0.000920051	22.0159
				rs9112	A	G	A	G	0.0098	0.0012	0.4134	0.0018	0.017	5.19673e-08	0.943725	0.00123825	29.6395
				rs9984346	A	G	A	G	-0.01	0.0032	0.8145	0.0021	0.0178	1.91774e-06	0.857329	0.00094752	22.6738
	whole cortex	global	ALS	rs10016059	T	C	T	C	-0.0038	0.0255	0.6621	0.0008	0.0148	2.03e-06	0.0848934	0.000942793	22.5606
				rs10746127	T	C	T	C	0.0038	-0.0063	0.6023	0.0008	0.0147	2.03e-06	0.668235	0.000942793	22.5606
				rs113362557	T	C	T	C	0.0047	-0.0156	0.8319	0.001	0.0182	2.6e-06	0.391366	0.000923067	22.0882
				rs11692435	A	G	A	G	-0.0091	0.0151	0.091	0.0015	0.0249	1.31e-09	0.544232	0.00153699	36.8014
				rs11708974	T	C	T	C	0.0035	0.0101	0.4778	0.0008	0.0139	1.21e-05	0.46746	0.000799921	19.139
				rs117826338	T	C	T	C	0.0062	0.0139	0.1353	0.0012	0.0205	2.38e-07	0.497741	0.00111526	26.6922
				rs1180331	A	G	A	G	0.0039	-0.0064	0.461	0.0008	0.0138	1.09e-06	0.642814	0.000993016	23.7636
				rs12543282	T	C	T	C	0.0043	0.0271	0.2395	0.0009	0.0164	1.77e-06	0.0984451	0.000953841	22.8253
				rs12815451	T	C	T	C	-0.007	0.0078	0.8481	0.0015	0.0199	3.06e-06	0.695088	0.000910032	21.776
				rs12938775	A	G	A	G	-0.0043	0.0026	0.501	0.0009	0.0138	1.77e-06	0.850559	0.000953841	22.8253
				rs1948542	T	C	T	C	-0.0051	-0.0094	0.7868	0.0009	0.0167	1.46e-08	0.573521	0.00134125	32.1084
				rs2002058	T	C	T	C	0.0046	-0.0089	0.1892	0.001	0.0184	4.22e-06	0.628602	0.00088424	21.1582
				rs2316766	T	G	T	G	0.0069	-0.0304	0.2098	0.0011	0.0166	3.55e-10	0.067052	0.001643	39.3438
				rs2575366	T	C	T	C	0.0038	-0.0036	0.6304	0.0008	0.0142	2.03e-06	0.799866	0.000942793	22.5606
				rs28391220	A	C	A	C	0.004	-0.0221	0.435	0.0008	0.0141	5.73e-07	0.117027	0.00104454	24.9979
				rs3770776	A	G	A	G	-0.0039	0.0009	0.5701	0.0008	0.0139	1.09e-06	0.948374	0.000993016	23.7636
				rs3816046	T	C	T	C	-0.0041	-0.0079	0.3206	0.0008	0.0148	2.98e-07	0.593491	0.00109736	26.2634
				rs40565	T	C	T	C	0.0048	-0.0156	0.8108	0.001	0.0177	1.59e-06	0.378125	0.000962726	23.0381
				rs4752926	T	C	T	C	0.0036	0.0209	0.6236	0.0008	0.014	6.8e-06	0.135475	0.000846245	20.2483
				rs4772440	T	C	T	C	-0.0036	-0.011	0.4224	0.0008	0.0142	6.8e-06	0.438548	0.000846245	20.2483
				rs5756894	A	C	A	C	0.0035	-0.0147	0.6043	0.0008	0.0141	1.21e-05	0.297155	0.000799921	19.139
				rs6961970	A	C	A	C	0.0041	0.0142	0.2334	0.0009	0.0167	5.22e-06	0.395159	0.00086725	20.7514
				rs7085635	T	C	T	C	-0.0054	-0.0045	0.1209	0.0011	0.0199	9.15e-07	0.8211	0.00100694	24.0972
				rs7215205	T	C	T	C	0.0036	0.0111	0.3674	0.0008	0.0144	6.8e-06	0.440806	0.000846245	20.2483
				rs7549825	A	G	A	G	-0.004	-0.0141	0.6916	0.0008	0.0149	5.73e-07	0.343991	0.00104454	24.9979
				rs7683042	A	G	A	G	0.0036	0.0082	0.5972	0.0008	0.014	6.8e-06	0.558068	0.000846245	20.2483
				rs7824177	A	G	A	G	0.0059	0.0104	0.8384	0.001	0.0184	3.64e-09	0.571926	0.00145382	34.8071
				rs7957460	A	G	A	G	-0.0037	-0.0075	0.6732	0.0008	0.0143	3.75e-06	0.599948	0.000893869	21.3888

## Sheet: Table S4
	Table S4 Summary of genetic variants used to estimate the effect of cortical thickness (adjusted for the respective global measures) on amyotrophic lateral sclerosis (ALS) risk
	Exposure	Lobe	outcome	SNP	effect_allele.exposure	other_allele.exposure	effect_allele.outcome	other_allele.outcome	beta exposure	beta outcome	eaf.exposure	se exposure	se outcome	pval exposure	pval outcome	R squared	F
	bankssts	temporal	ALS	rs10782438	T	C	T	C	-0.0079	0.0233	0.5695	0.0009	0.0138	1.66736e-18	0.0913334	0.00321226	77.0429
				rs11259736	A	G	A	G	-0.0072	0.0022	0.1658	0.0014	0.0201	2.70591e-07	0.912843	0.00110501	26.4468
				rs11710662	A	G	A	G	-0.0067	-0.0162	0.7921	0.0013	0.0178	2.55197e-07	0.362763	0.00110973	26.5599
				rs13311548	T	C	T	C	0.0065	0.0117	0.1719	0.0013	0.0182	5.73303e-07	0.520317	0.00104454	24.9979
				rs13430823	T	C	T	C	0.0048	0.005	0.6845	0.001	0.0152	1.58666e-06	0.742195	0.000962726	23.0381
				rs17116479	T	C	T	C	-0.0054	-0.0081	0.7669	0.0011	0.0164	9.14996e-07	0.621375	0.00100694	24.0972
				rs28423057	T	C	T	C	0.0137	0.0121	0.0285	0.003	0.0408	4.95541e-06	0.766796	0.000871482	20.8527
				rs34061468	T	G	T	G	0.0051	-0.0106	0.2237	0.0011	0.0168	3.54592e-06	0.528072	0.000898263	21.4941
				rs7022359	T	C	T	C	0.0052	0.0221	0.5898	0.0009	0.0139	7.56937e-09	0.111851	0.00139429	33.3799
	caudal anterior cingulate	frontal	ALS	rs10980625	T	C	T	C	0.0118	-0.0066	0.1086	0.0025	0.0223	2.35845e-06	0.767257	0.000930932	22.2765
				rs116803501	A	G	A	G	-0.0217	-0.0403	0.0375	0.0046	0.0442	2.38888e-06	0.361893	0.000929905	22.2519
				rs11986545	T	C	T	C	0.0083	0.0265	0.3023	0.0016	0.0148	2.13136e-07	0.0733671	0.00112426	26.9079
				rs1207616	T	G	T	G	0.01	-0.0068	0.1754	0.0022	0.0241	5.48168e-06	0.777823	0.000863412	20.6594
				rs57604499	T	C	T	C	-0.0288	-0.0469	0.9793	0.006	0.0512	1.58666e-06	0.359659	0.000962726	23.0381
				rs61966705	A	G	A	G	-0.0079	-0.014	0.656	0.0017	0.0145	3.36701e-06	0.334286	0.000902408	21.5933
				rs73528979	A	G	A	G	0.0112	0.006	0.146	0.0022	0.0188	3.56351e-07	0.749614	0.00108283	25.9152
				rs77222791	T	C	T	C	-0.0192	0.0315	0.9481	0.0041	0.0349	2.82807e-06	0.366749	0.000916379	21.928
				rs7737603	T	C	T	C	0.0115	-0.0179	0.8748	0.0023	0.0206	5.73303e-07	0.384884	0.00104454	24.9979
				rs77868392	A	G	A	G	0.0084	-0.0006	0.7585	0.0018	0.0158	3.06125e-06	0.969708	0.000910032	21.776
				rs78185953	T	G	T	G	0.0264	-0.0064	0.0262	0.0056	0.0465	2.4256e-06	0.890529	0.000928682	22.2226
				rs8079031	A	C	A	C	-0.008	-0.0135	0.6328	0.0017	0.0141	2.5277e-06	0.338342	0.000925377	22.1435
				rs9929528	T	G	T	G	0.012	-0.0202	0.6087	0.0022	0.0154	4.90983e-08	0.189625	0.00124284	29.7496
	caudal middle frontal	frontal	ALS	rs10503002	T	C	T	C	0.0045	0.0183	0.1893	0.0009	0.0173	5.73303e-07	0.290145	0.00104454	24.9979
				rs10875632	T	G	T	G	-0.0041	-0.0286	0.2093	0.0009	0.0169	5.22473e-06	0.0905873	0.00086725	20.7514
				rs11647755	A	G	A	G	0.0097	-0.0355	0.051	0.002	0.0365	1.23461e-06	0.330751	0.000982868	23.5205
				rs12731942	A	C	A	C	-0.0051	-0.0172	0.1396	0.0011	0.0218	3.54592e-06	0.430117	0.000898263	21.4941
				rs13135092	A	G	A	G	-0.0078	-0.0354	0.9236	0.0014	0.0252	2.52659e-08	0.160092	0.00129661	31.0382
				rs143143078	T	C	T	C	-0.005	0.0077	0.1823	0.001	0.0178	5.73303e-07	0.665317	0.00104454	24.9979
				rs1826601	T	C	T	C	0.0033	0.0125	0.433	0.0007	0.0138	2.4256e-06	0.365043	0.000928682	22.2226
				rs199441	A	G	A	G	-0.0043	-0.0352	0.2097	0.0009	0.0176	1.77243e-06	0.0455003	0.000953841	22.8253
				rs35233427	A	G	A	G	-0.0144	0.0317	0.0177	0.0031	0.0455	3.39811e-06	0.485988	0.000901672	21.5757
				rs3845731	A	G	A	G	-0.004	0.0049	0.207	0.0009	0.017	8.81193e-06	0.773167	0.000825496	19.7514
				rs58186954	T	C	T	C	-0.0057	-0.0362	0.128	0.0012	0.0231	2.03417e-06	0.117091	0.000942793	22.5606
				rs697510	T	C	T	C	-0.0033	-0.0088	0.5346	0.0007	0.0142	2.4256e-06	0.535443	0.000928682	22.2226
				rs73006822	T	C	T	C	-0.0056	0.0209	0.151	0.0011	0.0202	3.56351e-07	0.300831	0.00108283	25.9152
				rs75162052	T	C	T	C	0.0056	-0.0233	0.8791	0.0011	0.0209	3.56351e-07	0.264922	0.00108283	25.9152
				rs76264002	A	G	A	G	-0.0156	-0.0025	0.9836	0.0034	0.0578	4.47009e-06	0.9655	0.000879727	21.0501
				rs76399414	A	G	A	G	-0.0058	-0.0249	0.8912	0.0012	0.0214	1.34266e-06	0.244606	0.000976131	23.3592
	cuneus	occipital	ALS	rs10485804	A	G	A	G	0.0046	-0.0036	0.3918	0.001	0.016	4.22491e-06	0.821979	0.00088424	21.1582
				rs11086597	A	G	A	G	0.004	-0.0071	0.4981	0.0009	0.0139	8.81193e-06	0.609497	0.000825496	19.7514
				rs117923045	T	G	T	G	0.0262	-0.025	0.0109	0.0049	0.1095	8.94543e-08	0.819405	0.00119435	28.5874
				rs12206069	A	G	A	G	0.0053	-0.0183	0.1508	0.0011	0.0196	1.44872e-06	0.350472	0.000970026	23.2129
				rs12810533	A	G	A	G	0.0051	-0.0025	0.2687	0.001	0.0154	3.39653e-07	0.87104	0.00108669	26.0078
				rs13107325	T	C	T	C	-0.0099	0.0445	0.0702	0.0017	0.0262	5.76177e-09	0.0894185	0.00141643	33.9107
				rs13254656	A	G	A	G	-0.0044	-0.017	0.7001	0.0009	0.015	1.01407e-06	0.257074	0.000998677	23.8992
				rs67967684	T	C	T	C	0.0095	-0.0155	0.9532	0.0021	0.0339	6.07364e-06	0.647508	0.000855216	20.4631
				rs78871416	T	C	T	C	-0.0211	0.1049	0.0147	0.0046	0.0675	4.49754e-06	0.120167	0.000879237	21.0384
				rs9511935	T	C	T	C	-0.0049	-0.0274	0.7887	0.001	0.0169	9.58367e-07	0.104953	0.00100322	24.008
	entorhinal	temporal	ALS	rs147439352	A	G	A	G	0.0158	0.019	0.1574	0.0034	0.0191	3.36701e-06	0.319851	0.000902408	21.5933
				rs151173926	T	C	T	C	-0.0648	0.1844	0.0138	0.0133	0.1145	1.10373e-06	0.107293	0.000991869	23.7362
				rs17790381	A	G	A	G	0.0163	0.0055	0.2114	0.0031	0.0176	1.45579e-07	0.754661	0.00115502	27.6449
				rs2187986	A	G	A	G	-0.0114	-0.0074	0.4694	0.0024	0.0138	2.03417e-06	0.591798	0.000942793	22.5606
				rs240311	A	C	A	C	0.0369	0.0569	0.0317	0.008	0.0443	3.97855e-06	0.198994	0.000889048	21.2734
				rs2916159	A	G	A	G	0.0113	0.0184	0.4006	0.0024	0.0139	2.4975e-06	0.185589	0.00092634	22.1665
				rs4791332	T	C	T	C	0.0139	-0.0022	0.6166	0.0026	0.0141	8.98429e-08	0.876011	0.001194	28.579
				rs6436506	T	C	T	C	-0.012	-0.0118	0.3657	0.0025	0.014	1.58666e-06	0.399308	0.000962726	23.0381
				rs72812170	A	C	A	C	-0.0211	0.0344	0.1174	0.0037	0.0212	1.17923e-08	0.104666	0.00135834	32.5181
				rs73557202	A	G	A	G	-0.0225	-0.0019	0.9156	0.0048	0.0263	2.76563e-06	0.942408	0.000918168	21.9708
				rs77556388	A	G	A	G	-0.0269	-0.009	0.0887	0.0056	0.0274	1.5586e-06	0.742558	0.000964158	23.0724
				rs8059496	A	G	A	G	-0.018	0.0182	0.2252	0.0029	0.0166	5.40411e-10	0.27291	0.00160875	38.5223
				rs9872099	A	G	A	G	-0.0175	0.0343	0.1379	0.0036	0.02	1.16729e-06	0.0863452	0.000987372	23.6284
	frontal pole	frontal	ALS	rs117974438	T	C	T	C	-0.0534	-0.1239	0.9855	0.0112	0.1526	1.86196e-06	0.416834	0.000949888	22.7306
				rs1413205	T	C	T	C	-0.0088	0.0014	0.6274	0.0018	0.0152	1.01407e-06	0.926614	0.000998677	23.8992
				rs1973171	A	G	A	G	-0.0119	-0.0128	0.1223	0.0026	0.0209	4.71865e-06	0.540247	0.000875398	20.9465
				rs35168340	T	C	T	C	0.0084	0.0128	0.3884	0.0017	0.0141	7.76526e-07	0.363983	0.00102013	24.4132
				rs4346360	T	C	T	C	0.0354	-0.0526	0.018	0.0075	0.1107	2.35845e-06	0.634674	0.000930932	22.2765
				rs56023709	A	C	A	C	0.0139	-0.0278	0.3881	0.0017	0.0147	2.92279e-16	0.0586035	0.00278842	66.8491
				rs66900966	A	G	A	G	0.0155	-0.0042	0.9077	0.0033	0.0255	2.6405e-06	0.869175	0.000921878	22.0597
				rs6806342	T	C	T	C	-0.0217	-0.0035	0.0485	0.0047	0.036	3.89287e-06	0.92255	0.00089079	21.3151
				rs73596628	T	C	T	C	-0.0187	0.0269	0.9396	0.0037	0.0288	4.32529e-07	0.35029	0.00106722	25.5413
				rs748319	T	C	T	C	-0.0119	0.0071	0.1476	0.0024	0.0195	7.11005e-07	0.715781	0.00102722	24.583
				rs77128055	A	G	A	G	-0.0174	-0.0062	0.9313	0.0035	0.0289	6.64614e-07	0.830132	0.00103265	24.713
				rs7723073	A	G	A	G	0.0096	-0.0011	0.2917	0.0021	0.0166	4.8441e-06	0.947167	0.000873299	20.8962
				rs78759106	T	C	T	C	-0.0117	-0.0172	0.8465	0.0024	0.0212	1.08808e-06	0.417181	0.000993016	23.7636
				rs9828792	A	G	A	G	-0.0096	0.0154	0.7286	0.002	0.016	1.58666e-06	0.335799	0.000962726	23.0381
	fusiform	temporal	ALS	rs10767626	A	G	A	G	0.0036	0.0201	0.6164	0.0008	0.014	6.79535e-06	0.151084	0.000846245	20.2483
				rs2046281	T	G	T	G	0.004	0.0003	0.4257	0.0009	0.0139	8.81193e-06	0.982781	0.000825496	19.7514
				rs3742960	T	C	T	C	-0.0041	0.0041	0.5462	0.0008	0.0136	2.97538e-07	0.763056	0.00109736	26.2634
				rs380129	A	G	A	G	-0.0036	0.0124	0.3877	0.0008	0.0141	6.79535e-06	0.379167	0.000846245	20.2483
				rs61819721	A	G	A	G	0.0062	0.0464	0.1341	0.0013	0.0221	1.84931e-06	0.0357687	0.000950435	22.7437
				rs62308301	A	G	A	G	-0.0137	-0.0535	0.0225	0.0028	0.0512	9.93825e-07	0.296059	0.0010003	23.938
				rs6658111	T	G	T	G	-0.0059	-0.0051	0.6309	0.0009	0.0151	5.54351e-11	0.735553	0.00179423	42.9717
				rs6827388	A	G	A	G	0.0058	-0.0235	0.1311	0.0012	0.0224	1.34266e-06	0.294129	0.000976131	23.3592
				rs7237355	T	C	T	C	0.0037	0.002	0.3712	0.0008	0.0141	3.74598e-06	0.887203	0.000893869	21.3888
	inferior parietal	parietal	ALS	rs10776514	T	G	T	G	0.0027	-0.0131	0.6481	0.0006	0.0148	6.79535e-06	0.376084	0.000846245	20.2483
				rs111915190	A	C	A	C	0.0119	0.0595	0.0214	0.0024	0.0539	7.11005e-07	0.269638	0.00102722	24.583
				rs11259243	A	G	A	G	-0.0027	0.0015	0.4732	0.0006	0.0137	6.79535e-06	0.912815	0.000846245	20.2483
				rs117696510	A	G	A	G	-0.0118	-0.075	0.9803	0.0025	0.0582	2.35845e-06	0.197516	0.000930932	22.2765
				rs12411805	T	C	T	C	0.0033	0.001	0.2634	0.0007	0.0159	2.4256e-06	0.949852	0.000928682	22.2226
				rs148015643	T	C	T	C	0.0153	0.107	0.0147	0.0033	0.0678	3.54592e-06	0.114526	0.000898263	21.4941
				rs2575850	T	C	T	C	-0.003	0.0069	0.566	0.0006	0.0137	5.73303e-07	0.614508	0.00104454	24.9979
				rs35645198	T	C	T	C	0.0032	-0.0287	0.2468	0.0007	0.0156	4.8441e-06	0.0658059	0.000873299	20.8962
				rs4506714	T	C	T	C	-0.003	-0.0012	0.3179	0.0006	0.015	5.73303e-07	0.936237	0.00104454	24.9979
				rs4886512	T	C	T	C	-0.0069	-0.0428	0.9372	0.0015	0.0318	4.22491e-06	0.178331	0.00088424	21.1582
				rs76659172	T	C	T	C	-0.0131	0.0201	0.9761	0.0026	0.0488	4.69289e-07	0.680424	0.00106065	25.384
				rs7704160	T	C	T	C	-0.0047	0.0033	0.8988	0.001	0.0224	2.60161e-06	0.882878	0.000923067	22.0882
				rs77103055	A	G	A	G	-0.0055	-0.029	0.9153	0.0011	0.0272	5.73303e-07	0.286344	0.00104454	24.9979
	inferior temporal	temporal	ALS	rs10069731	T	G	T	G	0.0045	-0.0346	0.2655	0.001	0.0153	6.79535e-06	0.0237322	0.000846245	20.2483
				rs10737418	A	G	A	G	0.0041	0.008	0.4913	0.0009	0.0137	5.22473e-06	0.55926	0.00086725	20.7514
				rs10962588	T	C	T	C	0.0076	0.023	0.9176	0.0016	0.0256	2.03417e-06	0.368952	0.000942793	22.5606
				rs11590932	T	C	T	C	-0.005	0.0025	0.7518	0.001	0.0156	5.73303e-07	0.872679	0.00104454	24.9979
				rs13424020	A	G	A	G	-0.0057	-0.0032	0.8162	0.0012	0.0187	2.03417e-06	0.864127	0.000942793	22.5606
				rs147194389	T	C	T	C	-0.0068	0.0025	0.1095	0.0015	0.0223	5.80601e-06	0.910738	0.000858817	20.5494
				rs149132429	A	C	A	C	0.0083	-0.0417	0.9241	0.0017	0.0248	1.04827e-06	0.0926752	0.000996011	23.8354
				rs1844861	T	C	T	C	-0.0045	0.019	0.3053	0.001	0.0146	6.79535e-06	0.193132	0.000846245	20.2483
				rs2124546	A	G	A	G	-0.0048	-0.0201	0.7152	0.001	0.0173	1.58666e-06	0.245297	0.000962726	23.0381
				rs4939764	A	G	A	G	-0.0049	-0.0137	0.2604	0.001	0.0159	9.58367e-07	0.388888	0.00100322	24.008
				rs55979424	T	C	T	C	0.006	-0.0322	0.2213	0.0011	0.0162	4.90983e-08	0.0468499	0.00124284	29.7496
				rs60239918	T	C	T	C	-0.0134	0.0299	0.0394	0.0029	0.0398	3.82467e-06	0.452498	0.000892205	21.349
				rs7559619	A	G	A	G	-0.0044	-0.0105	0.6106	0.001	0.015	1.08251e-05	0.483927	0.000809082	19.3584
				rs907278	T	C	T	C	0.0048	-0.0105	0.5487	0.001	0.0147	1.58666e-06	0.475051	0.000962726	23.0381
	insula	temporal	ALS	rs10204395	A	C	A	C	-0.0051	-0.0004	0.7745	0.0011	0.0165	3.54592e-06	0.980659	0.000898263	21.4941
				rs10980625	T	C	T	C	0.0101	-0.0066	0.1087	0.0015	0.0223	1.6582e-11	0.767257	0.00189268	45.334
				rs11086605	A	G	A	G	0.0131	0.0197	0.957	0.0025	0.0413	1.60577e-07	0.633364	0.0011471	27.4553
				rs114898174	A	G	A	G	0.0135	0.0111	0.0353	0.0028	0.0423	1.42534e-06	0.793004	0.000971333	23.2442
				rs11884157	T	C	T	C	-0.0057	-0.0159	0.8216	0.0012	0.0178	2.03417e-06	0.371719	0.000942793	22.5606
				rs12711472	A	C	A	C	0.0052	-0.0291	0.3889	0.0009	0.0149	7.56937e-09	0.0508172	0.00139429	33.3799
				rs13250929	A	G	A	G	-0.0055	-0.0031	0.8075	0.0012	0.0173	4.57622e-06	0.857788	0.000877849	21.0052
				rs2242189	T	C	T	C	-0.0044	-0.0037	0.6267	0.0009	0.0145	1.01407e-06	0.79859	0.000998677	23.8992
				rs2673053	T	C	T	C	-0.0044	-0.0014	0.6549	0.0009	0.0141	1.01407e-06	0.920907	0.000998677	23.8992
				rs2733095	A	G	A	G	0.0054	0.003	0.2341	0.0012	0.0165	6.79535e-06	0.855725	0.000846245	20.2483
				rs28582509	T	C	T	C	-0.0065	0.0054	0.8011	0.0012	0.0173	6.07204e-08	0.754935	0.00122566	29.3378
				rs36032364	A	G	A	G	0.0047	-0.0056	0.3055	0.001	0.0149	2.60161e-06	0.707037	0.000923067	22.0882
				rs4944549	T	C	T	C	0.0064	-0.0203	0.1451	0.0013	0.0191	8.51939e-07	0.28786	0.00101268	24.2347
				rs80008719	A	G	A	G	-0.0072	-0.0003	0.1041	0.0015	0.0218	1.58666e-06	0.98902	0.000962726	23.0381
				rs9471172	T	C	T	C	-0.0054	0.0222	0.238	0.0011	0.0163	9.14996e-07	0.17321	0.00100694	24.0972
				rs9497871	T	C	T	C	0.0054	0.0133	0.8084	0.0012	0.0177	6.79535e-06	0.452404	0.000846245	20.2483
				rs9669278	T	C	T	C	0.0045	0.0193	0.4833	0.0009	0.014	5.73303e-07	0.168027	0.00104454	24.9979
				rs9889528	T	C	T	C	0.0047	-0.0143	0.3972	0.001	0.0148	2.60161e-06	0.333936	0.000923067	22.0882
	isthmus cingulate	parietal	ALS	rs10067618	A	G	A	G	0.0081	0.0338	0.4025	0.0013	0.014	4.6415e-10	0.0157661	0.00162113	38.8192
				rs11027462	T	C	T	C	-0.0073	-0.0143	0.4642	0.0015	0.0145	1.13496e-06	0.324032	0.000989628	23.6825
				rs114236008	T	C	T	C	-0.0198	0.0533	0.028	0.0041	0.0435	1.37036e-06	0.220467	0.000974491	23.3199
				rs117379775	T	C	T	C	0.0166	-0.063	0.0474	0.0036	0.0388	4.00522e-06	0.104437	0.000888513	21.2606
				rs12368809	T	C	T	C	0.0078	-0.0052	0.3625	0.0014	0.0142	2.52659e-08	0.714218	0.00129661	31.0382
				rs12412476	T	C	T	C	-0.0068	0.0123	0.3248	0.0014	0.0148	1.19092e-06	0.405928	0.000985762	23.5899
				rs2062727	A	C	A	C	-0.0072	0.0334	0.2319	0.0016	0.0161	6.79535e-06	0.0380297	0.000846245	20.2483
				rs2839641	T	C	T	C	0.006	0.0068	0.4366	0.0013	0.0137	3.92368e-06	0.619647	0.000890159	21.3
				rs34929358	A	G	A	G	-0.0097	-0.0058	0.1448	0.002	0.0214	1.23461e-06	0.786369	0.000982868	23.5205
				rs3739085	T	C	T	C	0.0078	-0.0136	0.3998	0.0013	0.0139	1.97318e-09	0.327868	0.00150345	35.997
				rs447259	T	C	T	C	0.0075	0.0064	0.7877	0.0016	0.0169	2.76563e-06	0.704912	0.000918168	21.9708
				rs4962691	T	C	T	C	-0.0093	0.0172	0.5757	0.0013	0.0139	8.43796e-13	0.215935	0.00213594	51.1732
				rs6947897	A	G	A	G	-0.0088	0.0183	0.749	0.0015	0.0157	4.44643e-09	0.243774	0.00143746	34.4149
				rs7047030	T	C	T	C	0.01	0.0079	0.1162	0.0021	0.0227	1.91774e-06	0.727827	0.00094752	22.6738
				rs73077157	A	C	A	C	0.0103	-0.0065	0.8721	0.0021	0.0212	9.35407e-07	0.759145	0.00100517	24.0547
				rs751670	A	G	A	G	0.0091	0.0142	0.1623	0.0019	0.02	1.67219e-06	0.477704	0.000958512	22.9371
				rs775762	T	C	T	C	-0.0063	-0.0255	0.5946	0.0013	0.0137	1.25878e-06	0.0626999	0.000981311	23.4832
				rs7806211	T	C	T	C	0.0069	0.0029	0.7551	0.0015	0.0168	4.22491e-06	0.862951	0.00088424	21.1582
				rs79282176	A	G	A	G	0.0154	-0.0192	0.0407	0.0033	0.0374	3.06125e-06	0.607693	0.000910032	21.776
				rs817495	A	G	A	G	-0.0061	0.0022	0.5962	0.0013	0.0139	2.7014e-06	0.874241	0.000920051	22.0159
				rs9870832	T	C	T	C	0.0068	-0.0303	0.5595	0.0013	0.0137	1.68806e-07	0.0269889	0.00114307	27.3587
	lateral occipital	occipital	ALS	rs1108048	A	G	A	G	0.0035	0.032	0.5347	0.0008	0.0145	1.21432e-05	0.0273213	0.000799921	19.139
				rs113277347	T	C	T	C	0.006	-0.0028	0.1122	0.0013	0.0237	3.92368e-06	0.905954	0.000890159	21.3
				rs12473648	T	C	T	C	-0.0082	-0.0443	0.0551	0.0017	0.0329	1.4104e-06	0.17814	0.000972179	23.2645
				rs12517451	T	C	T	C	0.0044	-0.0343	0.2487	0.0008	0.0159	3.79791e-08	0.0309875	0.00126362	30.2475
				rs13107325	T	C	T	C	-0.0083	0.0445	0.0704	0.0014	0.0262	3.05581e-09	0.0894185	0.00146791	35.145
				rs1411164	A	C	A	C	0.0074	-0.0372	0.9311	0.0013	0.0261	1.25334e-08	0.154074	0.0013534	32.3997
				rs248683	T	C	T	C	0.0035	-0.0358	0.6488	0.0007	0.0143	5.73303e-07	0.0122973	0.00104454	24.9979
				rs34635363	A	G	A	G	0.0043	0.0016	0.3582	0.0008	0.0151	7.65827e-08	0.915614	0.0012069	28.8882
				rs4381813	A	C	A	C	0.0034	-0.0111	0.3945	0.0007	0.0145	1.19092e-06	0.443964	0.000985762	23.5899
				rs4455634	A	G	A	G	0.0042	-0.0232	0.7978	0.0009	0.0173	3.06125e-06	0.179907	0.000910032	21.776
				rs56252104	T	C	T	C	0.0041	0.0107	0.2625	0.0008	0.0165	2.97538e-07	0.516671	0.00109736	26.2634
				rs595789	T	C	T	C	0.0034	-0.0003	0.5407	0.0007	0.0137	1.19092e-06	0.982529	0.000985762	23.5899
				rs6790056	A	G	A	G	-0.0032	0.012	0.5887	0.0007	0.014	4.8441e-06	0.391366	0.000873299	20.8962
				rs73650984	T	C	T	C	-0.0175	-0.0387	0.016	0.0038	0.1001	4.11945e-06	0.699042	0.000886263	21.2067
	lateral orbitofrontal	frontal	ALS	rs10804832	T	G	T	G	0.0046	-0.0271	0.7521	0.001	0.0164	4.22491e-06	0.0984451	0.00088424	21.1582
				rs10832960	A	G	A	G	0.0041	-0.0017	0.533	0.0009	0.0138	5.22473e-06	0.901958	0.00086725	20.7514
				rs12827555	A	G	A	G	0.0059	-0.0267	0.187	0.0011	0.0179	8.1563e-08	0.135799	0.00120181	28.7662
				rs148143469	T	C	T	C	-0.0177	0.0674	0.0263	0.0037	0.05	1.72026e-06	0.177658	0.000956238	22.8827
				rs2730250	A	G	A	G	0.0042	0.001	0.5582	0.0009	0.0143	3.06125e-06	0.944249	0.000910032	21.776
				rs59698523	T	C	T	C	0.005	-0.0032	0.5415	0.0009	0.0136	2.7673e-08	0.81398	0.00128924	30.8616
				rs62394879	A	G	A	G	0.0085	-0.0168	0.0949	0.0017	0.0252	5.73303e-07	0.504985	0.00104454	24.9979
				rs6983575	T	C	T	C	0.0049	-0.0196	0.7188	0.001	0.0152	9.58367e-07	0.197233	0.00100322	24.008
	lingual	occipital	ALS	rs10193343	A	G	A	G	0.0038	0.0057	0.6396	0.0008	0.0142	2.03417e-06	0.688119	0.000942793	22.5606
				rs10495963	T	C	T	C	0.0048	-0.0179	0.7181	0.0008	0.0156	1.97318e-09	0.251202	0.00150345	35.997
				rs10794513	A	G	A	G	0.004	0.012	0.2168	0.0009	0.0167	8.81193e-06	0.47241	0.000825496	19.7514
				rs10972596	T	G	T	G	-0.0077	0.0115	0.0584	0.0017	0.0306	5.91481e-06	0.707053	0.000857333	20.5139
				rs1111990	T	C	T	C	-0.0043	0.0244	0.2226	0.0009	0.0173	1.77243e-06	0.15842	0.000953841	22.8253
				rs11743024	A	G	A	G	0.0035	0.005	0.352	0.0008	0.0144	1.21432e-05	0.728424	0.000799921	19.139
				rs11760588	A	G	A	G	0.0057	0.0109	0.1279	0.0011	0.0203	2.19733e-07	0.591305	0.0011218	26.849
				rs11800497	A	G	A	G	-0.004	0.0016	0.797	0.0009	0.0174	8.81193e-06	0.926735	0.000825496	19.7514
				rs12529704	T	G	T	G	-0.004	0.0193	0.2238	0.0009	0.0162	8.81193e-06	0.233513	0.000825496	19.7514
				rs12591705	T	C	T	C	0.0035	0.0156	0.4777	0.0007	0.0138	5.73303e-07	0.258293	0.00104454	24.9979
				rs12756908	A	G	A	G	-0.0039	-0.0026	0.2923	0.0008	0.0152	1.08808e-06	0.864182	0.000993016	23.7636
				rs13135092	A	G	A	G	0.0074	-0.0354	0.9233	0.0014	0.0252	1.25215e-07	0.160092	0.00116718	27.9364
				rs13180395	T	C	T	C	0.0047	0.003	0.7036	0.0009	0.0165	1.76789e-07	0.855725	0.00113934	27.2693
				rs2066566	A	C	A	C	-0.0052	0.0395	0.8805	0.0011	0.0208	2.27556e-06	0.0575594	0.000933801	22.3452
				rs2271845	T	C	T	C	-0.0035	-0.0124	0.6966	0.0008	0.0157	1.21432e-05	0.429639	0.000799921	19.139
				rs3911964	A	G	A	G	-0.0039	-0.0004	0.2364	0.0009	0.0171	1.46868e-05	0.981338	0.000784769	18.7762
				rs61962166	A	G	A	G	0.004	-0.0028	0.2439	0.0008	0.0161	5.73303e-07	0.861934	0.00104454	24.9979
				rs6419469	A	G	A	G	-0.004	-0.0288	0.6725	0.0008	0.0149	5.73303e-07	0.0532503	0.00104454	24.9979
				rs6651108	T	G	T	G	-0.0099	0.021	0.0308	0.0022	0.0436	6.79535e-06	0.630054	0.000846245	20.2483
				rs73239706	T	C	T	C	-0.004	0.0001	0.2904	0.0008	0.0149	5.73303e-07	0.994645	0.00104454	24.9979
				rs76021370	T	G	T	G	0.0128	-0.0255	0.0268	0.0027	0.0507	2.12938e-06	0.614993	0.000939124	22.4727
				rs9517935	A	G	A	G	0.0037	0.0011	0.339	0.0008	0.0146	3.74598e-06	0.939942	0.000893869	21.3888
				rs9569757	A	G	A	G	-0.0043	0.0046	0.5778	0.0007	0.0138	8.10502e-10	0.738883	0.00157578	37.7315
	medial orbitofrontal	frontal	ALS	rs35515850	A	G	A	G	-0.0064	-0.0153	0.1945	0.0013	0.0171	8.51939e-07	0.370928	0.00101268	24.2347
				rs6838226	A	G	A	G	-0.0048	-0.015	0.4425	0.001	0.014	1.58666e-06	0.283977	0.000962726	23.0381
				rs7201427	A	G	A	G	-0.0051	-0.006	0.6928	0.0011	0.0151	3.54592e-06	0.691109	0.000898263	21.4941
				rs7577573	A	G	A	G	-0.0054	-0.0072	0.2511	0.0012	0.0161	6.79535e-06	0.654727	0.000846245	20.2483
				rs765724	T	C	T	C	-0.0051	0.0023	0.3611	0.0011	0.0143	3.54592e-06	0.87222	0.000898263	21.4941
				rs77996129	T	C	T	C	0.0175	0.0325	0.9745	0.0036	0.0492	1.16729e-06	0.508889	0.000987372	23.6284
				rs78728690	A	G	A	G	-0.0082	-0.0159	0.8449	0.0014	0.0186	4.70898e-09	0.39264	0.00143281	34.3033
				rs8098565	A	G	A	G	-0.0049	-0.0003	0.3775	0.0011	0.0146	8.40711e-06	0.983606	0.000829249	19.8413
	middle temporal	temporal	ALS	rs10762574	A	C	A	C	0.0042	0.0067	0.6096	0.0009	0.0144	3.06125e-06	0.641733	0.000910032	21.776
				rs10962652	A	G	A	G	-0.0054	-0.0076	0.8439	0.0011	0.0194	9.14996e-07	0.695241	0.00100694	24.0972
				rs116626560	T	C	T	C	0.0064	-0.032	0.1207	0.0012	0.021	9.64261e-08	0.127556	0.00118828	28.4421
				rs160459	A	C	A	C	-0.0055	0.0246	0.5358	0.0008	0.0139	6.19899e-12	0.0767631	0.001973	47.2617
				rs180778842	A	G	A	G	-0.0175	0.1877	0.014	0.0037	0.0953	2.24819e-06	0.0488877	0.000934771	22.3685
				rs2691456	A	G	A	G	-0.005	0.0218	0.7897	0.001	0.0171	5.73303e-07	0.202361	0.00104454	24.9979
				rs477066	A	G	A	G	-0.004	0.0147	0.3667	0.0009	0.0141	8.81193e-06	0.297155	0.000825496	19.7514
				rs6483830	A	C	A	C	-0.0054	0.0164	0.1905	0.001	0.0174	6.66409e-08	0.345922	0.00121814	29.1576
				rs7512948	A	G	A	G	-0.0039	-0.0082	0.5412	0.0008	0.0138	1.08808e-06	0.552376	0.000993016	23.7636
				rs7558343	T	C	T	C	-0.0049	-0.0007	0.3511	0.0009	0.015	5.19673e-08	0.962779	0.00123825	29.6395
				rs7563883	T	G	T	G	-0.0048	0.0129	0.2249	0.001	0.0165	1.58666e-06	0.434321	0.000962726	23.0381
				rs7707060	T	C	T	C	0.0047	0.0083	0.707	0.0009	0.0149	1.76789e-07	0.577495	0.00113934	27.2693
				rs911737	A	G	A	G	0.0037	-0.0101	0.4134	0.0008	0.0137	3.74598e-06	0.460985	0.000893869	21.3888
				rs9307063	T	G	T	G	-0.0063	-0.0217	0.8984	0.0014	0.0226	6.79535e-06	0.336966	0.000846245	20.2483
	paracentral	frontal	ALS	rs11223404	T	C	T	C	-0.0049	-0.0093	0.2662	0.001	0.017	9.58367e-07	0.584338	0.00100322	24.008
				rs113008968	A	G	A	G	-0.0049	0.0122	0.7836	0.001	0.0167	9.58367e-07	0.465061	0.00100322	24.008
				rs11759026	A	G	A	G	-0.0064	-0.0024	0.7622	0.001	0.0163	1.55377e-10	0.882943	0.00171023	40.9566
				rs12031629	T	C	T	C	0.0046	0.0138	0.4006	0.001	0.0152	4.22491e-06	0.363934	0.00088424	21.1582
				rs12571420	T	C	T	C	-0.0065	-0.0134	0.8874	0.0014	0.0209	3.43624e-06	0.521426	0.000900778	21.5543
				rs2525990	A	G	A	G	0.0054	-0.0173	0.2932	0.0009	0.0152	1.97318e-09	0.255055	0.00150345	35.997
				rs35288226	A	G	A	G	0.0052	-0.0317	0.3405	0.0009	0.0152	7.56937e-09	0.0370216	0.00139429	33.3799
				rs3762902	T	G	T	G	-0.0049	-0.0033	0.7504	0.001	0.0164	9.58367e-07	0.840527	0.00100322	24.008
				rs57317637	T	G	T	G	0.0091	0.0193	0.9373	0.0019	0.0299	1.67219e-06	0.518613	0.000958512	22.9371
				rs588808	A	G	A	G	0.0039	-0.0278	0.5123	0.0009	0.014	1.46868e-05	0.0470651	0.000784769	18.7762
				rs61937399	A	G	A	G	0.0041	0.0072	0.4905	0.0009	0.0136	5.22473e-06	0.59652	0.00086725	20.7514
				rs7039165	A	G	A	G	0.0049	-0.0054	0.7929	0.001	0.0171	9.58367e-07	0.752162	0.00100322	24.008
				rs7494063	A	C	A	C	-0.005	0.039	0.8002	0.001	0.0181	5.73303e-07	0.0311856	0.00104454	24.9979
				rs7718291	A	G	A	G	-0.0049	-0.0083	0.8117	0.001	0.0179	9.58367e-07	0.642872	0.00100322	24.008
	parahippocampal	temporal	ALS	rs10852923	T	G	T	G	0.0097	-0.0186	0.4966	0.0021	0.0137	3.85505e-06	0.17457	0.000891571	21.3338
				rs115914417	A	G	A	G	0.0236	-0.0188	0.0548	0.0047	0.0333	5.13292e-07	0.57237	0.00105344	25.2111
				rs117373084	A	G	A	G	-0.0275	-0.0005	0.0594	0.006	0.0352	4.57622e-06	0.988667	0.000877849	21.0052
				rs13144949	T	G	T	G	0.0105	0.008	0.3407	0.0022	0.0147	1.81748e-06	0.586292	0.000951828	22.777
				rs16909919	T	C	T	C	-0.014	-0.0102	0.3395	0.0021	0.0143	2.61678e-11	0.475668	0.00185545	44.4407
				rs17400875	T	G	T	G	0.0119	0.0076	0.7404	0.0024	0.0157	7.11005e-07	0.628332	0.00102722	24.583
				rs206521	T	C	T	C	0.0108	-0.0265	0.3243	0.0022	0.0145	9.14996e-07	0.0676117	0.00100694	24.0972
				rs224690	T	C	T	C	-0.015	0.0013	0.2654	0.0024	0.0156	4.10453e-10	0.933586	0.00163113	39.0592
				rs2360967	A	G	A	G	0.0159	0.0374	0.1359	0.0033	0.0203	1.44872e-06	0.0654218	0.000970026	23.2129
				rs4310926	A	G	A	G	-0.0104	0.0103	0.5139	0.002	0.0136	1.99289e-07	0.448838	0.00112968	27.0377
				rs5174	T	C	T	C	0.0104	0.0099	0.4157	0.0021	0.0139	7.33109e-07	0.476322	0.00102476	24.524
				rs56270377	T	C	T	C	-0.0198	0.0094	0.9255	0.0043	0.0263	4.13158e-06	0.720782	0.000886027	21.201
				rs62348866	A	G	A	G	-0.0187	0.0239	0.132	0.0031	0.0203	1.61684e-09	0.23906	0.00151963	36.3851
				rs6919935	T	C	T	C	-0.0101	0.0007	0.4292	0.0021	0.0138	1.5129e-06	0.959545	0.000966547	23.1296
				rs76106967	T	C	T	C	-0.0195	0.0253	0.0824	0.0042	0.0276	3.43624e-06	0.359317	0.000900778	21.5543
				rs7638351	A	G	A	G	0.0128	0.0201	0.7891	0.0027	0.0195	2.12938e-06	0.302649	0.000939124	22.4727
				rs8028503	A	G	A	G	-0.0159	0.0155	0.138	0.003	0.0195	1.15803e-07	0.426688	0.00117349	28.0877
				rs8183037	T	C	T	C	-0.0106	0.0167	0.4216	0.0021	0.0139	4.4735e-07	0.229581	0.00106451	25.4763
				rs912431	T	C	T	C	-0.0096	-0.0276	0.5579	0.0021	0.0138	4.8441e-06	0.0455003	0.000873299	20.8962
	parsopercularis	frontal	ALS	rs10987671	T	C	T	C	-0.0065	0.0317	0.0976	0.0012	0.0227	6.07204e-08	0.162571	0.00122566	29.3378
				rs117922518	A	C	A	C	0.0088	0.0527	0.0589	0.0018	0.0337	1.01407e-06	0.117865	0.000998677	23.8992
				rs13135092	A	G	A	G	-0.0067	-0.0354	0.9226	0.0014	0.0252	1.7038e-06	0.160092	0.00095701	22.9011
				rs143482636	T	C	T	C	0.0135	0.0218	0.0215	0.0026	0.0495	2.07703e-07	0.659644	0.00112634	26.9578
				rs1440802	T	C	T	C	0.0078	-0.0105	0.9067	0.0012	0.0254	8.032e-11	0.679324	0.001764	42.2465
				rs17265513	T	C	T	C	-0.0042	-0.0374	0.8065	0.0009	0.0178	3.06125e-06	0.0356301	0.000910032	21.776
				rs201334	A	G	A	G	0.0042	-0.0038	0.8056	0.0009	0.0168	3.06125e-06	0.821053	0.000910032	21.776
				rs2769058	T	C	T	C	0.0036	0.002	0.3221	0.0008	0.0149	6.79535e-06	0.893222	0.000846245	20.2483
				rs3740220	T	C	T	C	0.0046	-0.0149	0.3864	0.0009	0.0154	3.2027e-07	0.333278	0.00109143	26.1213
				rs4906998	A	G	A	G	0.0069	-0.0306	0.0721	0.0015	0.0286	4.22491e-06	0.284651	0.00088424	21.1582
				rs61730027	T	C	T	C	0.0092	0.0486	0.0402	0.0019	0.051	1.28471e-06	0.34062	0.000979674	23.444
				rs6908100	A	G	A	G	-0.0035	0.0226	0.4585	0.0007	0.0136	5.73303e-07	0.09656	0.00104454	24.9979
				rs6961122	T	C	T	C	-0.0057	-0.0191	0.1041	0.0012	0.0253	2.03417e-06	0.450285	0.000942793	22.5606
				rs74572429	T	C	T	C	-0.0099	-0.0013	0.0374	0.0022	0.0412	6.79535e-06	0.974828	0.000846245	20.2483
				rs9459027	T	C	T	C	0.005	0.0066	0.1697	0.001	0.0189	5.73303e-07	0.726934	0.00104454	24.9979
	parsorbitalis	frontal	ALS	rs10817985	T	G	T	G	0.0068	-0.0008	0.2196	0.0014	0.0169	1.19092e-06	0.962244	0.000985762	23.5899
				rs10871753	T	G	T	G	-0.0063	-0.002	0.5148	0.0011	0.0136	1.02058e-08	0.883086	0.00137006	32.7989
				rs114048127	T	G	T	G	-0.0108	-0.0375	0.0635	0.0023	0.0274	2.65757e-06	0.17112	0.000921362	22.0473
				rs11907876	T	C	T	C	-0.0053	0.0107	0.4803	0.0011	0.014	1.44872e-06	0.444697	0.000970026	23.2129
				rs12272883	T	C	T	C	0.0055	0.0184	0.6551	0.0012	0.0145	4.57622e-06	0.204453	0.000877849	21.0052
				rs12307829	A	G	A	G	-0.0176	0.0107	0.027	0.0037	0.0444	1.96728e-06	0.809562	0.000945474	22.6248
				rs12788928	A	G	A	G	0.0109	0.0044	0.0769	0.0023	0.0272	2.14637e-06	0.871491	0.000938487	22.4575
				rs17754504	A	G	A	G	0.0072	0.0088	0.1499	0.0016	0.0198	6.79535e-06	0.656721	0.000846245	20.2483
				rs269674	T	C	T	C	-0.0071	0.0311	0.7819	0.0015	0.0179	2.20862e-06	0.0823113	0.000936194	22.4026
				rs34754191	A	C	A	C	0.0061	0.0216	0.2958	0.0012	0.0149	3.70868e-07	0.147152	0.00107961	25.8381
				rs4750072	T	C	T	C	0.0061	0.0344	0.7605	0.0013	0.0171	2.7014e-06	0.044252	0.000920051	22.0159
				rs6598968	A	G	A	G	-0.0115	-0.0116	0.0914	0.0025	0.0291	4.22491e-06	0.690169	0.00088424	21.1582
				rs72766503	T	G	T	G	-0.0087	0.011	0.2219	0.0014	0.0169	5.15586e-10	0.515119	0.00161258	38.6141
				rs936561	T	C	T	C	0.0058	-0.0248	0.3049	0.0012	0.0153	1.34266e-06	0.105036	0.000976131	23.3592
	parstriangularis	frontal	ALS	rs10494247	T	C	T	C	-0.0035	0.0047	0.5469	0.0008	0.0136	1.21432e-05	0.729652	0.000799921	19.139
				rs10878230	T	G	T	G	0.0042	0.0063	0.268	0.0009	0.0159	3.06125e-06	0.691938	0.000910032	21.776
				rs11577200	A	G	A	G	0.0063	0.0105	0.8498	0.0012	0.0201	1.52099e-07	0.6014	0.00115148	27.5602
				rs116427902	T	C	T	C	0.0188	-0.0158	0.0117	0.0041	0.0652	4.53192e-06	0.808523	0.000878628	21.0238
				rs117563153	T	G	T	G	0.0196	0.058	0.0162	0.0042	0.1211	3.06125e-06	0.631979	0.000910032	21.776
				rs148915646	A	C	A	C	0.0133	-0.0844	0.9688	0.0028	0.063	2.03417e-06	0.180349	0.000942793	22.5606
				rs34646819	T	C	T	C	-0.0147	0.0199	0.0236	0.0031	0.0669	2.11686e-06	0.766116	0.000939597	22.4841
				rs35320047	T	G	T	G	-0.0047	-0.0058	0.2653	0.0009	0.0162	1.76789e-07	0.720325	0.00113934	27.2693
				rs3811606	A	G	A	G	-0.0064	-0.0102	0.1085	0.0014	0.0229	4.8441e-06	0.65602	0.000873299	20.8962
				rs500914	T	C	T	C	0.0039	0.0224	0.471	0.0008	0.0145	1.08808e-06	0.122388	0.000993016	23.7636
				rs6003946	T	C	T	C	0.0072	-0.0002	0.0752	0.0015	0.026	1.58666e-06	0.993862	0.000962726	23.0381
				rs62531506	A	G	A	G	-0.0061	-0.0213	0.1438	0.0013	0.0235	2.7014e-06	0.364733	0.000920051	22.0159
				rs6486362	A	G	A	G	0.0043	0.0061	0.2629	0.0009	0.0158	1.77243e-06	0.69944	0.000953841	22.8253
				rs7507105	A	G	A	G	0.0038	-0.0091	0.4445	0.0008	0.0137	2.03417e-06	0.506541	0.000942793	22.5606
				rs76782422	A	C	A	C	-0.0121	0.0206	0.0378	0.0024	0.04	4.61495e-07	0.606553	0.001062	25.4163
				rs9678455	A	G	A	G	0.0041	-0.0014	0.6655	0.0008	0.0147	2.97538e-07	0.924126	0.00109736	26.2634
	pericalcarine	occipital	ALS	rs10426965	T	C	T	C	0.0054	0.0182	0.8015	0.0011	0.0179	9.14996e-07	0.309268	0.00100694	24.0972
				rs117461235	A	G	A	G	-0.0075	-0.0076	0.1304	0.0012	0.0209	4.10453e-10	0.71613	0.00163113	39.0592
				rs2243821	A	G	A	G	-0.0058	-0.013	0.1257	0.0013	0.0202	8.13733e-06	0.519858	0.000831853	19.9037
				rs3011933	T	C	T	C	0.0041	0.0446	0.4206	0.0008	0.0136	2.97538e-07	0.00104024	0.00109736	26.2634
				rs4682946	T	C	T	C	-0.0051	-0.0316	0.7993	0.001	0.0177	3.39653e-07	0.0742109	0.00108669	26.0078
				rs6880369	A	G	A	G	0.0044	0.0077	0.7282	0.0009	0.0151	1.01407e-06	0.610098	0.000998677	23.8992
				rs7032717	A	G	A	G	0.0061	0.0018	0.8885	0.0013	0.0213	2.7014e-06	0.932653	0.000920051	22.0159
				rs71649080	A	G	A	G	-0.0095	-0.0005	0.0434	0.002	0.0357	2.03417e-06	0.988826	0.000942793	22.5606
	postcentral	parietal	ALS	rs10498193	A	G	A	G	-0.0084	-0.0229	0.0789	0.0013	0.0251	1.03644e-10	0.361584	0.00174322	41.748
				rs11053692	T	C	T	C	-0.0057	0.0278	0.8936	0.0012	0.0244	2.03417e-06	0.25456	0.000942793	22.5606
				rs11627050	A	G	A	G	0.0035	-0.0017	0.6711	0.0008	0.0155	1.21432e-05	0.912665	0.000799921	19.139
				rs11639391	T	C	T	C	0.0251	0.0082	0.0904	0.0012	0.0256	3.77602e-97	0.748731	0.01797	437.47
				rs11911	A	C	A	C	0.0033	0.002	0.613	0.0007	0.0141	2.4256e-06	0.887203	0.000928682	22.2226
				rs13118125	T	C	T	C	-0.0039	0.0079	0.6781	0.0007	0.0148	2.52659e-08	0.593491	0.00129661	31.0382
				rs13173857	A	C	A	C	-0.0032	0.0107	0.3181	0.0007	0.0147	4.8441e-06	0.46668	0.000873299	20.8962
				rs149625242	T	C	T	C	0.0163	0.0318	0.0222	0.003	0.0551	5.53109e-08	0.56385	0.00123321	29.5186
				rs1527423	A	G	A	G	0.0037	0.0165	0.5148	0.0007	0.0135	1.25215e-07	0.221624	0.00116718	27.9364
				rs1668120	A	C	A	C	-0.0047	0.0019	0.7494	0.0008	0.0156	4.22843e-09	0.903061	0.00144154	34.5127
				rs16973457	T	C	T	C	-0.0034	-0.0137	0.5099	0.0007	0.0135	1.19092e-06	0.310194	0.000985762	23.5899
				rs17721224	T	C	T	C	-0.0088	-0.0304	0.9318	0.0019	0.0308	3.62888e-06	0.323636	0.000896411	21.4497
				rs1938573	T	C	T	C	-0.0046	0.0122	0.8327	0.0009	0.0188	3.2027e-07	0.51638	0.00109143	26.1213
				rs2489009	T	C	T	C	-0.0035	-0.0464	0.5519	0.0007	0.0145	5.73303e-07	0.00137428	0.00104454	24.9979
				rs4505947	A	G	A	G	0.0041	-0.0033	0.1763	0.0009	0.0183	5.22473e-06	0.856895	0.00086725	20.7514
				rs4823877	T	C	T	C	0.0055	-0.013	0.2864	0.0008	0.0156	6.19899e-12	0.404657	0.001973	47.2617
				rs5769797	T	C	T	C	-0.0039	0.0296	0.7691	0.0008	0.0161	1.08808e-06	0.0659874	0.000993016	23.7636
				rs60570181	A	G	A	G	0.0061	0.0018	0.0696	0.0013	0.0278	2.7014e-06	0.948374	0.000920051	22.0159
				rs62521928	A	G	A	G	0.0102	-0.0032	0.0501	0.0017	0.0319	1.97318e-09	0.920095	0.00150345	35.997
				rs6878117	T	C	T	C	0.0044	-0.0251	0.8491	0.0009	0.0198	1.01407e-06	0.204913	0.000998677	23.8992
				rs7172211	A	G	A	G	0.004	-0.0076	0.8234	0.0009	0.0182	8.81193e-06	0.676252	0.000825496	19.7514
				rs73032484	T	C	T	C	0.0037	0.0252	0.7752	0.0008	0.0165	3.74598e-06	0.126693	0.000893869	21.3888
				rs9601250	T	C	T	C	0.0034	0.0249	0.3659	0.0007	0.0141	1.19092e-06	0.077403	0.000985762	23.5899
	posterior cingulate	parietal	ALS	rs10117809	T	C	T	C	0.0074	0.0101	0.8832	0.0014	0.0205	1.25215e-07	0.622237	0.00116718	27.9364
				rs10783206	T	C	T	C	0.0042	0.0173	0.4454	0.0009	0.0138	3.06125e-06	0.209979	0.000910032	21.776
				rs11121	T	C	T	C	-0.0044	-0.0026	0.4957	0.0009	0.0136	1.01407e-06	0.848387	0.000998677	23.8992
				rs1188284	A	C	A	C	-0.0043	-0.0027	0.6177	0.0009	0.0139	1.77243e-06	0.845984	0.000953841	22.8253
				rs12590892	T	C	T	C	0.0045	-0.0009	0.5139	0.0009	0.0136	5.73303e-07	0.947237	0.00104454	24.9979
				rs1440802	T	C	T	C	0.0085	-0.0105	0.9068	0.0016	0.0254	1.08131e-07	0.679324	0.00117903	28.2203
				rs17097130	T	C	T	C	0.0057	-0.055	0.8038	0.0012	0.0174	2.03417e-06	0.00157272	0.000942793	22.5606
				rs1752164	T	C	T	C	0.006	0.035	0.8531	0.0013	0.0196	3.92368e-06	0.0741455	0.000890159	21.3
				rs240954	A	G	A	G	-0.0045	-0.0016	0.5711	0.0009	0.0137	5.73303e-07	0.907028	0.00104454	24.9979
				rs2415142	T	G	T	G	0.0051	-0.0054	0.4434	0.0009	0.0144	1.45602e-08	0.70766	0.00134125	32.1084
				rs3098944	A	G	A	G	-0.0044	-0.0142	0.4379	0.0009	0.0141	1.01407e-06	0.31389	0.000998677	23.8992
				rs3111626	A	G	A	G	-0.0062	0.0059	0.3469	0.0009	0.0147	5.62298e-12	0.688155	0.00198096	47.4528
				rs36025028	A	G	A	G	0.0043	0.0108	0.5304	0.0009	0.0136	1.77243e-06	0.427127	0.000953841	22.8253
				rs72657096	T	C	T	C	-0.0239	-0.0226	0.9836	0.0049	0.0707	1.07411e-06	0.749226	0.000994055	23.7885
				rs7700617	A	C	A	C	0.0045	-0.0146	0.5009	0.0009	0.0137	5.73303e-07	0.286562	0.00104454	24.9979
				rs78358952	T	C	T	C	-0.0054	0.0093	0.2801	0.001	0.015	6.66409e-08	0.535258	0.00121814	29.1576
				rs78367142	A	G	A	G	-0.0083	0.0069	0.08	0.0017	0.0248	1.04827e-06	0.780839	0.000996011	23.8354
				rs792234	A	G	A	G	0.0044	0.0046	0.3646	0.0009	0.0143	1.01407e-06	0.747696	0.000998677	23.8992
	precentral	frontal	ALS	rs10956412	A	C	A	C	0.0046	-0.0064	0.8405	0.001	0.0181	4.22491e-06	0.723645	0.00088424	21.1582
				rs112216293	A	C	A	C	0.0111	0.0001	0.9679	0.0022	0.0425	4.52444e-07	0.998123	0.0010636	25.4545
				rs117463940	T	C	T	C	-0.0107	0.0706	0.0366	0.0022	0.0446	1.15249e-06	0.113431	0.000988397	23.653
				rs12409820	T	C	T	C	-0.0055	0.0581	0.8771	0.0012	0.0225	4.57622e-06	0.00981664	0.000877849	21.0052
				rs149866019	T	C	T	C	-0.0128	0.0447	0.0273	0.0025	0.0481	3.05536e-07	0.352726	0.00109522	26.2122
				rs1880694	A	G	A	G	-0.0064	0.0088	0.1428	0.0011	0.0209	5.94912e-09	0.673717	0.00141383	33.8484
				rs2055410	A	G	A	G	0.0035	-0.0052	0.5614	0.0007	0.0142	5.73303e-07	0.714218	0.00104454	24.9979
				rs2523557	A	G	A	G	-0.005	0.0136	0.6435	0.0011	0.0146	5.48168e-06	0.351591	0.000863412	20.6594
				rs2791407	T	C	T	C	-0.0064	-0.0295	0.0762	0.0014	0.0267	4.8441e-06	0.269216	0.000873299	20.8962
				rs3752962	T	C	T	C	-0.004	-0.0128	0.693	0.0008	0.0147	5.73303e-07	0.383892	0.00104454	24.9979
				rs3782652	A	G	A	G	-0.0035	-0.0179	0.4983	0.0007	0.0137	5.73303e-07	0.191359	0.00104454	24.9979
				rs3852000	A	G	A	G	-0.0038	-0.0322	0.6314	0.0007	0.0142	5.68069e-08	0.0233533	0.00123105	29.4669
				rs4724413	T	C	T	C	0.0038	-0.0066	0.6854	0.0008	0.0153	2.03417e-06	0.666198	0.000942793	22.5606
				rs6108958	T	G	T	G	0.0035	0.0225	0.4244	0.0007	0.0138	5.73303e-07	0.10301	0.00104454	24.9979
				rs62207049	T	C	T	C	0.0044	-0.0086	0.1953	0.001	0.018	1.08251e-05	0.632808	0.000809082	19.3584
				rs73150969	A	G	A	G	-0.0114	0.0603	0.0474	0.0022	0.0345	2.19733e-07	0.0804941	0.0011218	26.849
				rs74431026	T	C	T	C	0.008	-0.0506	0.0566	0.0017	0.0316	2.5277e-06	0.109318	0.000925377	22.1435
				rs78959937	A	C	A	C	0.0146	-0.0357	0.9791	0.0031	0.0549	2.48109e-06	0.515516	0.000926869	22.1792
	precuneus	parietal	ALS	rs11022188	A	G	A	G	-0.0048	-0.0139	0.1065	0.001	0.0225	1.58666e-06	0.536722	0.000962726	23.0381
				rs11089854	A	G	A	G	0.0041	-0.0051	0.3068	0.0007	0.0146	4.70898e-09	0.726853	0.00143281	34.3033
				rs11641011	T	C	T	C	-0.004	0.0173	0.4512	0.0006	0.0137	2.61678e-11	0.206671	0.00185545	44.4407
				rs143390400	T	C	T	C	-0.0149	-0.0623	0.0191	0.0032	0.0685	3.22021e-06	0.363092	0.000905978	21.6789
				rs150000053	A	G	A	G	0.0159	0.0437	0.0205	0.0026	0.0519	9.63244e-10	0.399786	0.00156174	37.3948
				rs151157421	T	C	T	C	-0.0033	0.0098	0.2339	0.0007	0.0161	2.4256e-06	0.542726	0.000928682	22.2226
				rs17199964	A	G	A	G	0.0061	0.0925	0.0726	0.0013	0.0278	2.7014e-06	0.000876799	0.000920051	22.0159
				rs35322037	A	C	A	C	-0.0048	0.0108	0.8801	0.001	0.0222	1.58666e-06	0.626622	0.000962726	23.0381
				rs3760318	A	G	A	G	0.0028	-0.0095	0.3709	0.0006	0.0141	3.06125e-06	0.500465	0.000910032	21.776
				rs4326243	A	C	A	C	0.0042	-0.0305	0.2011	0.0008	0.0176	1.52099e-07	0.0831037	0.00115148	27.5602
				rs62126582	A	G	A	G	-0.0037	-0.006	0.18	0.0008	0.0178	3.74598e-06	0.736058	0.000893869	21.3888
				rs62130655	A	G	A	G	-0.0028	0.0029	0.6194	0.0006	0.0143	3.06125e-06	0.839294	0.000910032	21.776
				rs623640	A	G	A	G	0.0066	0.0613	0.9196	0.0012	0.0261	3.79791e-08	0.0188412	0.00126362	30.2475
				rs62368036	T	C	T	C	-0.0039	-0.0135	0.8255	0.0008	0.0187	1.08808e-06	0.470341	0.000993016	23.7636
				rs6498719	T	C	T	C	0.0055	0.0095	0.0935	0.0012	0.0258	4.57622e-06	0.712711	0.000877849	21.0052
				rs6658111	T	G	T	G	0.0048	-0.0051	0.6316	0.0007	0.0151	7.02514e-12	0.735553	0.00196278	47.0165
				rs7039165	A	G	A	G	0.0038	-0.0054	0.7936	0.0008	0.0171	2.03417e-06	0.752162	0.000942793	22.5606
				rs79583401	A	G	A	G	0.0107	0.0287	0.9687	0.0021	0.0449	3.48303e-07	0.522694	0.00108467	25.9593
				rs9315045	T	C	T	C	-0.0034	0.011	0.7694	0.0007	0.016	1.19092e-06	0.491768	0.000985762	23.5899
	rostral anterior cingulate	frontal	ALS	rs10425913	T	C	T	C	-0.0082	0.0011	0.2387	0.0017	0.0175	1.4104e-06	0.94988	0.000972179	23.2645
				rs116956554	A	G	A	G	0.0118	-0.0375	0.2013	0.0022	0.0185	8.1563e-08	0.0426596	0.00120181	28.7662
				rs11766202	A	G	A	G	-0.008	0.0352	0.748	0.0016	0.0156	5.73303e-07	0.0240449	0.00104454	24.9979
				rs12139450	T	C	T	C	0.0111	-0.006	0.8869	0.0023	0.0221	1.39242e-06	0.786012	0.000973209	23.2892
				rs192834490	T	G	T	G	-0.0102	-0.0071	0.1774	0.0018	0.0183	1.45602e-08	0.698032	0.00134125	32.1084
				rs308362	A	G	A	G	-0.0089	0.014	0.1482	0.0019	0.0189	2.81041e-06	0.458851	0.000916881	21.94
				rs323328	A	C	A	C	-0.0071	-0.0078	0.3528	0.0014	0.0145	3.9484e-07	0.590625	0.00107456	25.7172
				rs6667291	A	G	A	G	0.0068	0.0066	0.4491	0.0014	0.0138	1.19092e-06	0.632465	0.000985762	23.5899
				rs7139887	A	G	A	G	-0.0315	-0.048	0.0164	0.0067	0.0629	2.58267e-06	0.445394	0.000923653	22.1022
				rs72768970	T	C	T	C	-0.0225	0.0048	0.971	0.0045	0.0464	5.73303e-07	0.917607	0.00104454	24.9979
				rs77479170	A	G	A	G	0.0075	-0.0104	0.4767	0.0015	0.0139	5.73303e-07	0.454339	0.00104454	24.9979
				rs79927507	A	G	A	G	-0.025	0.0177	0.971	0.005	0.0441	5.73303e-07	0.688155	0.00104454	24.9979
	rostral middle frontal	frontal	ALS	rs10070347	A	G	A	G	0.0094	-0.0636	0.9701	0.002	0.0437	2.60161e-06	0.145565	0.000923067	22.0882
				rs11119366	T	C	T	C	-0.0029	-0.0104	0.4405	0.0006	0.0138	1.34266e-06	0.451076	0.000976131	23.3592
				rs111297085	T	C	T	C	0.0079	-0.0298	0.0468	0.0016	0.0365	7.91304e-07	0.414249	0.00101862	24.3769
				rs117759642	A	G	A	G	0.0098	0.0496	0.9693	0.0021	0.0428	3.06125e-06	0.246506	0.000910032	21.776
				rs13135092	A	G	A	G	-0.006	-0.0354	0.9235	0.0012	0.0252	5.73303e-07	0.160092	0.00104454	24.9979
				rs1741344	T	C	T	C	-0.0033	0.0066	0.6379	0.0007	0.0142	2.4256e-06	0.642083	0.000928682	22.2226
				rs2058157	A	G	A	G	0.0033	-0.0047	0.2523	0.0007	0.0159	2.4256e-06	0.767537	0.000928682	22.2226
				rs62320725	A	G	A	G	-0.0051	-0.0159	0.8594	0.001	0.0201	3.39653e-07	0.428918	0.00108669	26.0078
				rs6671321	T	C	T	C	-0.0081	0.0445	0.9403	0.0016	0.034	4.13794e-07	0.190594	0.00107079	25.6268
				rs7236701	T	G	T	G	-0.0037	-0.0219	0.6183	0.0007	0.0154	1.25215e-07	0.155004	0.00116718	27.9364
	superior frontal	frontal	ALS	rs1024771	T	C	T	C	0.0033	-0.0058	0.6801	0.0007	0.0146	2.4256e-06	0.691176	0.000928682	22.2226
				rs114992603	A	G	A	G	0.0149	0.0806	0.0246	0.0032	0.0508	3.22021e-06	0.1126	0.000905978	21.6789
				rs12091574	A	G	A	G	0.014	-0.0612	0.0185	0.0027	0.0531	2.158e-07	0.249098	0.00112326	26.8839
				rs12779836	T	C	T	C	0.0035	-0.0147	0.6768	0.0007	0.0143	5.73303e-07	0.303963	0.00104454	24.9979
				rs12956276	A	G	A	G	0.0035	-0.0016	0.3417	0.0007	0.0143	5.73303e-07	0.910912	0.00104454	24.9979
				rs138262388	A	C	A	C	0.0095	0.0707	0.0373	0.002	0.039	2.03417e-06	0.0698595	0.000942793	22.5606
				rs145079392	A	G	A	G	-0.0118	0.021	0.9767	0.0026	0.0614	5.66661e-06	0.732336	0.00086076	20.5959
				rs34858830	A	G	A	G	-0.0034	0.01	0.662	0.0007	0.0154	1.19092e-06	0.516112	0.000985762	23.5899
				rs4964272	A	G	A	G	-0.0031	-0.0117	0.4695	0.0006	0.0136	2.38306e-07	0.389627	0.00111526	26.6922
				rs7199462	T	G	T	G	0.0034	-0.0306	0.4865	0.0006	0.0137	1.45602e-08	0.0255109	0.00134125	32.1084
				rs7305141	A	G	A	G	0.0048	0.0123	0.8326	0.001	0.0191	1.58666e-06	0.519589	0.000962726	23.0381
				rs73147332	T	C	T	C	-0.0143	0.0975	0.9819	0.0029	0.0618	8.17953e-07	0.114641	0.00101595	24.3131
				rs7417586	A	G	A	G	-0.0039	-0.0072	0.1973	0.0008	0.0169	1.08808e-06	0.670082	0.000993016	23.7636
				rs8137902	A	G	A	G	-0.0044	0.029	0.7279	0.0009	0.0158	1.01407e-06	0.0664401	0.000998677	23.8992
				rs9575215	A	G	A	G	0.0033	-0.0023	0.2817	0.0007	0.015	2.4256e-06	0.878135	0.000928682	22.2226
	superior parietal	parietal	ALS	rs11145971	T	G	T	G	-0.0032	0.0219	0.746	0.0007	0.016	4.8441e-06	0.171077	0.000873299	20.8962
				rs11641011	T	C	T	C	-0.0039	0.0173	0.4513	0.0006	0.0137	8.032e-11	0.206671	0.001764	42.2465
				rs12186878	A	C	A	C	-0.0038	-0.0003	0.1694	0.0008	0.0181	2.03417e-06	0.986776	0.000942793	22.5606
				rs12711472	A	C	A	C	-0.0064	-0.0291	0.3895	0.0006	0.0149	1.45762e-26	0.0508172	0.00473625	113.768
				rs17510346	A	G	A	G	-0.0075	-0.0961	0.0537	0.0015	0.035	5.73303e-07	0.00603793	0.00104454	24.9979
				rs216529	A	C	A	C	-0.003	0.008	0.3737	0.0006	0.014	5.73303e-07	0.567709	0.00104454	24.9979
				rs4820303	A	G	A	G	0.0033	-0.0023	0.3012	0.0007	0.0146	2.4256e-06	0.874824	0.000928682	22.2226
				rs61784835	T	C	T	C	-0.0036	0.0124	0.3653	0.0007	0.0151	2.70591e-07	0.411537	0.00110501	26.4468
				rs7037351	T	C	T	C	0.005	-0.0011	0.79	0.0008	0.0168	4.10453e-10	0.947795	0.00163113	39.0592
				rs7073663	A	G	A	G	-0.0038	-0.024	0.1684	0.0008	0.0184	2.03417e-06	0.192115	0.000942793	22.5606
				rs73215353	T	C	T	C	0.0052	0.0014	0.0993	0.001	0.0233	1.99289e-07	0.952087	0.00112968	27.0377
				rs77058391	T	G	T	G	-0.0042	0.026	0.1399	0.0009	0.0205	3.06125e-06	0.204693	0.000910032	21.776
	superior temporal	temporal	ALS	rs11706205	T	G	T	G	-0.007	0.0114	0.1106	0.0013	0.0213	7.25997e-08	0.592504	0.00121122	28.9917
				rs11749800	T	C	T	C	-0.0238	-0.0087	0.0139	0.005	0.0768	1.93593e-06	0.909808	0.000946763	22.6557
				rs12150535	T	C	T	C	-0.0135	0.0842	0.027	0.0027	0.0446	5.73303e-07	0.0590404	0.00104454	24.9979
				rs12924704	T	C	T	C	-0.0048	-0.0114	0.2208	0.001	0.0167	1.58666e-06	0.494838	0.000962726	23.0381
				rs13284943	T	C	T	C	-0.0057	-0.0251	0.1863	0.0012	0.0189	2.03417e-06	0.184164	0.000942793	22.5606
				rs142419486	T	C	T	C	-0.0159	0.016	0.0177	0.0033	0.0571	1.44872e-06	0.779316	0.000970026	23.2129
				rs150837669	T	C	T	C	-0.0212	-0.0406	0.9861	0.0045	0.1342	2.4637e-06	0.762245	0.000927433	22.1927
				rs1738052	A	G	A	G	0.0041	0.0101	0.3781	0.0009	0.0139	5.22473e-06	0.46746	0.00086725	20.7514
				rs199441	A	G	A	G	-0.0059	-0.0352	0.21	0.001	0.0176	3.63502e-09	0.0455003	0.00145382	34.8071
				rs430845	T	C	T	C	0.0069	0.0129	0.0975	0.0015	0.0253	4.22491e-06	0.610135	0.00088424	21.1582
				rs4589542	A	G	A	G	-0.0037	-0.0083	0.4732	0.0008	0.0136	3.74598e-06	0.541667	0.000893869	21.3888
				rs4706754	T	C	T	C	-0.0101	-0.0276	0.9623	0.0021	0.0369	1.5129e-06	0.45448	0.000966547	23.1296
				rs594276	T	C	T	C	-0.0037	-0.0031	0.4943	0.0008	0.0138	3.74598e-06	0.822261	0.000893869	21.3888
				rs61784835	T	C	T	C	-0.0062	0.0124	0.3658	0.0009	0.0151	5.62298e-12	0.411537	0.00198096	47.4528
				rs7558343	T	C	T	C	-0.005	-0.0007	0.3509	0.0009	0.015	2.7673e-08	0.962779	0.00128924	30.8616
				rs7637965	A	G	A	G	-0.0045	-0.0111	0.6038	0.0009	0.014	5.73303e-07	0.427861	0.00104454	24.9979
				rs9472314	T	C	T	C	-0.0043	0.008	0.609	0.0009	0.0144	1.77243e-06	0.578515	0.000953841	22.8253
				rs9844757	T	G	T	G	0.0075	0.0319	0.8955	0.0013	0.0224	7.96342e-09	0.154415	0.00139018	33.2812
				rs9888792	A	G	A	G	-0.0054	0.0349	0.6584	0.0009	0.0153	1.97318e-09	0.0225457	0.00150345	35.997
	supramarginal	parietal	ALS	rs10065985	A	G	A	G	-0.0028	0.016	0.6592	0.0006	0.0145	3.06125e-06	0.269833	0.000910032	21.776
				rs1104168	T	C	T	C	0.003	0.0275	0.3303	0.0006	0.0149	5.73303e-07	0.0649448	0.00104454	24.9979
				rs11250157	A	G	A	G	0.0029	0.0342	0.5095	0.0006	0.0138	1.34266e-06	0.0132025	0.000976131	23.3592
				rs11854792	A	G	A	G	0.0027	0.0191	0.6233	0.0006	0.0141	6.79535e-06	0.175542	0.000846245	20.2483
				rs1956001	A	G	A	G	-0.0028	-0.0198	0.3909	0.0006	0.0145	3.06125e-06	0.172091	0.000910032	21.776
				rs2239332	A	G	A	G	0.0048	-0.0124	0.8979	0.001	0.0226	1.58666e-06	0.58323	0.000962726	23.0381
				rs2282910	T	C	T	C	-0.0029	0.0164	0.6577	0.0006	0.0145	1.34266e-06	0.258041	0.000976131	23.3592
				rs34644701	T	C	T	C	-0.0036	-0.0068	0.172	0.0008	0.0184	6.79535e-06	0.711706	0.000846245	20.2483
				rs4627318	T	C	T	C	0.0042	-0.0228	0.8849	0.0009	0.0219	3.06125e-06	0.297831	0.000910032	21.776
				rs7655770	A	C	A	C	0.0032	-0.0042	0.3132	0.0006	0.0148	9.64261e-08	0.776576	0.00118828	28.4421
				rs78138595	T	C	T	C	-0.0054	-0.0057	0.0874	0.0011	0.0267	9.14996e-07	0.83095	0.00100694	24.0972
	temporal pole	temporal	ALS	rs111637864	T	G	T	G	-0.0127	-0.0254	0.17	0.0028	0.018	5.74089e-06	0.158212	0.000859719	20.571
				rs13344413	A	G	A	G	-0.0116	-0.009	0.4589	0.0021	0.0139	3.31727e-08	0.51732	0.00127457	30.5099
				rs1910024	T	C	T	C	0.011	-0.0027	0.288	0.0023	0.0155	1.73035e-06	0.861713	0.000955769	22.8714
				rs1948948	T	C	T	C	0.0115	0.0129	0.4349	0.0021	0.0137	4.3458e-08	0.346394	0.00125271	29.9862
				rs36004933	A	G	A	G	-0.0152	-0.0043	0.8242	0.0028	0.019	5.68069e-08	0.820956	0.00123105	29.4669
				rs523352	T	C	T	C	-0.0364	0.0708	0.0246	0.0078	0.0398	3.06125e-06	0.0752571	0.000910032	21.776
				rs56023709	A	C	A	C	0.01	-0.0278	0.3897	0.0021	0.0147	1.91774e-06	0.0586035	0.00094752	22.6738
				rs61895095	A	C	A	C	-0.0242	0.0419	0.95	0.005	0.0326	1.29839e-06	0.198696	0.000978823	23.4236
				rs6426570	T	C	T	C	-0.0183	-0.0354	0.9233	0.0039	0.0261	2.7014e-06	0.174997	0.000920051	22.0159
				rs7003848	T	G	T	G	-0.0116	0.0027	0.2157	0.0025	0.0166	3.48409e-06	0.870794	0.000899671	21.5278
				rs72652660	T	G	T	G	0.0313	-0.0013	0.9733	0.0067	0.0521	2.98802e-06	0.980093	0.000911972	21.8224
				rs9471172	T	C	T	C	-0.0116	0.0222	0.2393	0.0024	0.0163	1.34266e-06	0.17321	0.000976131	23.3592
	transverse temporal	temporal	ALS	rs117236536	A	G	A	G	-0.0189	-0.0486	0.0387	0.0038	0.0434	6.56923e-07	0.262792	0.00103358	24.7355
				rs11789773	A	C	A	C	-0.0092	-0.022	0.1896	0.0018	0.0178	3.2027e-07	0.216475	0.00109143	26.1213
				rs187887171	T	C	T	C	-0.0124	0.0104	0.0687	0.0026	0.0278	1.84931e-06	0.708329	0.000950435	22.7437
				rs2348074	A	G	A	G	-0.0087	-0.0138	0.1494	0.0019	0.0188	4.67322e-06	0.462923	0.000876172	20.965
				rs28559898	T	G	T	G	0.0074	0.0128	0.3706	0.0016	0.0155	3.74598e-06	0.408914	0.000893869	21.3888
				rs59784165	T	C	T	C	0.0148	-0.0176	0.9444	0.0032	0.0304	3.74598e-06	0.562625	0.000893869	21.3888
				rs72831258	T	C	T	C	-0.0276	0.0397	0.0202	0.0056	0.0531	8.28331e-07	0.454674	0.00101494	24.2888
				rs78293299	T	C	T	C	0.0118	0.0081	0.8715	0.0025	0.0246	2.35845e-06	0.741953	0.000930932	22.2765
				rs79859748	A	G	A	G	0.0078	-0.0007	0.2084	0.0016	0.0172	1.08808e-06	0.967537	0.000993016	23.7636

## Sheet: Tables S5
	Table S5 Summary of genetic variants used to estimate the effect of subcortical volumes on amyotrophic lateral sclerosis (ALS) risk
	Exposure	Outcome	SNP	effect_allele.exposure	other_allele.exposure	effect_allele.outcome	other_allele.outcome	beta exposure	beta outcome	eaf.exposure	se exposure	se outcome	pval exposure	pval outcome	R squared	F
	ICV	ALS	rs112634485	A	G	A	G	17779.7	-0.0115	0.07652	3778.29	0.0291	2.52932e-06	0.692703	0.000925326	22.1423
			rs1490384	T	C	T	C	8874.37	0.0041	0.4921	1889.33	0.0137	2.63891e-06	0.764734	0.000921926	22.0608
			rs17689882	A	G	A	G	-15335.9	-0.031	0.2296	2582.2	0.0162	2.86629e-09	0.0556738	0.00147311	35.2697
			rs189923447	G	A	G	A	-32598.5	0.1086	0.01319	6851.73	0.0606	1.95807e-06	0.0731203	0.000945851	22.6339
			rs190793124	A	G	A	G	25437	0.1177	0.03694	5374.18	0.0486	2.21015e-06	0.0154434	0.000936139	22.4012
			rs2022464	A	C	A	C	-10468.6	0.004	0.3377	2059.75	0.0148	3.72567e-07	0.786952	0.00107924	25.8293
			rs2125644	A	G	A	G	-23608	0.029	0.03562	5151.96	0.0368	4.59832e-06	0.430671	0.000877464	20.996
			rs2840384	G	A	G	A	9398.71	0.0266	0.3074	2022.3	0.0149	3.35918e-06	0.0742232	0.000902594	21.5978
			rs28504584	C	T	C	T	15365.9	0.0126	0.1544	3342.47	0.0211	4.28263e-06	0.550403	0.000883154	21.1322
			rs744576	C	T	C	T	9258.57	0.0165	0.4565	1896.31	0.0139	1.04792e-06	0.235208	0.000996038	23.836
			rs9788147	C	A	C	A	12315.2	0.0269	0.1464	2565.33	0.0185	1.58161e-06	0.145931	0.000962982	23.0442
	Amygdala	ALS	rs10868746	A	G	A	G	-27.307	-0.0088	0.09103	5.2266	0.0249	1.74513e-07	0.723778	0.00114039	27.2944
			rs117253277	A	C	A	C	-82.2687	0.0228	0.01847	14.9434	0.1016	3.68428e-08	0.822439	0.00126607	30.3064
			rs147525514	A	G	A	G	-44.224	0.0461	0.02375	8.5779	0.0548	2.52855e-07	0.400213	0.00111048	26.5777
			rs16944686	A	G	A	G	93.44	0.1125	0.01715	17.2889	0.1283	6.49446e-08	0.380568	0.00122022	29.2075
			rs2823941	C	T	C	T	-11.3568	-0.0135	0.372	2.4148	0.0141	2.56369e-06	0.338342	0.000924244	22.1163
			rs4586727	A	G	A	G	-13.3276	0.0093	0.3047	2.8458	0.0163	2.82358e-06	0.568303	0.000916506	21.931
			rs460738	C	T	C	T	11.2694	0.0212	0.4195	2.3649	0.0138	1.88596e-06	0.124482	0.00094886	22.706
			rs6033918	C	T	C	T	18.8248	0.0004	0.1148	3.9241	0.0224	1.60877e-06	0.985753	0.000961615	23.0115
			rs79561195	G	A	G	A	-22.9878	0.0095	0.05805	4.8716	0.0312	2.37313e-06	0.760757	0.000930435	22.2646
	Caudate	ALS	rs10963102	A	G	A	G	-31.6731	0.0117	0.1781	6.7576	0.0187	2.77193e-06	0.531532	0.000917986	21.9664
			rs11150623	G	T	G	T	26.2543	0.0107	0.4116	5.4161	0.0144	1.25056e-06	0.457448	0.000981837	23.4959
			rs115186168	T	C	T	C	202.363	-0.1066	0.01451	44.3303	0.0751	4.99743e-06	0.155771	0.000870807	20.8365
			rs12487861	T	G	T	G	24.2889	0.0076	0.2823	5.212	0.0155	3.15921e-06	0.623906	0.000907509	21.7155
			rs1318862	C	T	C	T	-26.2733	-0.0163	0.3931	4.8856	0.014	7.54426e-08	0.244308	0.00120811	28.9173
			rs145414193	A	C	A	C	71.0857	-0.0113	0.05013	13.5683	0.0332	1.6136e-07	0.733584	0.00114671	27.4459
			rs17388257	G	A	G	A	57.1239	0.0327	0.09499	11.8431	0.0303	1.41138e-06	0.280495	0.000972123	23.2632
			rs4888010	A	G	A	G	25.011	-0.0121	0.4591	4.9729	0.014	4.91864e-07	0.387431	0.00105687	25.2933
			rs6135525	T	C	T	C	23.1568	-0.0034	0.3588	4.9606	0.014	3.03931e-06	0.808116	0.000910608	21.7898
			rs62022639	C	T	C	T	28.4116	0.0045	0.2309	5.9918	0.0171	2.11883e-06	0.792429	0.000939522	22.4823
			rs62394265	C	T	C	T	30.9118	0.0183	0.2032	6.4111	0.0176	1.42407e-06	0.298446	0.000971404	23.2459
			rs6869844	T	C	T	C	-32.8557	-0.0159	0.1266	6.9482	0.0196	2.26003e-06	0.417237	0.00093435	22.3584
			rs7325851	A	G	A	G	-28.4822	0.0083	0.3219	6.0466	0.0159	2.47172e-06	0.601662	0.000927172	22.1865
			rs76647989	G	A	G	A	-54.2086	-0.0348	0.05013	10.9674	0.0311	7.70468e-07	0.263152	0.00102076	24.4283
			rs7873504	G	T	G	T	-30.4291	0.0027	0.1953	6.3007	0.0159	1.36891e-06	0.865159	0.000974576	23.3219
			rs842389	C	A	C	A	-25.8237	0.029	0.2454	5.4226	0.0157	1.9146e-06	0.0647278	0.000947651	22.677
	Hippocampus	ALS	rs116621170	G	A	G	A	95.435	-0.0083	0.01583	20.5586	0.0547	3.44892e-06	0.879395	0.000900483	21.5473
			rs12784431	A	G	A	G	-24.9666	-0.0413	0.4367	5.3102	0.0148	2.58092e-06	0.00526201	0.000923707	22.1035
			rs2268894	C	T	C	T	23.743	0.0042	0.4459	4.6293	0.0137	2.91513e-07	0.759171	0.00109901	26.3029
			rs2289881	T	G	T	G	-23.183	0.0029	0.3536	4.7982	0.0144	1.35438e-06	0.840395	0.000975433	23.3424
			rs453084	G	A	G	A	23.1122	0.0023	0.3905	5.0186	0.0152	4.11855e-06	0.879727	0.00088628	21.2071
			rs6060507	G	A	G	A	28.5005	0.0165	0.153	6.2191	0.0191	4.58929e-06	0.387657	0.000877621	20.9997
			rs61921502	G	T	G	T	-43.4029	-0.0012	0.1425	6.886	0.0209	2.91818e-10	0.954214	0.0016589	39.7253
			rs7396827	T	C	T	C	-23.0675	0.0186	0.4723	4.6564	0.0138	7.27277e-07	0.177714	0.0010254	24.5394
			rs74597467	T	C	T	C	60.7326	0.0296	0.04749	12.5281	0.0308	1.24895e-06	0.336533	0.000981941	23.4983
			rs77956314	C	T	C	T	54.2058	0.0291	0.0752	8.3684	0.025	9.32925e-11	0.244424	0.0017518	41.9537
			rs78587286	T	C	T	C	36.8599	0.003	0.09367	7.8758	0.0237	2.8667e-06	0.899271	0.000915292	21.9019
	Pallidum	ALS	rs139498580	T	C	T	C	13.767	-0.0026	0.2058	2.885	0.0176	1.82475e-06	0.882558	0.000951507	22.7694
			rs148470213	C	T	C	T	-9.7116	-0.0009	0.4288	1.9139	0.0138	3.89035e-07	0.948001	0.00107576	25.7458
			rs775119	A	G	A	G	-9.1741	-0.018	0.4182	1.8971	0.0137	1.32575e-06	0.18889	0.000977148	23.3835
	Putamen	ALS	rs10926185	C	T	C	T	-30.7655	0.006	0.2454	6.6671	0.0156	3.93995e-06	0.700522	0.000889828	21.2921
			rs11003100	T	C	T	C	-37.9199	0.0149	0.1649	8.2024	0.0194	3.78184e-06	0.442463	0.000893106	21.3706
			rs113000401	T	C	T	C	-68.3771	0.0116	0.03826	14.5948	0.0344	2.79917e-06	0.735959	0.000917202	21.9477
			rs12457840	C	T	C	T	-30.2655	0.0072	0.4855	6.0243	0.0142	5.06318e-07	0.612125	0.00105454	25.2375
			rs1484994	G	A	G	A	-40.7085	-0.0226	0.3259	6.8227	0.0152	2.4221e-09	0.137057	0.00148679	35.5976
			rs228763	G	A	G	A	-29.7016	-0.0227	0.4446	6.5014	0.0145	4.91244e-06	0.117462	0.000872179	20.8694
			rs521609	A	G	A	G	-36.2086	-0.0142	0.1966	7.2762	0.0169	6.48091e-07	0.400776	0.00103467	24.7616
			rs584941	A	G	A	G	28.5995	-0.0008	0.4314	6.2443	0.0137	4.6476e-06	0.953435	0.000876611	20.9755
			rs62097986	A	C	A	C	39.5343	0.0044	0.3865	6.0116	0.014	4.82183e-11	0.753304	0.0018056	43.2446
			rs6470292	G	A	G	A	36.2472	-0.0196	0.1834	7.705	0.0175	2.54646e-06	0.262714	0.000924784	22.1293
			rs683250	G	A	G	A	33.9658	0.0136	0.3377	6.0802	0.0142	2.31963e-08	0.338191	0.00130353	31.2041
			rs6883355	A	G	A	G	-53.5216	0.0215	0.07652	11.2578	0.0243	1.99254e-06	0.376279	0.000944451	22.6003
			rs7224451	A	G	A	G	-28.5161	0.0108	0.4894	5.9277	0.0135	1.50439e-06	0.423711	0.000966999	23.1404
			rs78997928	T	C	T	C	-49.1183	0.0043	0.09763	10.5231	0.0232	3.04643e-06	0.852959	0.000910421	21.7853
			rs8017172	A	G	A	G	-60.3833	0.0013	0.3918	5.9799	0.0137	5.65468e-24	0.924402	0.00424655	101.955
			rs9850050	A	C	A	C	30.63	-0.0234	0.3127	6.3912	0.0149	1.64693e-06	0.116306	0.000959734	22.9664
			rs9977769	G	A	G	A	-33.2344	0.0368	0.4815	6.9247	0.0153	1.59142e-06	0.0161623	0.000962485	23.0323
	Thalamus	ALS	rs111733030	T	C	T	C	-136.058	0.0241	0.01187	29.0928	0.0608	2.91523e-06	0.691824	0.000913947	21.8697
			rs116560976	T	C	T	C	109.619	0.0156	0.03034	22.9778	0.0458	1.83622e-06	0.733396	0.000951004	22.7573
			rs11857126	T	G	T	G	32.5932	0.0107	0.3588	6.5437	0.0147	6.3305e-07	0.46668	0.00103656	24.8068
			rs12943506	A	G	A	G	-28.9993	-0.0106	0.3852	6.3453	0.0146	4.87255e-06	0.467822	0.000872831	20.885
			rs13280653	A	C	A	C	-35.1731	-0.0264	0.2216	7.4204	0.0162	2.13661e-06	0.10318	0.000938852	22.4662
			rs16900462	A	G	A	G	50.6877	-0.015	0.09235	11.1023	0.0245	4.98273e-06	0.540376	0.000871043	20.8422
			rs17692104	C	T	C	T	56.0485	-0.0018	0.09763	10.8404	0.0241	2.33675e-07	0.940462	0.00111684	26.7301
			rs197230	G	A	G	A	31.6999	-0.0122	0.4288	6.3032	0.0139	4.92593e-07	0.380108	0.00105675	25.2905
			rs28613142	A	C	A	C	33.0125	0.011	0.3984	6.9105	0.0143	1.77797e-06	0.441756	0.000953591	22.8193
			rs7095279	T	C	T	C	-29.8084	0.0086	0.4776	6.1944	0.0139	1.49313e-06	0.536111	0.000967603	23.1549
			rs7300204	A	G	A	G	32.6927	0.0085	0.3918	6.8858	0.0139	2.05597e-06	0.540861	0.000941937	22.5401
			rs73168603	A	G	A	G	-87.1006	0.0641	0.03034	18.4667	0.0362	2.39783e-06	0.0766076	0.000929605	22.2447
			rs774015	G	A	G	A	-30.244	-0.0173	0.3931	6.5267	0.0142	3.5886e-06	0.223106	0.000897305	21.4711

## Sheet: Table S6
	Table S6 Summary of genetic variants used to estimate the effect of amyotrophic lateral sclerosis (ALS) on cortical surface area (not adjusted for the respective global measures)
	Exposure	Outcome	Lobe	SNP	effect_allele.exposure	other_allele.exposure	effect_allele.outcome	other_allele.outcome	beta exposure	beta outcome	eaf.exposure	se exposure	se outcome	pval exposure	pval outcome	R squared	F
	ALS	bankssts	temporal	rs10463311	T	C	T	C	-0.0854	-0.417	0.7441	0.0156	1.2118	3.99899e-08	0.730759	0.000371635	29.9679
				rs113247976	T	C	T	C	0.3221	4.914	0.0206	0.0521	4.3729	6.42495e-10	0.261124	0.000473927	38.2204
				rs118082508	T	C	T	C	0.3175	-2.6847	0.0176	0.0565	4.4751	1.96798e-08	0.54856	0.00039159	31.5776
				rs3849943	T	C	T	C	-0.1764	0.9672	0.7518	0.0155	1.2266	3.76964e-30	0.430392	0.00160416	129.516
				rs74654358	A	G	A	G	0.1976	2.4192	0.0473	0.0337	2.7567	4.65801e-09	0.380177	0.000426324	34.3798
	ALS	caudal anterior cingulate	frontal	rs10463311	T	C	T	C	-0.0854	1.601	0.7441	0.0156	1.074	3.99899e-08	0.136043	0.000371635	29.9679
				rs113247976	T	C	T	C	0.3221	0.2462	0.0206	0.0521	3.8837	6.42495e-10	0.949453	0.000473927	38.2204
				rs118082508	T	C	T	C	0.3175	-2.0849	0.0176	0.0565	3.9908	1.96798e-08	0.601373	0.00039159	31.5776
				rs3849943	T	C	T	C	-0.1764	1.2772	0.7518	0.0155	1.0857	3.76964e-30	0.239442	0.00160416	129.516
				rs74654358	A	G	A	G	0.1976	2.529	0.0473	0.0337	2.4399	4.65801e-09	0.299961	0.000426324	34.3798
	ALS	caudal middle frontal	frontal	rs10463311	T	C	T	C	-0.0854	-2.0054	0.7441	0.0156	3.0397	3.99899e-08	0.509423	0.000371635	29.9679
				rs113247976	T	C	T	C	0.3221	-6.7238	0.0206	0.0521	11.0034	6.42495e-10	0.541156	0.000473927	38.2204
				rs118082508	T	C	T	C	0.3175	0.1597	0.0176	0.0565	11.1967	1.96798e-08	0.98862	0.00039159	31.5776
				rs3849943	T	C	T	C	-0.1764	10.1672	0.7518	0.0155	3.0678	3.76964e-30	0.000919168	0.00160416	129.516
				rs74654358	A	G	A	G	0.1976	6.143	0.0473	0.0337	6.8725	4.65801e-09	0.371401	0.000426324	34.3798
	ALS	cuneus	occipital	rs10463311	T	C	T	C	-0.0854	0.1848	0.7441	0.0156	1.6672	3.99899e-08	0.91174	0.000371635	29.9679
				rs113247976	T	C	T	C	0.3221	-2.1295	0.0206	0.0521	6.0473	6.42495e-10	0.724733	0.000473927	38.2204
				rs118082508	T	C	T	C	0.3175	-2.9815	0.0176	0.0565	6.1257	1.96798e-08	0.626457	0.00039159	31.5776
				rs3849943	T	C	T	C	-0.1764	2.3846	0.7518	0.0155	1.6869	3.76964e-30	0.15748	0.00160416	129.516
				rs74654358	A	G	A	G	0.1976	8.6324	0.0473	0.0337	3.7968	4.65801e-09	0.0229901	0.000426324	34.3798
	ALS	entorhinal	temporal	rs10463311	T	C	T	C	-0.0854	0.3866	0.7441	0.0156	0.618	3.99899e-08	0.531599	0.000371635	29.9679
				rs113247976	T	C	T	C	0.3221	-3.9512	0.0206	0.0521	2.2288	6.42495e-10	0.0762631	0.000473927	38.2204
				rs118082508	T	C	T	C	0.3175	-2.9673	0.0176	0.0565	2.2511	1.96798e-08	0.187452	0.00039159	31.5776
				rs3849943	T	C	T	C	-0.1764	0.4151	0.7518	0.0155	0.6256	3.76964e-30	0.506996	0.00160416	129.516
				rs74654358	A	G	A	G	0.1976	0.6039	0.0473	0.0337	1.3793	4.65801e-09	0.661509	0.000426324	34.3798
	ALS	frontal pole	frontal	rs10463311	T	C	T	C	-0.0854	0.3278	0.7441	0.0156	0.2881	3.99899e-08	0.255204	0.000371635	29.9679
				rs113247976	T	C	T	C	0.3221	-0.7778	0.0206	0.0521	1.0422	6.42495e-10	0.455483	0.000473927	38.2204
				rs118082508	T	C	T	C	0.3175	0.0496	0.0176	0.0565	1.0626	1.96798e-08	0.96277	0.00039159	31.5776
				rs3849943	T	C	T	C	-0.1764	-0.4505	0.7518	0.0155	0.2914	3.76964e-30	0.122108	0.00160416	129.516
				rs74654358	A	G	A	G	0.1976	0.5533	0.0473	0.0337	0.6508	4.65801e-09	0.395223	0.000426324	34.3798
	ALS	fusiform	temporal	rs10463311	T	C	T	C	-0.0854	2.2099	0.7441	0.0156	3.2293	3.99899e-08	0.493768	0.000371635	29.9679
				rs113247976	T	C	T	C	0.3221	-13.2441	0.0206	0.0521	11.679	6.42495e-10	0.25679	0.000473927	38.2204
				rs118082508	T	C	T	C	0.3175	-15.2088	0.0176	0.0565	11.8766	1.96798e-08	0.200345	0.00039159	31.5776
				rs3849943	T	C	T	C	-0.1764	3.8367	0.7518	0.0155	3.2685	3.76964e-30	0.240459	0.00160416	129.516
				rs74654358	A	G	A	G	0.1976	4.0713	0.0473	0.0337	7.3315	4.65801e-09	0.578678	0.000426324	34.3798
	ALS	inferior parietal	parietal	rs10463311	T	C	T	C	-0.0854	5.6433	0.7441	0.0156	5.4043	3.99899e-08	0.296382	0.000371635	29.9679
				rs113247976	T	C	T	C	0.3221	0.8082	0.0206	0.0521	19.4957	6.42495e-10	0.966933	0.000473927	38.2204
				rs118082508	T	C	T	C	0.3175	-6.9057	0.0176	0.0565	19.9517	1.96798e-08	0.729252	0.00039159	31.5776
				rs3849943	T	C	T	C	-0.1764	-1.0273	0.7518	0.0155	5.467	3.76964e-30	0.850948	0.00160416	129.516
				rs74654358	A	G	A	G	0.1976	7.3023	0.0473	0.0337	12.2467	4.65801e-09	0.550997	0.000426324	34.3798
	ALS	inferior temporal	temporal	rs10463311	T	C	T	C	-0.0854	3.0402	0.7441	0.0156	3.6306	3.99899e-08	0.402378	0.000371635	29.9679
				rs113247976	T	C	T	C	0.3221	-10.3261	0.0206	0.0521	13.1187	6.42495e-10	0.431207	0.000473927	38.2204
				rs118082508	T	C	T	C	0.3175	-13.7212	0.0176	0.0565	13.3049	1.96798e-08	0.302405	0.00039159	31.5776
				rs3849943	T	C	T	C	-0.1764	2.9447	0.7518	0.0155	3.6759	3.76964e-30	0.423084	0.00160416	129.516
				rs74654358	A	G	A	G	0.1976	5.8436	0.0473	0.0337	8.1873	4.65801e-09	0.475388	0.000426324	34.3798
	ALS	insula	temporal	rs10463311	T	C	T	C	-0.0854	3.2045	0.7441	0.0156	2.0804	3.99899e-08	0.12348	0.000371635	29.9679
				rs113247976	T	C	T	C	0.3221	1.1218	0.0206	0.0521	7.5627	6.42495e-10	0.88208	0.000473927	38.2204
				rs118082508	T	C	T	C	0.3175	-6.0996	0.0176	0.0565	7.6217	1.96798e-08	0.423541	0.00039159	31.5776
				rs3849943	T	C	T	C	-0.1764	2.7527	0.7518	0.0155	2.1053	3.76964e-30	0.19104	0.00160416	129.516
				rs74654358	A	G	A	G	0.1976	8.0781	0.0473	0.0337	4.6851	4.65801e-09	0.0846698	0.000426324	34.3798
	ALS	isthmus cingulate	parietal	rs10463311	T	C	T	C	-0.0854	1.4608	0.7441	0.0156	1.3175	3.99899e-08	0.267531	0.000371635	29.9679
				rs113247976	T	C	T	C	0.3221	-2.1483	0.0206	0.0521	4.7586	6.42495e-10	0.651661	0.000473927	38.2204
				rs118082508	T	C	T	C	0.3175	-1.2022	0.0176	0.0565	4.8681	1.96798e-08	0.804943	0.00039159	31.5776
				rs3849943	T	C	T	C	-0.1764	0.6511	0.7518	0.0155	1.3318	3.76964e-30	0.624922	0.00160416	129.516
				rs74654358	A	G	A	G	0.1976	3.2821	0.0473	0.0337	2.9815	4.65801e-09	0.270974	0.000426324	34.3798
	ALS	lateral occipital	occipital	rs10463311	T	C	T	C	-0.0854	5.1515	0.7441	0.0156	4.6342	3.99899e-08	0.266299	0.000371635	29.9679
				rs113247976	T	C	T	C	0.3221	-8.9104	0.0206	0.0521	16.7973	6.42495e-10	0.595789	0.000473927	38.2204
				rs118082508	T	C	T	C	0.3175	1.8932	0.0176	0.0565	17.0131	1.96798e-08	0.911395	0.00039159	31.5776
				rs3849943	T	C	T	C	-0.1764	9.4541	0.7518	0.0155	4.6904	3.76964e-30	0.0438389	0.00160416	129.516
				rs74654358	A	G	A	G	0.1976	12.5681	0.0473	0.0337	10.4614	4.65801e-09	0.229604	0.000426324	34.3798
	ALS	lateral orbitofrontal	frontal	rs10463311	T	C	T	C	-0.0854	5.3066	0.7441	0.0156	2.4618	3.99899e-08	0.0311167	0.000371635	29.9679
				rs113247976	T	C	T	C	0.3221	-2.8578	0.0206	0.0521	8.9566	6.42495e-10	0.749672	0.000473927	38.2204
				rs118082508	T	C	T	C	0.3175	-5.3582	0.0176	0.0565	9.0845	1.96798e-08	0.555313	0.00039159	31.5776
				rs3849943	T	C	T	C	-0.1764	4.6856	0.7518	0.0155	2.4896	3.76964e-30	0.0598266	0.00160416	129.516
				rs74654358	A	G	A	G	0.1976	5.5665	0.0473	0.0337	5.5725	4.65801e-09	0.317832	0.000426324	34.3798
	ALS	lingual	occipital	rs10463311	T	C	T	C	-0.0854	2.6509	0.7441	0.0156	3.3153	3.99899e-08	0.423945	0.000371635	29.9679
				rs113247976	T	C	T	C	0.3221	6.8875	0.0206	0.0521	11.9725	6.42495e-10	0.565104	0.000473927	38.2204
				rs118082508	T	C	T	C	0.3175	-8.1332	0.0176	0.0565	12.2229	1.96798e-08	0.50579	0.00039159	31.5776
				rs3849943	T	C	T	C	-0.1764	3.71	0.7518	0.0155	3.3612	3.76964e-30	0.269692	0.00160416	129.516
				rs74654358	A	G	A	G	0.1976	6.316	0.0473	0.0337	7.5204	4.65801e-09	0.400993	0.000426324	34.3798
	ALS	medial orbitofrontal	frontal	rs10463311	T	C	T	C	-0.0854	3.4641	0.7441	0.0156	1.8236	3.99899e-08	0.0574864	0.000371635	29.9679
				rs113247976	T	C	T	C	0.3221	7.0346	0.0206	0.0521	6.5964	6.42495e-10	0.286229	0.000473927	38.2204
				rs118082508	T	C	T	C	0.3175	-2.4695	0.0176	0.0565	6.7184	1.96798e-08	0.713192	0.00039159	31.5776
				rs3849943	T	C	T	C	-0.1764	4.3881	0.7518	0.0155	1.8423	3.76964e-30	0.0172255	0.00160416	129.516
				rs74654358	A	G	A	G	0.1976	5.8249	0.0473	0.0337	4.1378	4.65801e-09	0.159211	0.000426324	34.3798
	ALS	middle temporal	temporal	rs10463311	T	C	T	C	-0.0854	1.4272	0.7441	0.0156	3.3677	3.99899e-08	0.671718	0.000371635	29.9679
				rs113247976	T	C	T	C	0.3221	5.082	0.0206	0.0521	12.1785	6.42495e-10	0.676464	0.000473927	38.2204
				rs118082508	T	C	T	C	0.3175	-3.7335	0.0176	0.0565	12.3629	1.96798e-08	0.762658	0.00039159	31.5776
				rs3849943	T	C	T	C	-0.1764	3.7294	0.7518	0.0155	3.4163	3.76964e-30	0.274987	0.00160416	129.516
				rs74654358	A	G	A	G	0.1976	4.6638	0.0473	0.0337	7.6361	4.65801e-09	0.541361	0.000426324	34.3798
	ALS	paracentral	frontal	rs10463311	T	C	T	C	-0.0854	0.4069	0.7441	0.0156	1.6556	3.99899e-08	0.805859	0.000371635	29.9679
				rs113247976	T	C	T	C	0.3221	1.2319	0.0206	0.0521	5.9934	6.42495e-10	0.837148	0.000473927	38.2204
				rs118082508	T	C	T	C	0.3175	-1.7661	0.0176	0.0565	6.101	1.96798e-08	0.772216	0.00039159	31.5776
				rs3849943	T	C	T	C	-0.1764	3.8589	0.7518	0.0155	1.6747	3.76964e-30	0.0212095	0.00160416	129.516
				rs74654358	A	G	A	G	0.1976	4.7683	0.0473	0.0337	3.7671	4.65801e-09	0.205594	0.000426324	34.3798
	ALS	parahippocampal	temporal	rs10463311	T	C	T	C	-0.0854	0.2158	0.7441	0.0156	0.8205	3.99899e-08	0.792543	0.000371635	29.9679
				rs113247976	T	C	T	C	0.3221	-4.0691	0.0206	0.0521	2.9128	6.42495e-10	0.162422	0.000473927	38.2204
				rs118082508	T	C	T	C	0.3175	-2.7373	0.0176	0.0565	2.9956	1.96798e-08	0.360836	0.00039159	31.5776
				rs3849943	T	C	T	C	-0.1764	0.917	0.7518	0.0155	0.8242	3.76964e-30	0.265883	0.00160416	129.516
				rs74654358	A	G	A	G	0.1976	0.9483	0.0473	0.0337	1.8775	4.65801e-09	0.613498	0.000426324	34.3798
	ALS	parsopercularis	frontal	rs10463311	T	C	T	C	-0.0854	1.0926	0.7441	0.0156	1.8834	3.99899e-08	0.561833	0.000371635	29.9679
				rs113247976	T	C	T	C	0.3221	9.2083	0.0206	0.0521	6.8044	6.42495e-10	0.175964	0.000473927	38.2204
				rs118082508	T	C	T	C	0.3175	5.236	0.0176	0.0565	6.9672	1.96798e-08	0.452339	0.00039159	31.5776
				rs3849943	T	C	T	C	-0.1764	1.1653	0.7518	0.0155	1.9051	3.76964e-30	0.540754	0.00160416	129.516
				rs74654358	A	G	A	G	0.1976	2.9588	0.0473	0.0337	4.2658	4.65801e-09	0.487927	0.000426324	34.3798
	ALS	parsorbitalis	frontal	rs10463311	T	C	T	C	-0.0854	0.8807	0.7441	0.0156	0.7081	3.99899e-08	0.213591	0.000371635	29.9679
				rs113247976	T	C	T	C	0.3221	-0.6435	0.0206	0.0521	2.5728	6.42495e-10	0.802497	0.000473927	38.2204
				rs118082508	T	C	T	C	0.3175	-0.1887	0.0176	0.0565	2.6088	1.96798e-08	0.942338	0.00039159	31.5776
				rs3849943	T	C	T	C	-0.1764	1.276	0.7518	0.0155	0.7158	3.76964e-30	0.074648	0.00160416	129.516
				rs74654358	A	G	A	G	0.1976	2.9289	0.0473	0.0337	1.599	4.65801e-09	0.066995	0.000426324	34.3798
	ALS	parstriangularis	frontal	rs10463311	T	C	T	C	-0.0854	1.7862	0.7441	0.0156	1.6778	3.99899e-08	0.287053	0.000371635	29.9679
				rs113247976	T	C	T	C	0.3221	1.4385	0.0206	0.0521	6.0695	6.42495e-10	0.812653	0.000473927	38.2204
				rs118082508	T	C	T	C	0.3175	5.1824	0.0176	0.0565	6.1876	1.96798e-08	0.402286	0.00039159	31.5776
				rs3849943	T	C	T	C	-0.1764	1.5159	0.7518	0.0155	1.698	3.76964e-30	0.371988	0.00160416	129.516
				rs74654358	A	G	A	G	0.1976	4.3509	0.0473	0.0337	3.8009	4.65801e-09	0.252332	0.000426324	34.3798
	ALS	pericalcarine	occipital	rs10463311	T	C	T	C	-0.0854	0.7309	0.7441	0.0156	2.0147	3.99899e-08	0.716767	0.000371635	29.9679
				rs113247976	T	C	T	C	0.3221	1.9759	0.0206	0.0521	7.2913	6.42495e-10	0.786395	0.000473927	38.2204
				rs118082508	T	C	T	C	0.3175	-5.4962	0.0176	0.0565	7.4198	1.96798e-08	0.458846	0.00039159	31.5776
				rs3849943	T	C	T	C	-0.1764	0.5018	0.7518	0.0155	2.0394	3.76964e-30	0.805641	0.00160416	129.516
				rs74654358	A	G	A	G	0.1976	6.94	0.0473	0.0337	4.5665	4.65801e-09	0.12857	0.000426324	34.3798
	ALS	postcentral	parietal	rs10463311	T	C	T	C	-0.0854	6.4458	0.7441	0.0156	3.9514	3.99899e-08	0.102833	0.000371635	29.9679
				rs113247976	T	C	T	C	0.3221	-16.3565	0.0206	0.0521	14.3187	6.42495e-10	0.253322	0.000473927	38.2204
				rs118082508	T	C	T	C	0.3175	-5.0026	0.0176	0.0565	14.7039	1.96798e-08	0.733689	0.00039159	31.5776
				rs3849943	T	C	T	C	-0.1764	4.5248	0.7518	0.0155	3.9959	3.76964e-30	0.257483	0.00160416	129.516
				rs74654358	A	G	A	G	0.1976	13.0829	0.0473	0.0337	8.9996	4.65801e-09	0.146024	0.000426324	34.3798
	ALS	posterior cingulate	parietal	rs10463311	T	C	T	C	-0.0854	1.5827	0.7441	0.0156	1.3637	3.99899e-08	0.245808	0.000371635	29.9679
				rs113247976	T	C	T	C	0.3221	1.8631	0.0206	0.0521	4.942	6.42495e-10	0.706179	0.000473927	38.2204
				rs118082508	T	C	T	C	0.3175	3.2615	0.0176	0.0565	5.0538	1.96798e-08	0.518697	0.00039159	31.5776
				rs3849943	T	C	T	C	-0.1764	4.0584	0.7518	0.0155	1.3804	3.76964e-30	0.00328194	0.00160416	129.516
				rs74654358	A	G	A	G	0.1976	2.2904	0.0473	0.0337	3.0892	4.65801e-09	0.458438	0.000426324	34.3798
	ALS	precentral	frontal	rs10463311	T	C	T	C	-0.0854	1.952	0.7441	0.0156	4.3276	3.99899e-08	0.651948	0.000371635	29.9679
				rs113247976	T	C	T	C	0.3221	-16.493	0.0206	0.0521	15.7059	6.42495e-10	0.293665	0.000473927	38.2204
				rs118082508	T	C	T	C	0.3175	-10.2776	0.0176	0.0565	15.9437	1.96798e-08	0.519175	0.00039159	31.5776
				rs3849943	T	C	T	C	-0.1764	8.7814	0.7518	0.0155	4.3762	3.76964e-30	0.0447894	0.00160416	129.516
				rs74654358	A	G	A	G	0.1976	16.1663	0.0473	0.0337	9.8075	4.65801e-09	0.0992786	0.000426324	34.3798
	ALS	precuneus	parietal	rs10463311	T	C	T	C	-0.0854	5.5258	0.7441	0.0156	3.9452	3.99899e-08	0.161322	0.000371635	29.9679
				rs113247976	T	C	T	C	0.3221	-3.0564	0.0206	0.0521	14.2268	6.42495e-10	0.829897	0.000473927	38.2204
				rs118082508	T	C	T	C	0.3175	-8.83	0.0176	0.0565	14.5659	1.96798e-08	0.544375	0.00039159	31.5776
				rs3849943	T	C	T	C	-0.1764	6.4839	0.7518	0.0155	3.9883	3.76964e-30	0.104007	0.00160416	129.516
				rs74654358	A	G	A	G	0.1976	10.0844	0.0473	0.0337	8.9761	4.65801e-09	0.261237	0.000426324	34.3798
	ALS	rostral anterior cingulate	frontal	rs10463311	T	C	T	C	-0.0854	0.4025	0.7441	0.0156	1.1553	3.99899e-08	0.727544	0.000371635	29.9679
				rs113247976	T	C	T	C	0.3221	1.7214	0.0206	0.0521	4.1845	6.42495e-10	0.680797	0.000473927	38.2204
				rs118082508	T	C	T	C	0.3175	2.4313	0.0176	0.0565	4.2704	1.96798e-08	0.569127	0.00039159	31.5776
				rs3849943	T	C	T	C	-0.1764	2.2014	0.7518	0.0155	1.1669	3.76964e-30	0.0592226	0.00160416	129.516
				rs74654358	A	G	A	G	0.1976	2.8177	0.0473	0.0337	2.6333	4.65801e-09	0.284608	0.000426324	34.3798
	ALS	rostral middle frontal	frontal	rs10463311	T	C	T	C	-0.0854	-0.5783	0.7441	0.0156	6.1194	3.99899e-08	0.92471	0.000371635	29.9679
				rs113247976	T	C	T	C	0.3221	-24.541	0.0206	0.0521	22.1743	6.42495e-10	0.26841	0.000473927	38.2204
				rs118082508	T	C	T	C	0.3175	-11.4513	0.0176	0.0565	22.5162	1.96798e-08	0.611046	0.00039159	31.5776
				rs3849943	T	C	T	C	-0.1764	11.4158	0.7518	0.0155	6.1886	3.76964e-30	0.0650885	0.00160416	129.516
				rs74654358	A	G	A	G	0.1976	26.6238	0.0473	0.0337	13.8077	4.65801e-09	0.0538321	0.000426324	34.3798
	ALS	superior frontal	frontal	rs10463311	T	C	T	C	-0.0854	6.4743	0.7441	0.0156	6.6602	3.99899e-08	0.331007	0.000371635	29.9679
				rs113247976	T	C	T	C	0.3221	-5.3178	0.0206	0.0521	24.2184	6.42495e-10	0.826201	0.000473927	38.2204
				rs118082508	T	C	T	C	0.3175	3.9019	0.0176	0.0565	24.6176	1.96798e-08	0.874062	0.00039159	31.5776
				rs3849943	T	C	T	C	-0.1764	14.8536	0.7518	0.0155	6.7304	3.76964e-30	0.0273181	0.00160416	129.516
				rs74654358	A	G	A	G	0.1976	38.588	0.0473	0.0337	15.1083	4.65801e-09	0.0106465	0.000426324	34.3798
	ALS	superior parietal	parietal	rs10463311	T	C	T	C	-0.0854	7.3147	0.7441	0.0156	5.2135	3.99899e-08	0.160608	0.000371635	29.9679
				rs113247976	T	C	T	C	0.3221	2.4203	0.0206	0.0521	18.8552	6.42495e-10	0.897862	0.000473927	38.2204
				rs118082508	T	C	T	C	0.3175	-12.2853	0.0176	0.0565	19.251	1.96798e-08	0.523367	0.00039159	31.5776
				rs3849943	T	C	T	C	-0.1764	12.9608	0.7518	0.0155	5.2626	3.76964e-30	0.0137852	0.00160416	129.516
				rs74654358	A	G	A	G	0.1976	20.0974	0.0473	0.0337	11.8681	4.65801e-09	0.09038	0.000426324	34.3798
	ALS	superior temporal	temporal	rs10463311	T	C	T	C	-0.0854	1.8384	0.7441	0.0156	3.4808	3.99899e-08	0.597392	0.000371635	29.9679
				rs113247976	T	C	T	C	0.3221	-6.925	0.0206	0.0521	12.5268	6.42495e-10	0.58039	0.000473927	38.2204
				rs118082508	T	C	T	C	0.3175	7.7805	0.0176	0.0565	12.8025	1.96798e-08	0.543365	0.00039159	31.5776
				rs3849943	T	C	T	C	-0.1764	8.7495	0.7518	0.0155	3.5275	3.76964e-30	0.0131247	0.00160416	129.516
				rs74654358	A	G	A	G	0.1976	5.4131	0.0473	0.0337	7.8429	4.65801e-09	0.490074	0.000426324	34.3798
	ALS	supramarginal	parietal	rs10463311	T	C	T	C	-0.0854	9.1287	0.7441	0.0156	4.2583	3.99899e-08	0.0320535	0.000371635	29.9679
				rs113247976	T	C	T	C	0.3221	-9.7258	0.0206	0.0521	15.424	6.42495e-10	0.528326	0.000473927	38.2204
				rs118082508	T	C	T	C	0.3175	-11.9185	0.0176	0.0565	15.72	1.96798e-08	0.448347	0.00039159	31.5776
				rs3849943	T	C	T	C	-0.1764	8.5173	0.7518	0.0155	4.3113	3.76964e-30	0.0482028	0.00160416	129.516
				rs74654358	A	G	A	G	0.1976	17.6983	0.0473	0.0337	9.6327	4.65801e-09	0.0661635	0.000426324	34.3798
	ALS	temporal pole	temporal	rs10463311	T	C	T	C	-0.0854	0.294	0.7441	0.0156	0.4606	3.99899e-08	0.52328	0.000371635	29.9679
				rs113247976	T	C	T	C	0.3221	0.1009	0.0206	0.0521	1.6646	6.42495e-10	0.951666	0.000473927	38.2204
				rs118082508	T	C	T	C	0.3175	-0.0096	0.0176	0.0565	1.6861	1.96798e-08	0.995457	0.00039159	31.5776
				rs3849943	T	C	T	C	-0.1764	0.3306	0.7518	0.0155	0.4666	3.76964e-30	0.478616	0.00160416	129.516
				rs74654358	A	G	A	G	0.1976	0.2779	0.0473	0.0337	1.0418	4.65801e-09	0.789662	0.000426324	34.3798
	ALS	transverse temporal	temporal	rs10463311	T	C	T	C	-0.0854	0.8602	0.7441	0.0156	0.5456	3.99899e-08	0.114885	0.000371635	29.9679
				rs113247976	T	C	T	C	0.3221	-3.2361	0.0206	0.0521	1.9705	6.42495e-10	0.100533	0.000473927	38.2204
				rs118082508	T	C	T	C	0.3175	-0.0707	0.0176	0.0565	2.0198	1.96798e-08	0.972077	0.00039159	31.5776
				rs3849943	T	C	T	C	-0.1764	1.3475	0.7518	0.0155	0.5523	3.76964e-30	0.0146955	0.00160416	129.516
				rs74654358	A	G	A	G	0.1976	2.4212	0.0473	0.0337	1.2394	4.65801e-09	0.0507573	0.000426324	34.3798
	ALS	whole cortex	global	rs10463311	T	C	T	C	-0.0854	0.8602	0.7441	0.0156	0.5456	3.99899e-08	0.114885	0.000371635	29.9679
				rs113247976	T	C	T	C	0.3221	-3.2361	0.0206	0.0521	1.9705	6.42495e-10	0.100533	0.000473927	38.2204
				rs118082508	T	C	T	C	0.3175	-0.0707	0.0176	0.0565	2.0198	1.96798e-08	0.972077	0.00039159	31.5776
				rs3849943	T	C	T	C	-0.1764	1.3475	0.7518	0.0155	0.5523	3.76964e-30	0.0146955	0.00160416	129.516
				rs74654358	A	G	A	G	0.1976	2.4212	0.0473	0.0337	1.2394	4.65801e-09	0.0507573	0.000426324	34.3798

## Sheet: Table S7
	Table S7 Summary of genetic variants used to estimate the effect of amyotrophic lateral sclerosis (ALS) on cortical surface area (adjusted for the respective global measures)
	Exposure	Outcome	Lobe	SNP	effect_allele.exposure	other_allele.exposure	effect_allele.outcome	other_allele.outcome	beta exposure	beta outcome	eaf.exposure	se exposure	se outcome	pval exposure	pval outcome	R squared	F
	ALS	bankssts	temporal	rs10463311	T	C	T	C	-0.0854	-0.8563	0.7441	0.0156	0.9819	3.99899e-08	0.383162	0.000371635	29.9679
				rs113247976	T	C	T	C	0.3221	5.662	0.0206	0.0521	3.5503	6.42495e-10	0.110758	0.000473927	38.2204
				rs118082508	T	C	T	C	0.3175	-1.9705	0.0176	0.0565	3.629	1.96798e-08	0.587139	0.00039159	31.5776
				rs3849943	T	C	T	C	-0.1764	-0.1222	0.7518	0.0155	0.9945	3.76964e-30	0.902205	0.00160416	129.516
				rs74654358	A	G	A	G	0.1976	-0.933	0.0473	0.0337	2.2258	4.65801e-09	0.675088	0.000426324	34.3798
	ALS	caudal anterior cingulate	frontal	rs10463311	T	C	T	C	-0.0854	1.0118	0.7441	0.0156	0.8749	3.99899e-08	0.247487	0.000371635	29.9679
				rs113247976	T	C	T	C	0.3221	2.0901	0.0206	0.0521	3.1781	6.42495e-10	0.510759	0.000473927	38.2204
				rs118082508	T	C	T	C	0.3175	-0.6971	0.0176	0.0565	3.2581	1.96798e-08	0.830579	0.00039159	31.5776
				rs3849943	T	C	T	C	-0.1764	-0.0634	0.7518	0.0155	0.8852	3.76964e-30	0.942903	0.00160416	129.516
				rs74654358	A	G	A	G	0.1976	-0.0943	0.0473	0.0337	1.9918	4.65801e-09	0.962239	0.000426324	34.3798
	ALS	caudal middle frontal	frontal	rs10463311	T	C	T	C	-0.0854	-3.8812	0.7441	0.0156	2.3126	3.99899e-08	0.0932916	0.000371635	29.9679
				rs113247976	T	C	T	C	0.3221	-2.5763	0.0206	0.0521	8.399	6.42495e-10	0.759042	0.000473927	38.2204
				rs118082508	T	C	T	C	0.3175	5.3308	0.0176	0.0565	8.5402	1.96798e-08	0.532496	0.00039159	31.5776
				rs3849943	T	C	T	C	-0.1764	6.2195	0.7518	0.0155	2.3378	3.76964e-30	0.00780462	0.00160416	129.516
				rs74654358	A	G	A	G	0.1976	-1.6248	0.0473	0.0337	5.2255	4.65801e-09	0.755849	0.000426324	34.3798
	ALS	cuneus	occipital	rs10463311	T	C	T	C	-0.0854	-0.8667	0.7441	0.0156	1.3244	3.99899e-08	0.512848	0.000371635	29.9679
				rs113247976	T	C	T	C	0.3221	-1.4313	0.0206	0.0521	4.8328	6.42495e-10	0.767105	0.000473927	38.2204
				rs118082508	T	C	T	C	0.3175	0.0589	0.0176	0.0565	4.8641	1.96798e-08	0.990339	0.00039159	31.5776
				rs3849943	T	C	T	C	-0.1764	0.0089	0.7518	0.0155	1.3437	3.76964e-30	0.994715	0.00160416	129.516
				rs74654358	A	G	A	G	0.1976	4.0426	0.0473	0.0337	3.0121	4.65801e-09	0.179557	0.000426324	34.3798
	ALS	entorhinal	temporal	rs10463311	T	C	T	C	-0.0854	0.1427	0.7441	0.0156	0.5557	3.99899e-08	0.797338	0.000371635	29.9679
				rs113247976	T	C	T	C	0.3221	-3.2617	0.0206	0.0521	2.0029	6.42495e-10	0.103421	0.000473927	38.2204
				rs118082508	T	C	T	C	0.3175	-2.1101	0.0176	0.0565	2.0171	1.96798e-08	0.295512	0.00039159	31.5776
				rs3849943	T	C	T	C	-0.1764	-0.1511	0.7518	0.0155	0.5626	3.76964e-30	0.788257	0.00160416	129.516
				rs74654358	A	G	A	G	0.1976	-0.4772	0.0473	0.0337	1.2406	4.65801e-09	0.700495	0.000426324	34.3798
	ALS	frontal pole	frontal	rs10463311	T	C	T	C	-0.0854	0.1392	0.7441	0.0156	0.261	3.99899e-08	0.593803	0.000371635	29.9679
				rs113247976	T	C	T	C	0.3221	-0.4553	0.0206	0.0521	0.9457	6.42495e-10	0.630202	0.000473927	38.2204
				rs118082508	T	C	T	C	0.3175	0.4217	0.0176	0.0565	0.9661	1.96798e-08	0.662476	0.00039159	31.5776
				rs3849943	T	C	T	C	-0.1764	-0.7144	0.7518	0.0155	0.2639	3.76964e-30	0.00678767	0.00160416	129.516
				rs74654358	A	G	A	G	0.1976	-0.165	0.0473	0.0337	0.5911	4.65801e-09	0.780137	0.000426324	34.3798
	ALS	fusiform	temporal	rs10463311	T	C	T	C	-0.0854	-0.8573	0.7441	0.0156	2.1934	3.99899e-08	0.695905	0.000371635	29.9679
				rs113247976	T	C	T	C	0.3221	-7.8829	0.0206	0.0521	7.9736	6.42495e-10	0.322847	0.000473927	38.2204
				rs118082508	T	C	T	C	0.3175	-10.3828	0.0176	0.0565	8.0861	1.96798e-08	0.199131	0.00039159	31.5776
				rs3849943	T	C	T	C	-0.1764	-1.0017	0.7518	0.0155	2.225	3.76964e-30	0.652565	0.00160416	129.516
				rs74654358	A	G	A	G	0.1976	-6.5088	0.0473	0.0337	4.9943	4.65801e-09	0.192491	0.000426324	34.3798
	ALS	inferior parietal	parietal	rs10463311	T	C	T	C	-0.0854	0.307	0.7441	0.0156	3.7477	3.99899e-08	0.934713	0.000371635	29.9679
				rs113247976	T	C	T	C	0.3221	1.7153	0.0206	0.0521	13.5766	6.42495e-10	0.899461	0.000473927	38.2204
				rs118082508	T	C	T	C	0.3175	-0.4772	0.0176	0.0565	13.8835	1.96798e-08	0.972581	0.00039159	31.5776
				rs3849943	T	C	T	C	-0.1764	-8.8631	0.7518	0.0155	3.7962	3.76964e-30	0.0195576	0.00160416	129.516
				rs74654358	A	G	A	G	0.1976	-10.703	0.0473	0.0337	8.5103	4.65801e-09	0.208517	0.000426324	34.3798
	ALS	inferior temporal	temporal	rs10463311	T	C	T	C	-0.0854	-1.2887	0.7441	0.0156	2.4961	3.99899e-08	0.605655	0.000371635	29.9679
				rs113247976	T	C	T	C	0.3221	-3.8943	0.0206	0.0521	9.0407	6.42495e-10	0.666649	0.000473927	38.2204
				rs118082508	T	C	T	C	0.3175	-5.4876	0.0176	0.0565	9.1255	1.96798e-08	0.547608	0.00039159	31.5776
				rs3849943	T	C	T	C	-0.1764	-2.6207	0.7518	0.0155	2.5294	3.76964e-30	0.300158	0.00160416	129.516
				rs74654358	A	G	A	G	0.1976	-3.67	0.0473	0.0337	5.6385	4.65801e-09	0.515122	0.000426324	34.3798
	ALS	insula	temporal	rs10463311	T	C	T	C	-0.0854	1.3447	0.7441	0.0156	1.4979	3.99899e-08	0.369333	0.000371635	29.9679
				rs113247976	T	C	T	C	0.3221	3.8214	0.0206	0.0521	5.4475	6.42495e-10	0.482993	0.000473927	38.2204
				rs118082508	T	C	T	C	0.3175	-1.1506	0.0176	0.0565	5.474	1.96798e-08	0.833517	0.00039159	31.5776
				rs3849943	T	C	T	C	-0.1764	-0.6008	0.7518	0.0155	1.516	3.76964e-30	0.691879	0.00160416	129.516
				rs74654358	A	G	A	G	0.1976	2.8375	0.0473	0.0337	3.361	4.65801e-09	0.398534	0.000426324	34.3798
	ALS	isthmus cingulate	parietal	rs10463311	T	C	T	C	-0.0854	0.4493	0.7441	0.0156	1.0063	3.99899e-08	0.655245	0.000371635	29.9679
				rs113247976	T	C	T	C	0.3221	0.3622	0.0206	0.0521	3.649	6.42495e-10	0.920932	0.000473927	38.2204
				rs118082508	T	C	T	C	0.3175	1.7942	0.0176	0.0565	3.7168	1.96798e-08	0.62929	0.00039159	31.5776
				rs3849943	T	C	T	C	-0.1764	-1.163	0.7518	0.0155	1.0179	3.76964e-30	0.253226	0.00160416	129.516
				rs74654358	A	G	A	G	0.1976	-0.3367	0.0473	0.0337	2.2737	4.65801e-09	0.882276	0.000426324	34.3798
	ALS	lateral occipital	occipital	rs10463311	T	C	T	C	-0.0854	2.54	0.7441	0.0156	3.3111	3.99899e-08	0.443012	0.000371635	29.9679
				rs113247976	T	C	T	C	0.3221	-5.0469	0.0206	0.0521	11.9963	6.42495e-10	0.673971	0.000473927	38.2204
				rs118082508	T	C	T	C	0.3175	11.6772	0.0176	0.0565	12.1405	1.96798e-08	0.336131	0.00039159	31.5776
				rs3849943	T	C	T	C	-0.1764	2.3451	0.7518	0.0155	3.3529	3.76964e-30	0.484287	0.00160416	129.516
				rs74654358	A	G	A	G	0.1976	-2.8655	0.0473	0.0337	7.4715	4.65801e-09	0.701331	0.000426324	34.3798
	ALS	lateral orbitofrontal	frontal	rs10463311	T	C	T	C	-0.0854	2.3636	0.7441	0.0156	1.6142	3.99899e-08	0.143124	0.000371635	29.9679
				rs113247976	T	C	T	C	0.3221	1.9263	0.0206	0.0521	5.8918	6.42495e-10	0.743709	0.000473927	38.2204
				rs118082508	T	C	T	C	0.3175	-0.5549	0.0176	0.0565	5.9385	1.96798e-08	0.925553	0.00039159	31.5776
				rs3849943	T	C	T	C	-0.1764	1.2999	0.7518	0.0155	1.6343	3.76964e-30	0.426389	0.00160416	129.516
				rs74654358	A	G	A	G	0.1976	-2.3362	0.0473	0.0337	3.6271	4.65801e-09	0.519513	0.000426324	34.3798
	ALS	lingual	occipital	rs10463311	T	C	T	C	-0.0854	-0.3097	0.7441	0.0156	2.6604	3.99899e-08	0.907327	0.000371635	29.9679
				rs113247976	T	C	T	C	0.3221	9.3617	0.0206	0.0521	9.6128	6.42495e-10	0.330117	0.000473927	38.2204
				rs118082508	T	C	T	C	0.3175	-0.4506	0.0176	0.0565	9.7595	1.96798e-08	0.963174	0.00039159	31.5776
				rs3849943	T	C	T	C	-0.1764	-0.6357	0.7518	0.0155	2.6961	3.76964e-30	0.813599	0.00160416	129.516
				rs74654358	A	G	A	G	0.1976	-2.6544	0.0473	0.0337	6.0159	4.65801e-09	0.659046	0.000426324	34.3798
	ALS	medial orbitofrontal	frontal	rs10463311	T	C	T	C	-0.0854	1.3825	0.7441	0.0156	1.1985	3.99899e-08	0.248695	0.000371635	29.9679
				rs113247976	T	C	T	C	0.3221	9.3068	0.0206	0.0521	4.3544	6.42495e-10	0.032571	0.000473927	38.2204
				rs118082508	T	C	T	C	0.3175	1.0625	0.0176	0.0565	4.4134	1.96798e-08	0.809753	0.00039159	31.5776
				rs3849943	T	C	T	C	-0.1764	1.0731	0.7518	0.0155	1.2126	3.76964e-30	0.376179	0.00160416	129.516
				rs74654358	A	G	A	G	0.1976	0.5832	0.0473	0.0337	2.7127	4.65801e-09	0.829776	0.000426324	34.3798
	ALS	middle temporal	temporal	rs10463311	T	C	T	C	-0.0854	-1.967	0.7441	0.0156	2.1453	3.99899e-08	0.359201	0.000371635	29.9679
				rs113247976	T	C	T	C	0.3221	5.7974	0.0206	0.0521	7.8045	6.42495e-10	0.457586	0.000473927	38.2204
				rs118082508	T	C	T	C	0.3175	2.3037	0.0176	0.0565	7.887	1.96798e-08	0.770219	0.00039159	31.5776
				rs3849943	T	C	T	C	-0.1764	-0.8687	0.7518	0.0155	2.1804	3.76964e-30	0.690326	0.00160416	129.516
				rs74654358	A	G	A	G	0.1976	-4.7576	0.0473	0.0337	4.8824	4.65801e-09	0.329839	0.000426324	34.3798
	ALS	paracentral	frontal	rs10463311	T	C	T	C	-0.0854	-0.7682	0.7441	0.0156	1.3019	3.99899e-08	0.55515	0.000371635	29.9679
				rs113247976	T	C	T	C	0.3221	4.4126	0.0206	0.0521	4.7205	6.42495e-10	0.349905	0.000473927	38.2204
				rs118082508	T	C	T	C	0.3175	0.4015	0.0176	0.0565	4.8112	1.96798e-08	0.933493	0.00039159	31.5776
				rs3849943	T	C	T	C	-0.1764	1.5368	0.7518	0.0155	1.3167	3.76964e-30	0.243146	0.00160416	129.516
				rs74654358	A	G	A	G	0.1976	1.2086	0.0473	0.0337	2.9688	4.65801e-09	0.683934	0.000426324	34.3798
	ALS	parahippocampal	temporal	rs10463311	T	C	T	C	-0.0854	-0.0094	0.7441	0.0156	0.6766	3.99899e-08	0.988915	0.000371635	29.9679
				rs113247976	T	C	T	C	0.3221	-2.0795	0.0206	0.0521	2.4073	6.42495e-10	0.387681	0.000473927	38.2204
				rs118082508	T	C	T	C	0.3175	-1.2016	0.0176	0.0565	2.4681	1.96798e-08	0.626363	0.00039159	31.5776
				rs3849943	T	C	T	C	-0.1764	0.1242	0.7518	0.0155	0.6808	3.76964e-30	0.855243	0.00160416	129.516
				rs74654358	A	G	A	G	0.1976	-1.1545	0.0473	0.0337	1.5454	4.65801e-09	0.45503	0.000426324	34.3798
	ALS	parsopercularis	frontal	rs10463311	T	C	T	C	-0.0854	0.0328	0.7441	0.0156	1.5437	3.99899e-08	0.983048	0.000371635	29.9679
				rs113247976	T	C	T	C	0.3221	11.5548	0.0206	0.0521	5.6037	6.42495e-10	0.0392082	0.000473927	38.2204
				rs118082508	T	C	T	C	0.3175	9.2359	0.0176	0.0565	5.715	1.96798e-08	0.106077	0.00039159	31.5776
				rs3849943	T	C	T	C	-0.1764	-0.9503	0.7518	0.0155	1.5621	3.76964e-30	0.542957	0.00160416	129.516
				rs74654358	A	G	A	G	0.1976	-1.3148	0.0473	0.0337	3.4817	4.65801e-09	0.705704	0.000426324	34.3798
	ALS	parsorbitalis	frontal	rs10463311	T	C	T	C	-0.0854	0.5071	0.7441	0.0156	0.5428	3.99899e-08	0.350185	0.000371635	29.9679
				rs113247976	T	C	T	C	0.3221	0.5399	0.0206	0.0521	1.9736	6.42495e-10	0.784422	0.000473927	38.2204
				rs118082508	T	C	T	C	0.3175	1.3045	0.0176	0.0565	1.9968	1.96798e-08	0.513566	0.00039159	31.5776
				rs3849943	T	C	T	C	-0.1764	0.183	0.7518	0.0155	0.5493	3.76964e-30	0.73902	0.00160416	129.516
				rs74654358	A	G	A	G	0.1976	0.5622	0.0473	0.0337	1.2242	4.65801e-09	0.646063	0.000426324	34.3798
	ALS	parstriangularis	frontal	rs10463311	T	C	T	C	-0.0854	0.9891	0.7441	0.0156	1.4339	3.99899e-08	0.490322	0.000371635	29.9679
				rs113247976	T	C	T	C	0.3221	2.1301	0.0206	0.0521	5.1896	6.42495e-10	0.681472	0.000473927	38.2204
				rs118082508	T	C	T	C	0.3175	7.9173	0.0176	0.0565	5.2783	1.96798e-08	0.133622	0.00039159	31.5776
				rs3849943	T	C	T	C	-0.1764	-0.5654	0.7518	0.0155	1.4505	3.76964e-30	0.696687	0.00160416	129.516
				rs74654358	A	G	A	G	0.1976	0.0735	0.0473	0.0337	3.2294	4.65801e-09	0.981842	0.000426324	34.3798
	ALS	pericalcarine	occipital	rs10463311	T	C	T	C	-0.0854	-0.3247	0.7441	0.0156	1.763	3.99899e-08	0.853876	0.000371635	29.9679
				rs113247976	T	C	T	C	0.3221	2.7095	0.0206	0.0521	6.3762	6.42495e-10	0.670881	0.000473927	38.2204
				rs118082508	T	C	T	C	0.3175	-1.8964	0.0176	0.0565	6.4506	1.96798e-08	0.768767	0.00039159	31.5776
				rs3849943	T	C	T	C	-0.1764	-1.4439	0.7518	0.0155	1.7822	3.76964e-30	0.417838	0.00160416	129.516
				rs74654358	A	G	A	G	0.1976	2.3325	0.0473	0.0337	3.9877	4.65801e-09	0.558599	0.000426324	34.3798
	ALS	postcentral	parietal	rs10463311	T	C	T	C	-0.0854	1.2487	0.7441	0.0156	2.4895	3.99899e-08	0.615958	0.000371635	29.9679
				rs113247976	T	C	T	C	0.3221	-14.3125	0.0206	0.0521	9.0526	6.42495e-10	0.113869	0.000473927	38.2204
				rs118082508	T	C	T	C	0.3175	2.6284	0.0176	0.0565	9.2991	1.96798e-08	0.777444	0.00039159	31.5776
				rs3849943	T	C	T	C	-0.1764	-1.912	0.7518	0.0155	2.5269	3.76964e-30	0.449255	0.00160416	129.516
				rs74654358	A	G	A	G	0.1976	-1.782	0.0473	0.0337	5.7019	4.65801e-09	0.75464	0.000426324	34.3798
	ALS	posterior cingulate	parietal	rs10463311	T	C	T	C	-0.0854	0.4754	0.7441	0.0156	1.0043	3.99899e-08	0.635953	0.000371635	29.9679
				rs113247976	T	C	T	C	0.3221	3.8704	0.0206	0.0521	3.6563	6.42495e-10	0.289802	0.000473927	38.2204
				rs118082508	T	C	T	C	0.3175	5.4633	0.0176	0.0565	3.7332	1.96798e-08	0.143348	0.00039159	31.5776
				rs3849943	T	C	T	C	-0.1764	2.1152	0.7518	0.0155	1.018	3.76964e-30	0.0377278	0.00160416	129.516
				rs74654358	A	G	A	G	0.1976	-1.7535	0.0473	0.0337	2.2795	4.65801e-09	0.441746	0.000426324	34.3798
	ALS	precentral	frontal	rs10463311	T	C	T	C	-0.0854	-2.6239	0.7441	0.0156	2.9319	3.99899e-08	0.370815	0.000371635	29.9679
				rs113247976	T	C	T	C	0.3221	-13.5768	0.0206	0.0521	10.6622	6.42495e-10	0.202891	0.000473927	38.2204
				rs118082508	T	C	T	C	0.3175	-6.5714	0.0176	0.0565	10.8325	1.96798e-08	0.544092	0.00039159	31.5776
				rs3849943	T	C	T	C	-0.1764	1.2126	0.7518	0.0155	2.9707	3.76964e-30	0.683137	0.00160416	129.516
				rs74654358	A	G	A	G	0.1976	-0.7439	0.0473	0.0337	6.6575	4.65801e-09	0.911031	0.000426324	34.3798
	ALS	precuneus	parietal	rs10463311	T	C	T	C	-0.0854	1.6754	0.7441	0.0156	2.5057	3.99899e-08	0.503728	0.000371635	29.9679
				rs113247976	T	C	T	C	0.3221	5.4191	0.0206	0.0521	9.0695	6.42495e-10	0.550168	0.000473927	38.2204
				rs118082508	T	C	T	C	0.3175	-0.725	0.0176	0.0565	9.2028	1.96798e-08	0.937207	0.00039159	31.5776
				rs3849943	T	C	T	C	-0.1764	0.2994	0.7518	0.0155	2.5376	3.76964e-30	0.906079	0.00160416	129.516
				rs74654358	A	G	A	G	0.1976	-3.586	0.0473	0.0337	5.6968	4.65801e-09	0.529037	0.000426324	34.3798
	ALS	rostral anterior cingulate	frontal	rs10463311	T	C	T	C	-0.0854	-0.2911	0.7441	0.0156	0.8496	3.99899e-08	0.731875	0.000371635	29.9679
				rs113247976	T	C	T	C	0.3221	3.9535	0.0206	0.0521	3.0964	6.42495e-10	0.201671	0.000473927	38.2204
				rs118082508	T	C	T	C	0.3175	3.9642	0.0176	0.0565	3.1441	1.96798e-08	0.207367	0.00039159	31.5776
				rs3849943	T	C	T	C	-0.1764	0.3208	0.7518	0.0155	0.8597	3.76964e-30	0.709034	0.00160416	129.516
				rs74654358	A	G	A	G	0.1976	0.3063	0.0473	0.0337	1.9271	4.65801e-09	0.873713	0.000426324	34.3798
	ALS	rostral middle frontal	frontal	rs10463311	T	C	T	C	-0.0854	-7.1125	0.7441	0.0156	3.5247	3.99899e-08	0.0436014	0.000371635	29.9679
				rs113247976	T	C	T	C	0.3221	-15.4225	0.0206	0.0521	12.8859	6.42495e-10	0.231365	0.000473927	38.2204
				rs118082508	T	C	T	C	0.3175	2.4739	0.0176	0.0565	13.0548	1.96798e-08	0.8497	0.00039159	31.5776
				rs3849943	T	C	T	C	-0.1764	-0.2443	0.7518	0.0155	3.5717	3.76964e-30	0.945468	0.00160416	129.516
				rs74654358	A	G	A	G	0.1976	5.5451	0.0473	0.0337	7.9559	4.65801e-09	0.485816	0.000426324	34.3798
	ALS	superior frontal	frontal	rs10463311	T	C	T	C	-0.0854	0.3129	0.7441	0.0156	3.5259	3.99899e-08	0.929286	0.000371635	29.9679
				rs113247976	T	C	T	C	0.3221	7.7861	0.0206	0.0521	12.8785	6.42495e-10	0.545457	0.000473927	38.2204
				rs118082508	T	C	T	C	0.3175	8.5167	0.0176	0.0565	13.0226	1.96798e-08	0.513116	0.00039159	31.5776
				rs3849943	T	C	T	C	-0.1764	1.0462	0.7518	0.0155	3.573	3.76964e-30	0.76967	0.00160416	129.516
				rs74654358	A	G	A	G	0.1976	17.3825	0.0473	0.0337	7.9975	4.65801e-09	0.0297433	0.000426324	34.3798
	ALS	superior parietal	parietal	rs10463311	T	C	T	C	-0.0854	1.4211	0.7441	0.0156	3.5813	3.99899e-08	0.691507	0.000371635	29.9679
				rs113247976	T	C	T	C	0.3221	7.3734	0.0206	0.0521	13.0143	6.42495e-10	0.571012	0.000473927	38.2204
				rs118082508	T	C	T	C	0.3175	-1.3002	0.0176	0.0565	13.2447	1.96798e-08	0.921799	0.00039159	31.5776
				rs3849943	T	C	T	C	-0.1764	5.202	0.7518	0.0155	3.6223	3.76964e-30	0.150973	0.00160416	129.516
				rs74654358	A	G	A	G	0.1976	1.862	0.0473	0.0337	8.1581	4.65801e-09	0.81946	0.000426324	34.3798
	ALS	superior temporal	temporal	rs10463311	T	C	T	C	-0.0854	-1.3858	0.7441	0.0156	2.0787	3.99899e-08	0.504985	0.000371635	29.9679
				rs113247976	T	C	T	C	0.3221	-7.121	0.0206	0.0521	7.49	6.42495e-10	0.341739	0.000473927	38.2204
				rs118082508	T	C	T	C	0.3175	7.3068	0.0176	0.0565	7.623	1.96798e-08	0.3378	0.00039159	31.5776
				rs3849943	T	C	T	C	-0.1764	3.2217	0.7518	0.0155	2.1097	3.76964e-30	0.126739	0.00160416	129.516
				rs74654358	A	G	A	G	0.1976	-5.223	0.0473	0.0337	4.6811	4.65801e-09	0.264523	0.000426324	34.3798
	ALS	supramarginal	parietal	rs10463311	T	C	T	C	-0.0854	4.9809	0.7441	0.0156	2.8746	3.99899e-08	0.083144	0.000371635	29.9679
				rs113247976	T	C	T	C	0.3221	-2.3884	0.0206	0.0521	10.4357	6.42495e-10	0.818971	0.000473927	38.2204
				rs118082508	T	C	T	C	0.3175	0.1108	0.0176	0.0565	10.601	1.96798e-08	0.991661	0.00039159	31.5776
				rs3849943	T	C	T	C	-0.1764	1.5153	0.7518	0.0155	2.9129	3.76964e-30	0.602922	0.00160416	129.516
				rs74654358	A	G	A	G	0.1976	5.1475	0.0473	0.0337	6.4805	4.65801e-09	0.427017	0.000426324	34.3798
	ALS	temporal pole	temporal	rs10463311	T	C	T	C	-0.0854	-0.0832	0.7441	0.0156	0.4195	3.99899e-08	0.842786	0.000371635	29.9679
				rs113247976	T	C	T	C	0.3221	0.6326	0.0206	0.0521	1.5159	6.42495e-10	0.676452	0.000473927	38.2204
				rs118082508	T	C	T	C	0.3175	0.8186	0.0176	0.0565	1.5293	1.96798e-08	0.592458	0.00039159	31.5776
				rs3849943	T	C	T	C	-0.1764	-0.224	0.7518	0.0155	0.4248	3.76964e-30	0.59798	0.00160416	129.516
				rs74654358	A	G	A	G	0.1976	-0.6639	0.0473	0.0337	0.9456	4.65801e-09	0.482621	0.000426324	34.3798
	ALS	transverse temporal	temporal	rs10463311	T	C	T	C	-0.0854	0.5572	0.7441	0.0156	0.4468	3.99899e-08	0.212364	0.000371635	29.9679
				rs113247976	T	C	T	C	0.3221	-2.4368	0.0206	0.0521	1.6116	6.42495e-10	0.130524	0.000473927	38.2204
				rs118082508	T	C	T	C	0.3175	0.7458	0.0176	0.0565	1.6475	1.96798e-08	0.650775	0.00039159	31.5776
				rs3849943	T	C	T	C	-0.1764	0.6149	0.7518	0.0155	0.4523	3.76964e-30	0.173989	0.00160416	129.516
				rs74654358	A	G	A	G	0.1976	1.2568	0.0473	0.0337	1.0131	4.65801e-09	0.214772	0.000426324	34.3798

## Sheet: Table S8
	Table S8 Summary of genetic variants used to estimate the effect of amyotrophic lateral sclerosis (ALS) on cortical thickness (not adjusted for the respective global measures)
	Exposure	Outcome	Lobe	SNP	effect_allele.exposure	other_allele.exposure	effect_allele.outcome	other_allele.outcome	beta exposure	beta outcome	eaf.exposure	se exposure	se outcome	pval exposure	pval outcome	R squared	F
	ALS	bankssts	temporal	rs10463311	T	C	T	C	-0.0854	-0.0009	0.7441	0.0156	0.0014	3.99899e-08	0.520317	0.000371635	29.9679
				rs113247976	T	C	T	C	0.3221	-0.0021	0.0206	0.0521	0.0051	6.42495e-10	0.680512	0.000473927	38.2204
				rs118082508	T	C	T	C	0.3175	-0.0073	0.0176	0.0565	0.0052	1.96798e-08	0.160365	0.00039159	31.5776
				rs3849943	T	C	T	C	-0.1764	-0.0003	0.7518	0.0155	0.0015	3.76964e-30	0.841481	0.00160416	129.516
				rs74654358	A	G	A	G	0.1976	-0.0059	0.0473	0.0337	0.0032	4.65801e-09	0.0652196	0.000426324	34.3798
	ALS	caudal anterior cingulate	frontal	rs10463311	T	C	T	C	-0.0854	0.0003	0.7441	0.0156	0.0019	3.99899e-08	0.87454	0.000371635	29.9679
				rs113247976	T	C	T	C	0.3221	0.005	0.0206	0.0521	0.0068	6.42495e-10	0.46216	0.000473927	38.2204
				rs118082508	T	C	T	C	0.3175	-0.0002	0.0176	0.0565	0.0071	1.96798e-08	0.977527	0.00039159	31.5776
				rs3849943	T	C	T	C	-0.1764	-0.003	0.7518	0.0155	0.0019	3.76964e-30	0.114348	0.00160416	129.516
				rs74654358	A	G	A	G	0.1976	-0.0012	0.0473	0.0337	0.0043	4.65801e-09	0.780191	0.000426324	34.3798
	ALS	caudal middle frontal	frontal	rs10463311	T	C	T	C	-0.0854	-0.0011	0.7441	0.0156	0.0013	3.99899e-08	0.397467	0.000371635	29.9679
				rs118082508	T	C	T	C	0.3175	-0.0002	0.0176	0.0565	0.0048	1.96798e-08	0.966764	0.00039159	31.5776
				rs3849943	T	C	T	C	-0.1764	-0.0033	0.7518	0.0155	0.0013	3.76964e-30	0.0111341	0.00160416	129.516
				rs74654358	A	G	A	G	0.1976	0.0013	0.0473	0.0337	0.0029	4.65801e-09	0.653954	0.000426324	34.3798
	ALS	cuneus	occipital	rs10463311	T	C	T	C	-0.0854	-0.0022	0.7441	0.0156	0.0011	3.99899e-08	0.0455003	0.000371635	29.9679
				rs113247976	T	C	T	C	0.3221	-0.0006	0.0206	0.0521	0.0041	6.42495e-10	0.883652	0.000473927	38.2204
				rs118082508	T	C	T	C	0.3175	-0.0001	0.0176	0.0565	0.0042	1.96798e-08	0.981005	0.00039159	31.5776
				rs3849943	T	C	T	C	-0.1764	-0.0006	0.7518	0.0155	0.0011	3.76964e-30	0.585441	0.00160416	129.516
				rs74654358	A	G	A	G	0.1976	-0.0008	0.0473	0.0337	0.0026	4.65801e-09	0.758316	0.000426324	34.3798
	ALS	entorhinal	temporal	rs10463311	T	C	T	C	-0.0854	0.0016	0.7441	0.0156	0.0029	3.99899e-08	0.581137	0.000371635	29.9679
				rs113247976	T	C	T	C	0.3221	0.01	0.0206	0.0521	0.0106	6.42495e-10	0.345478	0.000473927	38.2204
				rs118082508	T	C	T	C	0.3175	-0.0113	0.0176	0.0565	0.0109	1.96798e-08	0.299877	0.00039159	31.5776
				rs3849943	T	C	T	C	-0.1764	-0.0017	0.7518	0.0155	0.0029	3.76964e-30	0.557736	0.00160416	129.516
				rs74654358	A	G	A	G	0.1976	-0.0006	0.0473	0.0337	0.0066	4.65801e-09	0.927565	0.000426324	34.3798
	ALS	frontal pole	frontal	rs10463311	T	C	T	C	-0.0854	-0.0041	0.7441	0.0156	0.0022	3.99899e-08	0.0623728	0.000371635	29.9679
				rs113247976	T	C	T	C	0.3221	-0.0025	0.0206	0.0521	0.0078	6.42495e-10	0.74858	0.000473927	38.2204
				rs118082508	T	C	T	C	0.3175	0.005	0.0176	0.0565	0.008	1.96798e-08	0.531971	0.00039159	31.5776
				rs3849943	T	C	T	C	-0.1764	0.0005	0.7518	0.0155	0.0022	3.76964e-30	0.820212	0.00160416	129.516
				rs74654358	A	G	A	G	0.1976	0.0027	0.0473	0.0337	0.0049	4.65801e-09	0.58162	0.000426324	34.3798
	ALS	fusiform	temporal	rs10463311	T	C	T	C	-0.0854	-0.0016	0.7441	0.0156	0.0012	3.99899e-08	0.182422	0.000371635	29.9679
				rs113247976	T	C	T	C	0.3221	-0.0006	0.0206	0.0521	0.0046	6.42495e-10	0.896222	0.000473927	38.2204
				rs118082508	T	C	T	C	0.3175	-0.0057	0.0176	0.0565	0.0046	1.96798e-08	0.215297	0.00039159	31.5776
				rs3849943	T	C	T	C	-0.1764	-0.0008	0.7518	0.0155	0.0013	3.76964e-30	0.538301	0.00160416	129.516
				rs74654358	A	G	A	G	0.1976	-0.0026	0.0473	0.0337	0.0029	4.65801e-09	0.369958	0.000426324	34.3798
	ALS	inferior parietal	parietal	rs10463311	T	C	T	C	-0.0854	-0.0023	0.7441	0.0156	0.0011	3.99899e-08	0.0365362	0.000371635	29.9679
				rs113247976	T	C	T	C	0.3221	0.0017	0.0206	0.0521	0.0041	6.42495e-10	0.67841	0.000473927	38.2204
				rs118082508	T	C	T	C	0.3175	0.0016	0.0176	0.0565	0.0043	1.96798e-08	0.709824	0.00039159	31.5776
				rs3849943	T	C	T	C	-0.1764	-0.002	0.7518	0.0155	0.0012	3.76964e-30	0.0955807	0.00160416	129.516
				rs74654358	A	G	A	G	0.1976	-0.0008	0.0473	0.0337	0.0026	4.65801e-09	0.758316	0.000426324	34.3798
	ALS	inferior temporal	temporal	rs10463311	T	C	T	C	-0.0854	-0.0007	0.7441	0.0156	0.0014	3.99899e-08	0.617075	0.000371635	29.9679
				rs113247976	T	C	T	C	0.3221	-0.0049	0.0206	0.0521	0.0049	6.42495e-10	0.317311	0.000473927	38.2204
				rs118082508	T	C	T	C	0.3175	-0.0049	0.0176	0.0565	0.005	1.96798e-08	0.327086	0.00039159	31.5776
				rs3849943	T	C	T	C	-0.1764	-0.0025	0.7518	0.0155	0.0014	3.76964e-30	0.0741455	0.00160416	129.516
				rs74654358	A	G	A	G	0.1976	-0.0046	0.0473	0.0337	0.0031	4.65801e-09	0.137843	0.000426324	34.3798
	ALS	insula	temporal	rs10463311	T	C	T	C	-0.0854	-0.0019	0.7441	0.0156	0.0013	3.99899e-08	0.143868	0.000371635	29.9679
				rs113247976	T	C	T	C	0.3221	-0.0053	0.0206	0.0521	0.0048	6.42495e-10	0.269521	0.000473927	38.2204
				rs118082508	T	C	T	C	0.3175	0.0006	0.0176	0.0565	0.0049	1.96798e-08	0.902543	0.00039159	31.5776
				rs3849943	T	C	T	C	-0.1764	-0.0017	0.7518	0.0155	0.0013	3.76964e-30	0.190978	0.00160416	129.516
				rs74654358	A	G	A	G	0.1976	0.0005	0.0473	0.0337	0.003	4.65801e-09	0.867632	0.000426324	34.3798
	ALS	isthmus cingulate	parietal	rs10463311	T	C	T	C	-0.0854	-0.0013	0.7441	0.0156	0.0017	3.99899e-08	0.444447	0.000371635	29.9679
				rs113247976	T	C	T	C	0.3221	0.0033	0.0206	0.0521	0.0059	6.42495e-10	0.575942	0.000473927	38.2204
				rs118082508	T	C	T	C	0.3175	-0.0021	0.0176	0.0565	0.0061	1.96798e-08	0.730649	0.00039159	31.5776
				rs3849943	T	C	T	C	-0.1764	-0.0001	0.7518	0.0155	0.0017	3.76964e-30	0.953093	0.00160416	129.516
				rs74654358	A	G	A	G	0.1976	-0.0018	0.0473	0.0337	0.0037	4.65801e-09	0.626622	0.000426324	34.3798
	ALS	lateral occipital	occipital	rs10463311	T	C	T	C	-0.0854	-0.0014	0.7441	0.0156	0.0012	3.99899e-08	0.243345	0.000371635	29.9679
				rs113247976	T	C	T	C	0.3221	-0.0004	0.0206	0.0521	0.0041	6.42495e-10	0.922281	0.000473927	38.2204
				rs118082508	T	C	T	C	0.3175	0.0027	0.0176	0.0565	0.0042	1.96798e-08	0.520317	0.00039159	31.5776
				rs3849943	T	C	T	C	-0.1764	-0.0002	0.7518	0.0155	0.0012	3.76964e-30	0.867632	0.00160416	129.516
				rs74654358	A	G	A	G	0.1976	-0.0035	0.0473	0.0337	0.0026	4.65801e-09	0.178253	0.000426324	34.3798
	ALS	lateral orbitofrontal	frontal	rs10463311	T	C	T	C	-0.0854	-0.0005	0.7441	0.0156	0.0013	3.99899e-08	0.700522	0.000371635	29.9679
				rs113247976	T	C	T	C	0.3221	-0.0025	0.0206	0.0521	0.0047	6.42495e-10	0.594785	0.000473927	38.2204
				rs118082508	T	C	T	C	0.3175	0.0012	0.0176	0.0565	0.0048	1.96798e-08	0.802587	0.00039159	31.5776
				rs3849943	T	C	T	C	-0.1764	-0.0014	0.7518	0.0155	0.0013	3.76964e-30	0.281515	0.00160416	129.516
				rs74654358	A	G	A	G	0.1976	-0.0022	0.0473	0.0337	0.0029	4.65801e-09	0.448079	0.000426324	34.3798
	ALS	lingual	occipital	rs10463311	T	C	T	C	-0.0854	-0.0009	0.7441	0.0156	0.001	3.99899e-08	0.36812	0.000371635	29.9679
				rs113247976	T	C	T	C	0.3221	-0.0036	0.0206	0.0521	0.0038	6.42495e-10	0.343451	0.000473927	38.2204
				rs118082508	T	C	T	C	0.3175	-0.0041	0.0176	0.0565	0.0039	1.96798e-08	0.293129	0.00039159	31.5776
				rs3849943	T	C	T	C	-0.1764	-0.0003	0.7518	0.0155	0.001	3.76964e-30	0.764177	0.00160416	129.516
				rs74654358	A	G	A	G	0.1976	-0.0027	0.0473	0.0337	0.0024	4.65801e-09	0.260589	0.000426324	34.3798
	ALS	medial orbitofrontal	frontal	rs10463311	T	C	T	C	-0.0854	-0.0018	0.7441	0.0156	0.0013	3.99899e-08	0.16617	0.000371635	29.9679
				rs113247976	T	C	T	C	0.3221	0.002	0.0206	0.0521	0.0048	6.42495e-10	0.676922	0.000473927	38.2204
				rs118082508	T	C	T	C	0.3175	0.0031	0.0176	0.0565	0.0049	1.96798e-08	0.52696	0.00039159	31.5776
				rs3849943	T	C	T	C	-0.1764	-0.0035	0.7518	0.0155	0.0013	3.76964e-30	0.00709594	0.00160416	129.516
				rs74654358	A	G	A	G	0.1976	-0.0028	0.0473	0.0337	0.003	4.65801e-09	0.350648	0.000426324	34.3798
	ALS	middle temporal	temporal	rs10463311	T	C	T	C	-0.0854	-0.0032	0.7441	0.0156	0.0014	3.99899e-08	0.022271	0.000371635	29.9679
				rs113247976	T	C	T	C	0.3221	-0.0021	0.0206	0.0521	0.0049	6.42495e-10	0.668235	0.000473927	38.2204
				rs118082508	T	C	T	C	0.3175	-0.0064	0.0176	0.0565	0.0051	1.96798e-08	0.209514	0.00039159	31.5776
				rs3849943	T	C	T	C	-0.1764	-0.0007	0.7518	0.0155	0.0014	3.76964e-30	0.617075	0.00160416	129.516
				rs74654358	A	G	A	G	0.1976	0.0015	0.0473	0.0337	0.0031	4.65801e-09	0.628477	0.000426324	34.3798
	ALS	paracentral	frontal	rs10463311	T	C	T	C	-0.0854	-0.0006	0.7441	0.0156	0.0013	3.99899e-08	0.644412	0.000371635	29.9679
				rs113247976	T	C	T	C	0.3221	-0.0103	0.0206	0.0521	0.0048	6.42495e-10	0.0318863	0.000473927	38.2204
				rs118082508	T	C	T	C	0.3175	-0.0026	0.0176	0.0565	0.005	1.96798e-08	0.603064	0.00039159	31.5776
				rs3849943	T	C	T	C	-0.1764	-0.0004	0.7518	0.0155	0.0013	3.76964e-30	0.758316	0.00160416	129.516
				rs74654358	A	G	A	G	0.1976	0.0018	0.0473	0.0337	0.0031	4.65801e-09	0.56148	0.000426324	34.3798
	ALS	parahippocampal	temporal	rs10463311	T	C	T	C	-0.0854	-0.0019	0.7441	0.0156	0.0025	3.99899e-08	0.447255	0.000371635	29.9679
				rs113247976	T	C	T	C	0.3221	0.0117	0.0206	0.0521	0.0089	6.42495e-10	0.188642	0.000473927	38.2204
				rs118082508	T	C	T	C	0.3175	-0.0032	0.0176	0.0565	0.0092	1.96798e-08	0.727971	0.00039159	31.5776
				rs3849943	T	C	T	C	-0.1764	-0.0023	0.7518	0.0155	0.0025	3.76964e-30	0.357573	0.00160416	129.516
				rs74654358	A	G	A	G	0.1976	-0.0026	0.0473	0.0337	0.0058	4.65801e-09	0.653954	0.000426324	34.3798
	ALS	parsopercularis	frontal	rs10463311	T	C	T	C	-0.0854	-0.0017	0.7441	0.0156	0.0012	3.99899e-08	0.15658	0.000371635	29.9679
				rs113247976	T	C	T	C	0.3221	-0.0013	0.0206	0.0521	0.0043	6.42495e-10	0.762404	0.000473927	38.2204
				rs118082508	T	C	T	C	0.3175	-0.0004	0.0176	0.0565	0.0045	1.96798e-08	0.92917	0.00039159	31.5776
				rs3849943	T	C	T	C	-0.1764	-0.0019	0.7518	0.0155	0.0012	3.76964e-30	0.113346	0.00160416	129.516
				rs74654358	A	G	A	G	0.1976	0.0009	0.0473	0.0337	0.0027	4.65801e-09	0.738883	0.000426324	34.3798
	ALS	parsorbitalis	frontal	rs10463311	T	C	T	C	-0.0854	0.0021	0.7441	0.0156	0.0016	3.99899e-08	0.189351	0.000371635	29.9679
				rs113247976	T	C	T	C	0.3221	0.0002	0.0206	0.0521	0.0059	6.42495e-10	0.972958	0.000473927	38.2204
				rs118082508	T	C	T	C	0.3175	-0.0041	0.0176	0.0565	0.0061	1.96798e-08	0.5015	0.00039159	31.5776
				rs3849943	T	C	T	C	-0.1764	-0.0015	0.7518	0.0155	0.0016	3.76964e-30	0.348501	0.00160416	129.516
				rs74654358	A	G	A	G	0.1976	-0.003	0.0473	0.0337	0.0037	4.65801e-09	0.417474	0.000426324	34.3798
	ALS	parstriangularis	frontal	rs10463311	T	C	T	C	-0.0854	0.0001	0.7441	0.0156	0.0013	3.99899e-08	0.938685	0.000371635	29.9679
				rs113247976	T	C	T	C	0.3221	-0.001	0.0206	0.0521	0.0044	6.42495e-10	0.820212	0.000473927	38.2204
				rs118082508	T	C	T	C	0.3175	-0.0011	0.0176	0.0565	0.0046	1.96798e-08	0.811004	0.00039159	31.5776
				rs3849943	T	C	T	C	-0.1764	-0.0005	0.7518	0.0155	0.0013	3.76964e-30	0.700522	0.00160416	129.516
				rs74654358	A	G	A	G	0.1976	0.0066	0.0473	0.0337	0.0028	4.65801e-09	0.0184162	0.000426324	34.3798
	ALS	pericalcarine	occipital	rs10463311	T	C	T	C	-0.0854	-0.0009	0.7441	0.0156	0.001	3.99899e-08	0.36812	0.000371635	29.9679
				rs113247976	T	C	T	C	0.3221	-0.0041	0.0206	0.0521	0.0038	6.42495e-10	0.280611	0.000473927	38.2204
				rs118082508	T	C	T	C	0.3175	0.0004	0.0176	0.0565	0.0039	1.96798e-08	0.918309	0.00039159	31.5776
				rs3849943	T	C	T	C	-0.1764	-0.0008	0.7518	0.0155	0.001	3.76964e-30	0.423711	0.00160416	129.516
				rs74654358	A	G	A	G	0.1976	-0.0009	0.0473	0.0337	0.0024	4.65801e-09	0.70766	0.000426324	34.3798
	ALS	postcentral	parietal	rs10463311	T	C	T	C	-0.0854	-0.0028	0.7441	0.0156	0.0011	3.99899e-08	0.0109136	0.000371635	29.9679
				rs113247976	T	C	T	C	0.3221	0.0033	0.0206	0.0521	0.0039	6.42495e-10	0.397467	0.000473927	38.2204
				rs118082508	T	C	T	C	0.3175	-0.002	0.0176	0.0565	0.0041	1.96798e-08	0.625688	0.00039159	31.5776
				rs3849943	T	C	T	C	-0.1764	-0.0018	0.7518	0.0155	0.0011	3.76964e-30	0.101764	0.00160416	129.516
				rs74654358	A	G	A	G	0.1976	-0.0024	0.0473	0.0337	0.0025	4.65801e-09	0.337055	0.000426324	34.3798
	ALS	posterior cingulate	parietal	rs10463311	T	C	T	C	-0.0854	-0.0016	0.7441	0.0156	0.0013	3.99899e-08	0.218409	0.000371635	29.9679
				rs113247976	T	C	T	C	0.3221	0.0054	0.0206	0.0521	0.0045	6.42495e-10	0.230139	0.000473927	38.2204
				rs118082508	T	C	T	C	0.3175	0.0015	0.0176	0.0565	0.0046	1.96798e-08	0.744359	0.00039159	31.5776
				rs3849943	T	C	T	C	-0.1764	-0.0008	0.7518	0.0155	0.0013	3.76964e-30	0.538301	0.00160416	129.516
				rs74654358	A	G	A	G	0.1976	0.0019	0.0473	0.0337	0.0028	4.65801e-09	0.497409	0.000426324	34.3798
	ALS	precentral	frontal	rs10463311	T	C	T	C	-0.0854	-0.0001	0.7441	0.0156	0.0013	3.99899e-08	0.938685	0.000371635	29.9679
				rs113247976	T	C	T	C	0.3221	-0.0039	0.0206	0.0521	0.0046	6.42495e-10	0.396535	0.000473927	38.2204
				rs118082508	T	C	T	C	0.3175	-0.0023	0.0176	0.0565	0.0048	1.96798e-08	0.63182	0.00039159	31.5776
				rs3849943	T	C	T	C	-0.1764	-0.0013	0.7518	0.0155	0.0013	3.76964e-30	0.317311	0.00160416	129.516
				rs74654358	A	G	A	G	0.1976	0.0006	0.0473	0.0337	0.003	4.65801e-09	0.841481	0.000426324	34.3798
	ALS	precuneus	parietal	rs10463311	T	C	T	C	-0.0854	-0.0017	0.7441	0.0156	0.0011	3.99899e-08	0.122236	0.000371635	29.9679
				rs113247976	T	C	T	C	0.3221	-0.0006	0.0206	0.0521	0.0042	6.42495e-10	0.886403	0.000473927	38.2204
				rs118082508	T	C	T	C	0.3175	0	0.0176	0.0565	0.0043	1.96798e-08	1	0.00039159	31.5776
				rs3849943	T	C	T	C	-0.1764	-0.002	0.7518	0.0155	0.0011	3.76964e-30	0.0690363	0.00160416	129.516
				rs74654358	A	G	A	G	0.1976	0.0007	0.0473	0.0337	0.0026	4.65801e-09	0.787752	0.000426324	34.3798
	ALS	rostral anterior cingulate	frontal	rs10463311	T	C	T	C	-0.0854	-0.0013	0.7441	0.0156	0.0018	3.99899e-08	0.470158	0.000371635	29.9679
				rs113247976	T	C	T	C	0.3221	0.0018	0.0206	0.0521	0.0064	6.42495e-10	0.778519	0.000473927	38.2204
				rs118082508	T	C	T	C	0.3175	0.002	0.0176	0.0565	0.0065	1.96798e-08	0.758316	0.00039159	31.5776
				rs3849943	T	C	T	C	-0.1764	-0.0026	0.7518	0.0155	0.0018	3.76964e-30	0.148614	0.00160416	129.516
				rs74654358	A	G	A	G	0.1976	-0.004	0.0473	0.0337	0.004	4.65801e-09	0.317311	0.000426324	34.3798
	ALS	rostral middle frontal	frontal	rs10463311	T	C	T	C	-0.0854	-0.0003	0.7441	0.0156	0.0011	3.99899e-08	0.785063	0.000371635	29.9679
				rs113247976	T	C	T	C	0.3221	0.0003	0.0206	0.0521	0.004	6.42495e-10	0.940215	0.000473927	38.2204
				rs118082508	T	C	T	C	0.3175	0.0013	0.0176	0.0565	0.0042	1.96798e-08	0.756923	0.00039159	31.5776
				rs3849943	T	C	T	C	-0.1764	-0.0014	0.7518	0.0155	0.0011	3.76964e-30	0.203115	0.00160416	129.516
				rs74654358	A	G	A	G	0.1976	0.0029	0.0473	0.0337	0.0026	4.65801e-09	0.264686	0.000426324	34.3798
	ALS	superior frontal	frontal	rs10463311	T	C	T	C	-0.0854	-0.0014	0.7441	0.0156	0.0013	3.99899e-08	0.281515	0.000371635	29.9679
				rs113247976	T	C	T	C	0.3221	-0.0037	0.0206	0.0521	0.0047	6.42495e-10	0.431145	0.000473927	38.2204
				rs118082508	T	C	T	C	0.3175	-0.0031	0.0176	0.0565	0.0049	1.96798e-08	0.52696	0.00039159	31.5776
				rs3849943	T	C	T	C	-0.1764	-0.0026	0.7518	0.0155	0.0013	3.76964e-30	0.0455003	0.00160416	129.516
				rs74654358	A	G	A	G	0.1976	-0.0016	0.0473	0.0337	0.003	4.65801e-09	0.593803	0.000426324	34.3798
	ALS	superior parietal	parietal	rs10463311	T	C	T	C	-0.0854	-0.0021	0.7441	0.0156	0.0012	3.99899e-08	0.0801183	0.000371635	29.9679
				rs113247976	T	C	T	C	0.3221	-0.0003	0.0206	0.0521	0.004	6.42495e-10	0.940215	0.000473927	38.2204
				rs118082508	T	C	T	C	0.3175	-0.0003	0.0176	0.0565	0.0043	1.96798e-08	0.944379	0.00039159	31.5776
				rs3849943	T	C	T	C	-0.1764	-0.0021	0.7518	0.0155	0.0011	3.76964e-30	0.0562504	0.00160416	129.516
				rs74654358	A	G	A	G	0.1976	-0.0018	0.0473	0.0337	0.0026	4.65801e-09	0.488744	0.000426324	34.3798
	ALS	superior temporal	temporal	rs10463311	T	C	T	C	-0.0854	-0.0023	0.7441	0.0156	0.0014	3.99899e-08	0.100412	0.000371635	29.9679
				rs113247976	T	C	T	C	0.3221	-0.0077	0.0206	0.0521	0.005	6.42495e-10	0.12356	0.000473927	38.2204
				rs118082508	T	C	T	C	0.3175	-0.008	0.0176	0.0565	0.0052	1.96798e-08	0.123936	0.00039159	31.5776
				rs3849943	T	C	T	C	-0.1764	-0.0002	0.7518	0.0155	0.0014	3.76964e-30	0.886403	0.00160416	129.516
				rs74654358	A	G	A	G	0.1976	0.0002	0.0473	0.0337	0.0032	4.65801e-09	0.950165	0.000426324	34.3798
	ALS	supramarginal	parietal	rs10463311	T	C	T	C	-0.0854	-0.0014	0.7441	0.0156	0.0012	3.99899e-08	0.243345	0.000371635	29.9679
				rs113247976	T	C	T	C	0.3221	0.0058	0.0206	0.0521	0.0043	6.42495e-10	0.177389	0.000473927	38.2204
				rs118082508	T	C	T	C	0.3175	-0.002	0.0176	0.0565	0.0045	1.96798e-08	0.656721	0.00039159	31.5776
				rs3849943	T	C	T	C	-0.1764	-0.0015	0.7518	0.0155	0.0012	3.76964e-30	0.2113	0.00160416	129.516
				rs74654358	A	G	A	G	0.1976	-0.0016	0.0473	0.0337	0.0028	4.65801e-09	0.567709	0.000426324	34.3798
	ALS	temporal pole	temporal	rs10463311	T	C	T	C	-0.0854	0.001	0.7441	0.0156	0.0026	3.99899e-08	0.700522	0.000371635	29.9679
				rs113247976	T	C	T	C	0.3221	-0.0048	0.0206	0.0521	0.0097	6.42495e-10	0.620709	0.000473927	38.2204
				rs118082508	T	C	T	C	0.3175	-0.0156	0.0176	0.0565	0.0098	1.96798e-08	0.111421	0.00039159	31.5776
				rs3849943	T	C	T	C	-0.1764	-0.0026	0.7518	0.0155	0.0027	3.76964e-30	0.335566	0.00160416	129.516
				rs74654358	A	G	A	G	0.1976	0.0054	0.0473	0.0337	0.006	4.65801e-09	0.36812	0.000426324	34.3798
	ALS	transverse temporal	temporal	rs10463311	T	C	T	C	-0.0854	-0.0033	0.7441	0.0156	0.0018	3.99899e-08	0.066753	0.000371635	29.9679
				rs113247976	T	C	T	C	0.3221	-0.0069	0.0206	0.0521	0.0066	6.42495e-10	0.295813	0.000473927	38.2204
				rs118082508	T	C	T	C	0.3175	-0.0062	0.0176	0.0565	0.0069	1.96798e-08	0.368892	0.00039159	31.5776
				rs3849943	T	C	T	C	-0.1764	-0.0023	0.7518	0.0155	0.0018	3.76964e-30	0.201328	0.00160416	129.516
				rs74654358	A	G	A	G	0.1976	-0.0028	0.0473	0.0337	0.0042	4.65801e-09	0.504985	0.000426324	34.3798
	ALS	whole cortex	global	rs10463311	T	C	T	C	-0.0854	-0.0033	0.7441	0.0156	0.0018	3.99899e-08	0.066753	0.000371635	29.9679
				rs113247976	T	C	T	C	0.3221	-0.0069	0.0206	0.0521	0.0066	6.42495e-10	0.295813	0.000473927	38.2204
				rs118082508	T	C	T	C	0.3175	-0.0062	0.0176	0.0565	0.0069	1.96798e-08	0.368892	0.00039159	31.5776
				rs3849943	T	C	T	C	-0.1764	-0.0023	0.7518	0.0155	0.0018	3.76964e-30	0.201328	0.00160416	129.516
				rs74654358	A	G	A	G	0.1976	-0.0028	0.0473	0.0337	0.0042	4.65801e-09	0.504985	0.000426324	34.3798

## Sheet: Table S9
	Table S9 Summary of genetic variants used to estimate the effect of amyotrophic lateral sclerosis (ALS) on cortical thickness (adjusted for the respective global measures)
	Exposure	Outcome	Lobe	SNP	effect_allele.exposure	other_allele.exposure	effect_allele.outcome	other_allele.outcome	beta exposure	beta outcome	eaf.exposure	se exposure	se outcome	pval exposure	pval outcome	R squared	F
	ALS	bankssts	temporal	rs10463311	T	C	T	C	-0.0854	0.0005	0.7441	0.0156	0.0011	3.99899e-08	0.649436	0.000371635	29.9679
				rs113247976	T	C	T	C	0.3221	-0.0022	0.0206	0.0521	0.0039	6.42495e-10	0.572684	0.000473927	38.2204
				rs118082508	T	C	T	C	0.3175	-0.0069	0.0176	0.0565	0.0041	1.96798e-08	0.0923893	0.00039159	31.5776
				rs3849943	T	C	T	C	-0.1764	0.0007	0.7518	0.0155	0.0011	3.76964e-30	0.524539	0.00160416	129.516
				rs74654358	A	G	A	G	0.1976	-0.0047	0.0473	0.0337	0.0025	4.65801e-09	0.0601081	0.000426324	34.3798
	ALS	caudal anterior cingulate	frontal	rs10463311	T	C	T	C	-0.0854	0.0013	0.7441	0.0156	0.0018	3.99899e-08	0.470158	0.000371635	29.9679
				rs113247976	T	C	T	C	0.3221	0.0064	0.0206	0.0521	0.0064	6.42495e-10	0.317311	0.000473927	38.2204
				rs118082508	T	C	T	C	0.3175	0.0001	0.0176	0.0565	0.0067	1.96798e-08	0.988092	0.00039159	31.5776
				rs3849943	T	C	T	C	-0.1764	-0.0022	0.7518	0.0155	0.0018	3.76964e-30	0.221624	0.00160416	129.516
				rs74654358	A	G	A	G	0.1976	-0.0004	0.0473	0.0337	0.0041	4.65801e-09	0.922281	0.000426324	34.3798
	ALS	caudal middle frontal	frontal	rs10463311	T	C	T	C	-0.0854	0.0004	0.7441	0.0156	0.0009	3.99899e-08	0.656721	0.000371635	29.9679
				rs113247976	T	C	T	C	0.3221	-0.0012	0.0206	0.0521	0.003	6.42495e-10	0.689157	0.000473927	38.2204
				rs118082508	T	C	T	C	0.3175	0.0006	0.0176	0.0565	0.0031	1.96798e-08	0.84653	0.00039159	31.5776
				rs3849943	T	C	T	C	-0.1764	-0.002	0.7518	0.0155	0.0009	3.76964e-30	0.0262683	0.00160416	129.516
				rs74654358	A	G	A	G	0.1976	0.0014	0.0473	0.0337	0.0019	4.65801e-09	0.461218	0.000426324	34.3798
	ALS	cuneus	occipital	rs10463311	T	C	T	C	-0.0854	-0.0011	0.7441	0.0156	0.001	3.99899e-08	0.271332	0.000371635	29.9679
				rs113247976	T	C	T	C	0.3221	-0.0003	0.0206	0.0521	0.0034	6.42495e-10	0.92969	0.000473927	38.2204
				rs118082508	T	C	T	C	0.3175	-0.0002	0.0176	0.0565	0.0035	1.96798e-08	0.954431	0.00039159	31.5776
				rs3849943	T	C	T	C	-0.1764	0.0001	0.7518	0.0155	0.001	3.76964e-30	0.920344	0.00160416	129.516
				rs74654358	A	G	A	G	0.1976	-0.0003	0.0473	0.0337	0.0022	4.65801e-09	0.891534	0.000426324	34.3798
	ALS	entorhinal	temporal	rs10463311	T	C	T	C	-0.0854	0.0025	0.7441	0.0156	0.0028	3.99899e-08	0.371934	0.000371635	29.9679
				rs113247976	T	C	T	C	0.3221	0.0111	0.0206	0.0521	0.0101	6.42495e-10	0.271764	0.000473927	38.2204
				rs118082508	T	C	T	C	0.3175	-0.0115	0.0176	0.0565	0.0103	1.96798e-08	0.264206	0.00039159	31.5776
				rs3849943	T	C	T	C	-0.1764	0.0001	0.7518	0.0155	0.0028	3.76964e-30	0.97151	0.00160416	129.516
				rs74654358	A	G	A	G	0.1976	0.0007	0.0473	0.0337	0.0063	4.65801e-09	0.911528	0.000426324	34.3798
	ALS	frontal pole	frontal	rs10463311	T	C	T	C	-0.0854	-0.0026	0.7441	0.0156	0.0019	3.99899e-08	0.17118	0.000371635	29.9679
				rs113247976	T	C	T	C	0.3221	-0.0009	0.0206	0.0521	0.007	6.42495e-10	0.897697	0.000473927	38.2204
				rs118082508	T	C	T	C	0.3175	0.0048	0.0176	0.0565	0.0071	1.96798e-08	0.499005	0.00039159	31.5776
				rs3849943	T	C	T	C	-0.1764	0.0023	0.7518	0.0155	0.0019	3.76964e-30	0.226077	0.00160416	129.516
				rs74654358	A	G	A	G	0.1976	0.0035	0.0473	0.0337	0.0043	4.65801e-09	0.415672	0.000426324	34.3798
	ALS	fusiform	temporal	rs10463311	T	C	T	C	-0.0854	-0.0002	0.7441	0.0156	0.0009	3.99899e-08	0.824141	0.000371635	29.9679
				rs113247976	T	C	T	C	0.3221	0	0.0206	0.0521	0.0033	6.42495e-10	1	0.000473927	38.2204
				rs118082508	T	C	T	C	0.3175	-0.0052	0.0176	0.0565	0.0034	1.96798e-08	0.126162	0.00039159	31.5776
				rs3849943	T	C	T	C	-0.1764	0.0006	0.7518	0.0155	0.001	3.76964e-30	0.548506	0.00160416	129.516
				rs74654358	A	G	A	G	0.1976	-0.0014	0.0473	0.0337	0.0021	4.65801e-09	0.504985	0.000426324	34.3798
	ALS	inferior parietal	parietal	rs10463311	T	C	T	C	-0.0854	-0.0007	0.7441	0.0156	0.0007	3.99899e-08	0.317311	0.000371635	29.9679
				rs113247976	T	C	T	C	0.3221	0.0036	0.0206	0.0521	0.0024	6.42495e-10	0.133614	0.000473927	38.2204
				rs118082508	T	C	T	C	0.3175	0.0019	0.0176	0.0565	0.0025	1.96798e-08	0.447255	0.00039159	31.5776
				rs3849943	T	C	T	C	-0.1764	0	0.7518	0.0155	0.0007	3.76964e-30	1	0.00160416	129.516
				rs74654358	A	G	A	G	0.1976	-0.0003	0.0473	0.0337	0.0015	4.65801e-09	0.841481	0.000426324	34.3798
	ALS	inferior temporal	temporal	rs10463311	T	C	T	C	-0.0854	0.001	0.7441	0.0156	0.001	3.99899e-08	0.317311	0.000371635	29.9679
				rs113247976	T	C	T	C	0.3221	-0.0035	0.0206	0.0521	0.0036	6.42495e-10	0.33094	0.000473927	38.2204
				rs118082508	T	C	T	C	0.3175	-0.0047	0.0176	0.0565	0.0037	1.96798e-08	0.203988	0.00039159	31.5776
				rs3849943	T	C	T	C	-0.1764	-0.001	0.7518	0.0155	0.001	3.76964e-30	0.317311	0.00160416	129.516
				rs74654358	A	G	A	G	0.1976	-0.0042	0.0473	0.0337	0.0023	4.65801e-09	0.0678372	0.000426324	34.3798
	ALS	insula	temporal	rs10463311	T	C	T	C	-0.0854	-0.0011	0.7441	0.0156	0.0011	3.99899e-08	0.317311	0.000371635	29.9679
				rs113247976	T	C	T	C	0.3221	-0.0035	0.0206	0.0521	0.0039	6.42495e-10	0.369486	0.000473927	38.2204
				rs118082508	T	C	T	C	0.3175	0.0006	0.0176	0.0565	0.004	1.96798e-08	0.880765	0.00039159	31.5776
				rs3849943	T	C	T	C	-0.1764	-0.0006	0.7518	0.0155	0.0011	3.76964e-30	0.585441	0.00160416	129.516
				rs74654358	A	G	A	G	0.1976	0.0006	0.0473	0.0337	0.0025	4.65801e-09	0.81033	0.000426324	34.3798
	ALS	isthmus cingulate	parietal	rs10463311	T	C	T	C	-0.0854	-0.0005	0.7441	0.0156	0.0015	3.99899e-08	0.738883	0.000371635	29.9679
				rs113247976	T	C	T	C	0.3221	0.0046	0.0206	0.0521	0.0055	6.42495e-10	0.40295	0.000473927	38.2204
				rs118082508	T	C	T	C	0.3175	-0.0018	0.0176	0.0565	0.0056	1.96798e-08	0.747886	0.00039159	31.5776
				rs3849943	T	C	T	C	-0.1764	0.0007	0.7518	0.0155	0.0016	3.76964e-30	0.661749	0.00160416	129.516
				rs74654358	A	G	A	G	0.1976	-0.0012	0.0473	0.0337	0.0035	4.65801e-09	0.731706	0.000426324	34.3798
	ALS	lateral occipital	occipital	rs10463311	T	C	T	C	-0.0854	-0.0005	0.7441	0.0156	0.0008	3.99899e-08	0.531971	0.000371635	29.9679
				rs113247976	T	C	T	C	0.3221	0.0011	0.0206	0.0521	0.0028	6.42495e-10	0.694425	0.000473927	38.2204
				rs118082508	T	C	T	C	0.3175	0.0034	0.0176	0.0565	0.0029	1.96798e-08	0.241031	0.00039159	31.5776
				rs3849943	T	C	T	C	-0.1764	0.0014	0.7518	0.0155	0.0008	3.76964e-30	0.0801183	0.00160416	129.516
				rs74654358	A	G	A	G	0.1976	-0.0024	0.0473	0.0337	0.0018	4.65801e-09	0.182422	0.000426324	34.3798
	ALS	lateral orbitofrontal	frontal	rs10463311	T	C	T	C	-0.0854	0.0005	0.7441	0.0156	0.001	3.99899e-08	0.617075	0.000371635	29.9679
				rs113247976	T	C	T	C	0.3221	-0.0022	0.0206	0.0521	0.0037	6.42495e-10	0.552114	0.000473927	38.2204
				rs118082508	T	C	T	C	0.3175	0.0011	0.0176	0.0565	0.0037	1.96798e-08	0.76624	0.00039159	31.5776
				rs3849943	T	C	T	C	-0.1764	-0.0001	0.7518	0.0155	0.001	3.76964e-30	0.920344	0.00160416	129.516
				rs74654358	A	G	A	G	0.1976	-0.0025	0.0473	0.0337	0.0023	4.65801e-09	0.277056	0.000426324	34.3798
	ALS	lingual	occipital	rs10463311	T	C	T	C	-0.0854	0	0.7441	0.0156	0.0009	3.99899e-08	1	0.000371635	29.9679
				rs113247976	T	C	T	C	0.3221	-0.0027	0.0206	0.0521	0.003	6.42495e-10	0.36812	0.000473927	38.2204
				rs118082508	T	C	T	C	0.3175	-0.0036	0.0176	0.0565	0.0031	1.96798e-08	0.245524	0.00039159	31.5776
				rs3849943	T	C	T	C	-0.1764	0.0007	0.7518	0.0155	0.0009	3.76964e-30	0.4367	0.00160416	129.516
				rs74654358	A	G	A	G	0.1976	-0.0022	0.0473	0.0337	0.0019	4.65801e-09	0.246907	0.000426324	34.3798
	ALS	medial orbitofrontal	frontal	rs10463311	T	C	T	C	-0.0854	-0.0008	0.7441	0.0156	0.0012	3.99899e-08	0.504985	0.000371635	29.9679
				rs113247976	T	C	T	C	0.3221	0.0028	0.0206	0.0521	0.0042	6.42495e-10	0.504985	0.000473927	38.2204
				rs118082508	T	C	T	C	0.3175	0.0024	0.0176	0.0565	0.0043	1.96798e-08	0.576749	0.00039159	31.5776
				rs3849943	T	C	T	C	-0.1764	-0.0023	0.7518	0.0155	0.0012	3.76964e-30	0.0552803	0.00160416	129.516
				rs74654358	A	G	A	G	0.1976	-0.0019	0.0473	0.0337	0.0026	4.65801e-09	0.46492	0.000426324	34.3798
	ALS	middle temporal	temporal	rs10463311	T	C	T	C	-0.0854	-0.0011	0.7441	0.0156	0.001	3.99899e-08	0.271332	0.000371635	29.9679
				rs113247976	T	C	T	C	0.3221	-0.0004	0.0206	0.0521	0.0034	6.42495e-10	0.906347	0.000473927	38.2204
				rs118082508	T	C	T	C	0.3175	-0.0049	0.0176	0.0565	0.0035	1.96798e-08	0.161513	0.00039159	31.5776
				rs3849943	T	C	T	C	-0.1764	0.0012	0.7518	0.0155	0.001	3.76964e-30	0.230139	0.00160416	129.516
				rs74654358	A	G	A	G	0.1976	0.0022	0.0473	0.0337	0.0021	4.65801e-09	0.294814	0.000426324	34.3798
	ALS	paracentral	frontal	rs10463311	T	C	T	C	-0.0854	0.0007	0.7441	0.0156	0.001	3.99899e-08	0.483927	0.000371635	29.9679
				rs113247976	T	C	T	C	0.3221	-0.0085	0.0206	0.0521	0.0034	6.42495e-10	0.0124193	0.000473927	38.2204
				rs118082508	T	C	T	C	0.3175	-0.0013	0.0176	0.0565	0.0036	1.96798e-08	0.718016	0.00039159	31.5776
				rs3849943	T	C	T	C	-0.1764	0.001	0.7518	0.0155	0.001	3.76964e-30	0.317311	0.00160416	129.516
				rs74654358	A	G	A	G	0.1976	0.0024	0.0473	0.0337	0.0022	4.65801e-09	0.275313	0.000426324	34.3798
	ALS	parahippocampal	temporal	rs10463311	T	C	T	C	-0.0854	-0.0011	0.7441	0.0156	0.0024	3.99899e-08	0.646713	0.000371635	29.9679
				rs113247976	T	C	T	C	0.3221	0.0136	0.0206	0.0521	0.0085	6.42495e-10	0.109599	0.000473927	38.2204
				rs118082508	T	C	T	C	0.3175	-0.0029	0.0176	0.0565	0.0088	1.96798e-08	0.741743	0.00039159	31.5776
				rs3849943	T	C	T	C	-0.1764	-0.0013	0.7518	0.0155	0.0024	3.76964e-30	0.588048	0.00160416	129.516
				rs74654358	A	G	A	G	0.1976	-0.0016	0.0473	0.0337	0.0055	4.65801e-09	0.771121	0.000426324	34.3798
	ALS	parsopercularis	frontal	rs10463311	T	C	T	C	-0.0854	-0.0003	0.7441	0.0156	0.0008	3.99899e-08	0.70766	0.000371635	29.9679
				rs113247976	T	C	T	C	0.3221	-0.0014	0.0206	0.0521	0.003	6.42495e-10	0.640738	0.000473927	38.2204
				rs118082508	T	C	T	C	0.3175	0	0.0176	0.0565	0.0031	1.96798e-08	1	0.00039159	31.5776
				rs3849943	T	C	T	C	-0.1764	-0.0002	0.7518	0.0155	0.0008	3.76964e-30	0.802587	0.00160416	129.516
				rs74654358	A	G	A	G	0.1976	0.0012	0.0473	0.0337	0.0019	4.65801e-09	0.527662	0.000426324	34.3798
	ALS	parsorbitalis	frontal	rs10463311	T	C	T	C	-0.0854	0.0031	0.7441	0.0156	0.0013	3.99899e-08	0.017097	0.000371635	29.9679
				rs113247976	T	C	T	C	0.3221	0.0012	0.0206	0.0521	0.0048	6.42495e-10	0.802587	0.000473927	38.2204
				rs118082508	T	C	T	C	0.3175	-0.004	0.0176	0.0565	0.0049	1.96798e-08	0.414313	0.00039159	31.5776
				rs3849943	T	C	T	C	-0.1764	0.0004	0.7518	0.0155	0.0013	3.76964e-30	0.758316	0.00160416	129.516
				rs74654358	A	G	A	G	0.1976	-0.0022	0.0473	0.0337	0.003	4.65801e-09	0.463355	0.000426324	34.3798
	ALS	parstriangularis	frontal	rs113247976	T	C	T	C	0.3221	-0.0006	0.0206	0.0521	0.0033	6.42495e-10	0.855725	0.000473927	38.2204
				rs118082508	T	C	T	C	0.3175	-0.0011	0.0176	0.0565	0.0034	1.96798e-08	0.746294	0.00039159	31.5776
				rs3849943	T	C	T	C	-0.1764	0.0011	0.7518	0.0155	0.0009	3.76964e-30	0.221624	0.00160416	129.516
				rs74654358	A	G	A	G	0.1976	0.0071	0.0473	0.0337	0.002	4.65801e-09	0.000385231	0.000426324	34.3798
	ALS	pericalcarine	occipital	rs10463311	T	C	T	C	-0.0854	-0.0001	0.7441	0.0156	0.0009	3.99899e-08	0.911528	0.000371635	29.9679
				rs113247976	T	C	T	C	0.3221	-0.0034	0.0206	0.0521	0.0034	6.42495e-10	0.317311	0.000473927	38.2204
				rs118082508	T	C	T	C	0.3175	0.0006	0.0176	0.0565	0.0035	1.96798e-08	0.863887	0.00039159	31.5776
				rs3849943	T	C	T	C	-0.1764	-0.0002	0.7518	0.0155	0.0009	3.76964e-30	0.824141	0.00160416	129.516
				rs74654358	A	G	A	G	0.1976	-0.0007	0.0473	0.0337	0.0021	4.65801e-09	0.738883	0.000426324	34.3798
	ALS	postcentral	parietal	rs10463311	T	C	T	C	-0.0854	-0.0018	0.7441	0.0156	0.0008	3.99899e-08	0.0244489	0.000371635	29.9679
				rs113247976	T	C	T	C	0.3221	0.0041	0.0206	0.0521	0.0028	6.42495e-10	0.143116	0.000473927	38.2204
				rs118082508	T	C	T	C	0.3175	-0.0013	0.0176	0.0565	0.003	1.96798e-08	0.664773	0.00039159	31.5776
				rs3849943	T	C	T	C	-0.1764	-0.0007	0.7518	0.0155	0.0008	3.76964e-30	0.381574	0.00160416	129.516
				rs74654358	A	G	A	G	0.1976	-0.0013	0.0473	0.0337	0.0018	4.65801e-09	0.470158	0.000426324	34.3798
	ALS	posterior cingulate	parietal	rs10463311	T	C	T	C	-0.0854	-0.0007	0.7441	0.0156	0.0011	3.99899e-08	0.524539	0.000371635	29.9679
				rs113247976	T	C	T	C	0.3221	0.006	0.0206	0.0521	0.0038	6.42495e-10	0.114348	0.000473927	38.2204
				rs118082508	T	C	T	C	0.3175	0.0017	0.0176	0.0565	0.0039	1.96798e-08	0.662911	0.00039159	31.5776
				rs3849943	T	C	T	C	-0.1764	0.0005	0.7518	0.0155	0.0011	3.76964e-30	0.649436	0.00160416	129.516
				rs74654358	A	G	A	G	0.1976	0.002	0.0473	0.0337	0.0024	4.65801e-09	0.404657	0.000426324	34.3798
	ALS	precentral	frontal	rs10463311	T	C	T	C	-0.0854	0.0011	0.7441	0.0156	0.0008	3.99899e-08	0.169131	0.000371635	29.9679
				rs113247976	T	C	T	C	0.3221	-0.0019	0.0206	0.0521	0.003	6.42495e-10	0.526516	0.000473927	38.2204
				rs118082508	T	C	T	C	0.3175	0.0007	0.0176	0.0565	0.0032	1.96798e-08	0.826845	0.00039159	31.5776
				rs3849943	T	C	T	C	-0.1764	-0.0002	0.7518	0.0155	0.0009	3.76964e-30	0.824141	0.00160416	129.516
				rs74654358	A	G	A	G	0.1976	0.0019	0.0473	0.0337	0.002	4.65801e-09	0.342112	0.000426324	34.3798
	ALS	precuneus	parietal	rs10463311	T	C	T	C	-0.0854	-0.0003	0.7441	0.0156	0.0007	3.99899e-08	0.668235	0.000371635	29.9679
				rs113247976	T	C	T	C	0.3221	-0.0001	0.0206	0.0521	0.0026	6.42495e-10	0.96932	0.000473927	38.2204
				rs118082508	T	C	T	C	0.3175	0.0002	0.0176	0.0565	0.0027	1.96798e-08	0.940951	0.00039159	31.5776
				rs3849943	T	C	T	C	-0.1764	-0.0007	0.7518	0.0155	0.0007	3.76964e-30	0.317311	0.00160416	129.516
				rs74654358	A	G	A	G	0.1976	0.0014	0.0473	0.0337	0.0016	4.65801e-09	0.381574	0.000426324	34.3798
	ALS	rostral anterior cingulate	frontal	rs10463311	T	C	T	C	-0.0854	-0.0003	0.7441	0.0156	0.0016	3.99899e-08	0.851269	0.000371635	29.9679
				rs113247976	T	C	T	C	0.3221	0.0028	0.0206	0.0521	0.0057	6.42495e-10	0.623265	0.000473927	38.2204
				rs118082508	T	C	T	C	0.3175	0.002	0.0176	0.0565	0.0059	1.96798e-08	0.734622	0.00039159	31.5776
				rs3849943	T	C	T	C	-0.1764	-0.0014	0.7518	0.0155	0.0016	3.76964e-30	0.381574	0.00160416	129.516
				rs74654358	A	G	A	G	0.1976	-0.0038	0.0473	0.0337	0.0036	4.65801e-09	0.291171	0.000426324	34.3798
	ALS	rostral middle frontal	frontal	rs10463311	T	C	T	C	-0.0854	0.0012	0.7441	0.0156	0.0008	3.99899e-08	0.133614	0.000371635	29.9679
				rs113247976	T	C	T	C	0.3221	0.0004	0.0206	0.0521	0.0027	6.42495e-10	0.882226	0.000473927	38.2204
				rs118082508	T	C	T	C	0.3175	0.0012	0.0176	0.0565	0.0028	1.96798e-08	0.668235	0.00039159	31.5776
				rs3849943	T	C	T	C	-0.1764	-0.0001	0.7518	0.0155	0.0008	3.76964e-30	0.900524	0.00160416	129.516
				rs74654358	A	G	A	G	0.1976	0.004	0.0473	0.0337	0.0017	4.65801e-09	0.0186256	0.000426324	34.3798
	ALS	superior frontal	frontal	rs10463311	T	C	T	C	-0.0854	0.0003	0.7441	0.0156	0.0008	3.99899e-08	0.70766	0.000371635	29.9679
				rs113247976	T	C	T	C	0.3221	-0.0022	0.0206	0.0521	0.0028	6.42495e-10	0.432035	0.000473927	38.2204
				rs118082508	T	C	T	C	0.3175	-0.0026	0.0176	0.0565	0.0029	1.96798e-08	0.369958	0.00039159	31.5776
				rs3849943	T	C	T	C	-0.1764	-0.001	0.7518	0.0155	0.0008	3.76964e-30	0.2113	0.00160416	129.516
				rs74654358	A	G	A	G	0.1976	-0.0008	0.0473	0.0337	0.0018	4.65801e-09	0.656721	0.000426324	34.3798
	ALS	superior parietal	parietal	rs10463311	T	C	T	C	-0.0854	-0.0007	0.7441	0.0156	0.0007	3.99899e-08	0.317311	0.000371635	29.9679
				rs113247976	T	C	T	C	0.3221	0.0005	0.0206	0.0521	0.0025	6.42495e-10	0.841481	0.000473927	38.2204
				rs118082508	T	C	T	C	0.3175	0.0003	0.0176	0.0565	0.0027	1.96798e-08	0.911528	0.00039159	31.5776
				rs3849943	T	C	T	C	-0.1764	-0.001	0.7518	0.0155	0.0007	3.76964e-30	0.153127	0.00160416	129.516
				rs74654358	A	G	A	G	0.1976	-0.0017	0.0473	0.0337	0.0016	4.65801e-09	0.288009	0.000426324	34.3798
	ALS	superior temporal	temporal	rs10463311	T	C	T	C	-0.0854	-0.0001	0.7441	0.0156	0.001	3.99899e-08	0.920344	0.000371635	29.9679
				rs113247976	T	C	T	C	0.3221	-0.0071	0.0206	0.0521	0.0034	6.42495e-10	0.0367766	0.000473927	38.2204
				rs118082508	T	C	T	C	0.3175	-0.0072	0.0176	0.0565	0.0035	1.96798e-08	0.0396725	0.00039159	31.5776
				rs3849943	T	C	T	C	-0.1764	0.0017	0.7518	0.0155	0.001	3.76964e-30	0.0891309	0.00160416	129.516
				rs74654358	A	G	A	G	0.1976	0.0011	0.0473	0.0337	0.0022	4.65801e-09	0.617075	0.000426324	34.3798
	ALS	supramarginal	parietal	rs10463311	T	C	T	C	-0.0854	0.0002	0.7441	0.0156	0.0007	3.99899e-08	0.775097	0.000371635	29.9679
				rs113247976	T	C	T	C	0.3221	0.0056	0.0206	0.0521	0.0024	6.42495e-10	0.0196307	0.000473927	38.2204
				rs118082508	T	C	T	C	0.3175	-0.0018	0.0176	0.0565	0.0025	1.96798e-08	0.471525	0.00039159	31.5776
				rs3849943	T	C	T	C	-0.1764	0.0006	0.7518	0.0155	0.0007	3.76964e-30	0.391366	0.00160416	129.516
				rs74654358	A	G	A	G	0.1976	-0.0008	0.0473	0.0337	0.0015	4.65801e-09	0.593803	0.000426324	34.3798
	ALS	temporal pole	temporal	rs10463311	T	C	T	C	-0.0854	0.003	0.7441	0.0156	0.0024	3.99899e-08	0.2113	0.000371635	29.9679
				rs113247976	T	C	T	C	0.3221	-0.0029	0.0206	0.0521	0.0087	6.42495e-10	0.738883	0.000473927	38.2204
				rs118082508	T	C	T	C	0.3175	-0.0166	0.0176	0.0565	0.0089	1.96798e-08	0.0621578	0.00039159	31.5776
				rs3849943	T	C	T	C	-0.1764	-0.001	0.7518	0.0155	0.0025	3.76964e-30	0.689157	0.00160416	129.516
				rs74654358	A	G	A	G	0.1976	0.006	0.0473	0.0337	0.0055	4.65801e-09	0.275313	0.000426324	34.3798
	ALS	transverse temporal	temporal	rs10463311	T	C	T	C	-0.0854	-0.0018	0.7441	0.0156	0.0016	3.99899e-08	0.260589	0.000371635	29.9679
				rs113247976	T	C	T	C	0.3221	-0.0068	0.0206	0.0521	0.0055	6.42495e-10	0.216323	0.000473927	38.2204
				rs118082508	T	C	T	C	0.3175	-0.006	0.0176	0.0565	0.0057	1.96798e-08	0.29251	0.00039159	31.5776
				rs3849943	T	C	T	C	-0.1764	-0.0006	0.7518	0.0155	0.0016	3.76964e-30	0.70766	0.00160416	129.516
				rs74654358	A	G	A	G	0.1976	-0.0014	0.0473	0.0337	0.0036	4.65801e-09	0.697358	0.000426324	34.3798

[truncated: 1 more sheets: Table S10]
