# Supplementary material for: Evidence based on Mendelian randomization and colocalization analysis strengthens causal relationships between structural changes in specific brain regions and risk of amyotrophic lateral sclerosis
Source: Front Neurosci. 2024 Mar 5;18:1333782. doi: 10.3389/fnins.2024.1333782 (PMC10948422; doi:10.3389/fnins.2024.1333782)
Supplement: Supplementary file 2 [file Table_2.XLSX]

## Sheet: Summary
		Supplementary material 2. Results of the forward and reverse MR analysis.
						Exposure	Adjusted for global measures	Outcome	Table title
					Table S1	cortical surface area	No	ALS	Table S1. Causal effect of cortical surface area (not adjusted for the respective global measures) on amyotrophic lateral sclerosis (ALS) risk
					Table S2	cortical surface area	Yes	ALS	Table S2. Causal effect of cortical surface area (adjusted for the respective global measures) on amyotrophic lateral sclerosis (ALS) risk
		Table S1-S5	Forward MR analysis		Table S3	cortical thickness	No	ALS	Table S3. Causal effects of cortical thickness (not adjusted for the respective global measures) on amyotrophic lateral sclerosis (ALS)
					Table S4	cortical thickness	Yes	ALS	Table S4. Causal effects of cortical thickness (adjusted for the respective global measures) on amyotrophic lateral sclerosis (ALS)
					Table S5	subcortical volumes	/	ALS	Table S5. Causal effects of subcortical volumes on amyotrophic lateral sclerosis (ALS)
						Exposure	Outcome	Adjusted for global measures	Table title
					Table S6	ALS	cortical surface area	No	Table S6. Causal effects of amyotrophic lateral sclerosis (ALS) on cortical surface area (not adjusted for the respective global measures)
					Table S7	ALS	cortical surface area	Yes	Table S7. Causal effects of amyotrophic lateral sclerosis (ALS) on cortical surface area (adjusted for the respective global measures)
		Table S6-S10	Reverse MR analysis		Table S8	ALS	cortical thickness	No	Table S8. Causal effects of amyotrophic lateral sclerosis (ALS) on cortical thickness (not adjusted for the respective global measures)
					Table S9	ALS	cortical thickness	Yes	Table S9. Causal effects of amyotrophic lateral sclerosis (ALS) on cortical thickness (adjusted for the respective global measures)
					Table S10	ALS	subcortical volumes	/	Table S10. Causal effects of amyotrophic lateral sclerosis (ALS) on subcortical volumes

## Sheet: Table S1
	Table S1. Causal effect of cortical surface area (not adjusted for the respective global measures) on amyotrophic lateral sclerosis (ALS) risk
	Exposure	Lobe	Outcome	nSNP	Method	OR	OR_lci95	OR_uci95	P value
	bankssts	temporal	ALS	23	MR-Egger regression	1.0031	0.9985	1.0077	0.1915
					Weighted median method	1.0009	0.9995	1.0023	0.1886
					Inverse variance weighted	1.0007	0.9997	1.0018	0.1269
					Simple mode method	1.0009	0.9978	1.0039	0.5515
					Weighted mode method	1.0012	0.9985	1.004	0.3751
	caudal anterior cingulate	frontal	ALS	26	MR-Egger regression	1.00159	0.996392	1.00682	0.554746
					Weighted median method	1.00046	0.998829	1.00209	0.581517
					Inverse variance weighted	0.99994	0.998626	1.00125	0.928425
					Simple mode method	1.00248	0.998759	1.00621	0.203566
					Weighted mode method	1.00261	0.999333	1.0059	0.131099
	caudal middle frontal	frontal	ALS	32	MR-Egger regression	1.0007	0.999165	1.00223	0.380303
					Weighted median method	1.00016	0.999643	1.00068	0.537011
					Inverse variance weighted	1.00024	0.999886	1.0006	0.182284
					Simple mode method	0.999819	0.998676	1.00096	0.75785
					Weighted mode method	0.999819	0.99866	1.00098	0.761175
	cuneus	occipital	ALS	25	MR-Egger regression	1.00213	0.999201	1.00507	0.167477
					Weighted median method	1.00079	0.999771	1.00182	0.128123
					Inverse variance weighted	1.00039	0.999548	1.00122	0.367161
					Simple mode method	1.00075	0.998548	1.00295	0.511529
					Weighted mode method	1.00119	0.999715	1.00267	0.127074
	entorhinal	temporal	ALS	26	MR-Egger regression	0.9976	0.9913	1.0039	0.472
					Weighted median method	0.9983	0.9955	1.0012	0.2786
					Inverse variance weighted	0.9988	0.9968	1.0008	0.2435
					Simple mode method	0.9974	0.9916	1.0032	0.3984
					Weighted mode method	0.9978	0.9929	1.0028	0.4082
	frontal pole	frontal	ALS	16	MR-Egger regression	0.9952	0.9781	1.0127	0.6039
					Weighted median method	0.9935	0.9865	1.0006	0.0739
					Inverse variance weighted	0.9953	0.9899	1.0006	0.0876
					Simple mode method	0.9928	0.9806	1.0053	0.2797
					Weighted mode method	0.9928	0.9815	1.0041	0.2333
	fusiform	temporal	ALS	26	MR-Egger regression	1.0005	0.9996	1.0014	0.2599
					Weighted median method	1.0004	0.9999	1.0009	0.0517
					Inverse variance weighted	1	0.9997	1.0004	0.6364
					Simple mode method	0.9996	0.9987	1.0006	0.5244
					Weighted mode method	1.0005	1	1.0011	0.0596
	inferior parietal	parietal	ALS	30	MR-Egger regression	1.00086	1.0001	1.00161	0.0336498
					Weighted median method	1.00013	0.999853	1.0004	0.361569
					Inverse variance weighted	1.00001	0.999793	1.00022	0.943526
					Simple mode method	1.00009	0.9995	1.00067	0.775
					Weighted mode method	1.00037	0.999875	1.00087	0.152958
	inferior temporal	temporal	ALS	32	MR-Egger regression	1.00072	0.999522	1.00192	0.248294
					Weighted median method	1.00013	0.999705	1.00055	0.551159
					Inverse variance weighted	1.00002	0.999685	1.00035	0.909155
					Simple mode method	0.99996	0.999032	1.00089	0.933424
					Weighted mode method	1.0004	0.999627	1.00116	0.321316
	insula	temporal	ALS	29	MR-Egger regression	0.99909	0.997201	1.00098	0.354412
					Weighted median method	1.00072	0.999981	1.00147	0.0560392
					Inverse variance weighted	1.00047	0.999946	1.00099	0.0791324
					Simple mode method	1.00084	0.999388	1.0023	0.265337
					Weighted mode method	1.00094	0.999297	1.00259	0.271704
	isthmus cingulate	parietal	ALS	32	MR-Egger regression	1.00126	0.998598	1.00394	0.360397
					Weighted median method	1.00007	0.998918	1.00123	0.90129
					Inverse variance weighted	1.00006	0.999267	1.00085	0.881303
					Simple mode method	1.00015	0.997754	1.00255	0.903876
					Weighted mode method	1.00042	0.998067	1.00277	0.730217
	lateral occipital	occipital	ALS	36	MR-Egger regression	1.00071	0.999928	1.00149	0.0842975
					Weighted median method	1.00028	0.999968	1.0006	0.0786576
					Inverse variance weighted	1.00006	0.99981	1.00031	0.641752
					Simple mode method	1.00055	0.999773	1.00134	0.173317
					Weighted mode method	1.00057	0.999992	1.00114	0.0616137
	lateral orbitofrontal	frontal	ALS	31	MR-Egger regression	1.0008	0.9995	1.0021	0.2236
					Weighted median method	1	0.9994	1.0007	0.7992
					Inverse variance weighted	1.0002	0.9998	1.0007	0.2332
					Simple mode method	0.9996	0.9983	1.0008	0.529
					Weighted mode method	0.9999	0.9988	1.001	0.9534
	lingual	occipital	ALS	32	MR-Egger regression	1.00027	0.99911	1.00142	0.655527
					Weighted median method	1.00038	0.999927	1.00083	0.100244
					Inverse variance weighted	1.00042	1.00011	1.00072	0.00855662
					Simple mode method	1.0004	0.999532	1.00128	0.370395
					Weighted mode method	1.00042	0.999535	1.0013	0.362477
	medial orbitofrontal	frontal	ALS	20	MR-Egger regression	1.00063	0.998311	1.00296	0.600559
					Weighted median method	1.00104	1.00007	1.00202	0.0359202
					Inverse variance weighted	1.00059	0.999857	1.00132	0.11491
					Simple mode method	1.001	0.999263	1.00274	0.273583
					Weighted mode method	1.00106	0.999587	1.00253	0.175194
	middle temporal	temporal	ALS	29	MR-Egger regression	0.999879	0.998333	1.00143	0.879815
					Weighted median method	0.999926	0.999443	1.00041	0.763902
					Inverse variance weighted	0.999875	0.99948	1.00027	0.536826
					Simple mode method	0.999851	0.998801	1.0009	0.783267
					Weighted mode method	0.999851	0.998789	1.00091	0.785544
	paracentral	frontal	ALS	20	MR-Egger regression	1.0016	0.9988	1.0044	0.2516
					Weighted median method	1.001	0.9998	1.0022	0.0825
					Inverse variance weighted	1.0009	0.9999	1.0019	0.055
					Simple mode method	1.0014	0.9992	1.0036	0.2244
					Weighted mode method	1.0013	0.9994	1.0032	0.1722
	parahippocampal	temporal	ALS	14	MR-Egger regression	1.00312	0.994583	1.01174	0.488466
					Weighted median method	1.00267	1.00001	1.00535	0.0493848
					Inverse variance weighted	1.00233	1.00033	1.00434	0.0226179
					Simple mode method	1.00555	0.999472	1.01167	0.0968588
					Weighted mode method	1.00551	0.9997	1.011	0.0700542
	pars opercularis	frontal	ALS	25	MR-Egger regression	1.0003	0.9984	1.0022	0.7083
					Weighted median method	1.0005	0.9996	1.0014	0.2221
					Inverse variance weighted	1.0005	0.9999	1.0011	0.0978
					Simple mode method	1.0006	0.999	1.0022	0.4662
					Weighted mode method	1.0003	0.9988	1.0018	0.6711
	pars orbitalis	frontal	ALS	31	MR-Egger regression	1.0043	0.9966	1.012	0.2803
					Weighted median method	1.0009	0.9986	1.0031	0.4112
					Inverse variance weighted	1.0007	0.9989	1.0025	0.3894
					Simple mode method	1.0009	0.9963	1.0055	0.6981
					Weighted mode method	1.0008	0.9959	1.0057	0.7348
	pars triangularis	frontal	ALS	33	MR-Egger regression	1.0003	0.9985	1.0021	0.7095
					Weighted median method	0.9999	0.9991	1.0007	0.9023
					Inverse variance weighted	1.0002	0.9996	1.0007	0.4498
					Simple mode method	0.9998	0.9981	1.0015	0.8506
					Weighted mode method	0.9999	0.9985	1.0012	0.8901
	pericalcarine	occipital	ALS	46	MR-Egger regression	1.00082	0.999459	1.00218	0.243953
					Weighted median method	1.00061	1	1.00121	0.0488003
					Inverse variance weighted	1.00055	1.00009	1.00101	0.0202866
					Simple mode method	1.00153	0.999951	1.00312	0.0640295
					Weighted mode method	1.00072	0.99943	1.00201	0.279639
	postcentral	parietal	ALS	29	MR-Egger regression	1.0005	0.9996	1.0013	0.2465
					Weighted median method	1.0001	0.9997	1.0005	0.5751
					Inverse variance weighted	0.9999	0.9996	1.0002	0.9325
					Simple mode method	0.9997	0.9989	1.0005	0.5725
					Weighted mode method	0.9999	0.9992	1.0007	0.9351
	posterior cingulate	parietal	ALS	21	MR-Egger regression	1.00146	0.997614	1.00531	0.467154
					Weighted median method	1.00114	0.999751	1.00253	0.107816
					Inverse variance weighted	1.00079	0.999845	1.00174	0.101185
					Simple mode method	0.999079	0.996147	1.00202	0.545643
					Weighted mode method	1.00205	0.999696	1.0044	0.103401
	precentral	frontal	ALS	26	MR-Egger regression	1.00031	0.999647	1.00098	0.366013
					Weighted median method	1.00012	0.999745	1.00049	0.538673
					Inverse variance weighted	1.00029	0.999979	1.0006	0.0677427
					Simple mode method	1.00017	0.999442	1.0009	0.647717
					Weighted mode method	1.00024	0.999786	1.00069	0.313907
	precuneus	parietal	ALS	36	MR-Egger regression	1.00049	0.999259	1.00172	0.441046
					Weighted median method	1.00012	0.999744	1.00049	0.536244
					Inverse variance weighted	1.00017	0.99989	1.00045	0.230933
					Simple mode method	0.999911	0.999112	1.00071	0.828257
					Weighted mode method	1.00001	0.999321	1.0007	0.973578
	rostral anterior cingulate	frontal	ALS	28	MR-Egger regression	1.00242	0.999595	1.00525	0.105222
					Weighted median method	1.00002	0.998654	1.00139	0.976428
					Inverse variance weighted	1.00038	0.99944	1.00133	0.424868
					Simple mode method	0.999492	0.9965	1.00249	0.742497
					Weighted mode method	0.999525	0.996287	1.00277	0.776109
	rostral middle frontal	frontal	ALS	35	MR-Egger regression	1.00082	1.0001	1.00154	0.0325925
					Weighted median method	1.00003	0.999796	1.00027	0.779698
					Inverse variance weighted	1.00008	0.999893	1.00026	0.415428
					Simple mode method	0.999971	0.999448	1.00049	0.913193
					Weighted mode method	0.999939	0.999327	1.00055	0.847065
	superior frontal	frontal	ALS	29	MR-Egger regression	1.00036	0.999709	1.00101	0.287402
					Weighted median method	1.00006	0.999823	1.0003	0.613213
					Inverse variance weighted	1.00004	0.999875	1.0002	0.651738
					Simple mode method	0.999764	0.999229	1.0003	0.394505
					Weighted mode method	1.00031	0.99982	1.0008	0.224212
	superior parietal	parietal	ALS	43	MR-Egger regression	1	0.9993	1.006	0.9924
					Weighted median method	0.9999	0.9996	1.0001	0.5464
					Inverse variance weighted	0.9999	0.9998	1.0001	0.9178
					Simple mode method	0.9998	0.9993	1.0004	0.6488
					Weighted mode method	0.9998	0.9992	1.0003	0.5588
	superior temporal	temporal	ALS	29	MR-Egger regression	1.00052	0.999231	1.00181	0.435764
					Weighted median method	1.00028	0.999819	1.00073	0.237147
					Inverse variance weighted	1.00023	0.999875	1.00058	0.206438
					Simple mode method	1.00016	0.999229	1.00109	0.737058
					Weighted mode method	1.00021	0.999414	1.00101	0.608991
	supramarginal	parietal	ALS	25	MR-Egger regression	1.00017	0.999321	1.00101	0.7037
					Weighted median method	1.00007	0.999693	1.00045	0.707913
					Inverse variance weighted	1.00004	0.999727	1.00036	0.793203
					Simple mode method	1.00056	0.999696	1.00143	0.215752
					Weighted mode method	1.00051	0.999867	1.00115	0.133457
	temporal pole	temporal	ALS	15	MR-Egger regression	1.0097	0.997	1.0226	0.1584
					Weighted median method	1.0004	0.9955	1.0053	0.8612
					Inverse variance weighted	0.9996	0.996	1.00033	0.8623
					Simple mode method	0.9996	0.9906	1.0086	0.9372
					Weighted mode method	0.9994	0.9906	1.0083	0.905
	transverse temporal	temporal	ALS	24	MR-Egger regression	1.00029	0.991653	1.009	0.94889
					Weighted median method	0.999902	0.996673	1.00314	0.952854
					Inverse variance weighted	0.999624	0.997043	1.00221	0.775382
					Simple mode method	0.999675	0.994214	1.00517	0.908495
					Weighted mode method	0.999754	0.994254	1.00528	0.931005
	whole cortex	global	ALS	36	MR-Egger regression	1.00001	0.999977	1.00004	0.642607
					Weighted median method	1	0.999994	1.00002	0.406783
					Inverse variance weighted	1	0.999995	1.00001	0.446104
					Simple mode method	1.00001	0.999986	1.00003	0.396389
					Weighted mode method	1.00001	0.99999	1.00004	0.255156

## Sheet: Table S2
	Table S2. Causal effect of cortical surface area (adjusted for the respective global measures) on amyotrophic lateral sclerosis (ALS) risk
	Exposure	Lobe	Outcome	nSNP	Method	OR	OR_lci95	OR_uci95	P value
	bankssts	temporal	ALS	15	MR-Egger regression	1.0007	0.9947	1.0068	0.8009
					Weighted median	0.9985	0.9963	1.0007	0.1936
					Inverse variance weighted	0.999	0.9974	1.0006	0.2575
					Simple mode	0.9964	0.9918	1.0011	0.1615
					Weighted mode	0.9966	0.9922	1.0011	0.171
	caudal anterior cingulate	frontal	ALS	19	MR-Egger regression	1.00018	0.992862	1.00755	0.962772
					Weighted median	0.999371	0.997037	1.00171	0.598005
					Inverse variance weighted	0.999757	0.997968	1.00155	0.789876
					Simple mode	0.999712	0.995175	1.00427	0.902593
					Weighted mode	0.99962	0.995359	1.0039	0.863624
	caudal middle frontal	frontal	ALS	14	MR-Egger regression	0.998881	0.996017	1.00175	0.459628
					Weighted median	1.00033	0.999408	1.00126	0.480397
					Inverse variance weighted	1.00031	0.999616	1.00101	0.3795
					Simple mode	1.00071	0.999013	1.00241	0.427092
					Weighted mode	0.99973	0.998156	1.00131	0.741978
	cuneus	occipital	ALS	26	MR-Egger regression	1.0008	0.997947	1.00366	0.588426
					Weighted median	1.00044	0.999169	1.00171	0.499346
					Inverse variance weighted	1.00053	0.999627	1.00143	0.250086
					Simple mode	1.00052	0.997835	1.00321	0.708318
					Weighted mode	1.00068	0.998555	1.00282	0.535478
	entorhinal	temporal	ALS	21	MR-Egger regression	0.998091	0.98721	1.00909	0.736426
					Weighted median	0.999077	0.99557	1.0026	0.606686
					Inverse variance weighted	0.997929	0.995034	1.00083	0.16178
					Simple mode	0.999934	0.993542	1.00637	0.983994
					Weighted mode	0.999934	0.994108	1.00579	0.982431
	frontal pole	frontal	ALS	11	MR-Egger regression	0.994085	0.964315	1.02477	0.710987
					Weighted median	0.994084	0.983707	1.00457	0.267778
					Inverse variance weighted	1.00093	0.992011	1.00993	0.838901
					Simple mode	0.992165	0.975205	1.00942	0.392217
					Weighted mode	0.992492	0.974605	1.01071	0.435633
	fusiform	temporal	ALS	19	MR-Egger regression	1.00255	0.999964	1.00514	0.0700712
					Weighted median	0.999777	0.998875	1.00068	0.629152
					Inverse variance weighted	0.999888	0.999137	1.00064	0.770972
					Simple mode	0.99971	0.997903	1.00152	0.756995
					Weighted mode	0.999554	0.997699	1.00141	0.643843
	inferior parietal	parietal	ALS	23	MR-Egger regression	1.00025	0.999278	1.00123	0.617191
					Weighted median	1.00023	0.999803	1.00066	0.289741
					Inverse variance weighted	1.00021	0.999907	1.00051	0.176714
					Simple mode	1.00026	0.999501	1.00102	0.510324
					Weighted mode	1.00027	0.999621	1.00092	0.425454
	inferior temporal	temporal	ALS	25	MR-Egger regression	1.0016	0.9998	1.0034	0.0815
					Weighted median	1.0001	0.999386	1.0009	0.6486
					Inverse variance weighted	1.0002	0.9996	1.0007	0.4476
					Simple mode	1.0011	0.9994	1.0028	0.202
					Weighted mode	1.00089	0.9991	1.0026	0.3211
	insula	temporal	ALS	22	MR-Egger regression	1.00212	0.999185	1.00507	0.172211
					Weighted median	1.00015	0.998912	1.0014	0.808964
					Inverse variance weighted	1.00031	0.999357	1.00126	0.526747
					Simple mode	0.999846	0.997417	1.00228	0.902341
					Weighted mode	1.0003	0.998239	1.00236	0.78067
	isthmus cingulate	parietal	ALS	14	MR-Egger regression	1.00428	0.999622	1.00897	0.0969285
					Weighted median	0.999859	0.997624	1.0021	0.90134
					Inverse variance weighted	0.999947	0.998348	1.00155	0.94796
					Simple mode	0.999514	0.995683	1.00336	0.807897
					Weighted mode	0.999587	0.996207	1.00298	0.814625
	lateral occipital	occipital	ALS	24	MR-Egger regression	0.999601	0.998469	1.00074	0.497855
					Weighted median	0.99994	0.999447	1.00043	0.810226
					Inverse variance weighted	0.999867	0.999517	1.00022	0.455005
					Simple mode	1.00004	0.999161	1.00093	0.922734
					Weighted mode	1.00008	0.999238	1.00092	0.858605
	lateral orbitofrontal	frontal	ALS	34	MR-Egger regression	0.999767	0.997252	1.00229	0.857248
					Weighted median	1.00019	0.999281	1.00109	0.687267
					Inverse variance weighted	1.00014	0.999477	1.00081	0.672598
					Simple mode	1.00029	0.998367	1.00221	0.771014
					Weighted mode	1.00017	0.998444	1.00189	0.851829
	lingual	occipital	ALS	35	MR-Egger regression	1.001	0.99934	1.00267	0.245733
					Weighted median	1.0003	0.999784	1.00082	0.254287
					Inverse variance weighted	1.00046	1.00005	1.00088	0.0272319
					Simple mode	0.999972	0.998899	1.00105	0.95939
					Weighted mode	1.0001	0.999188	1.00102	0.825288
	medial orbitofrontal	frontal	ALS	10	MR-Egger regression	0.999492	0.994912	1.00409	0.833598
					Weighted median	1.00008	0.998035	1.00214	0.935534
					Inverse variance weighted	0.999542	0.997907	1.00118	0.583212
					Simple mode	1.00051	0.997246	1.00378	0.767591
					Weighted mode	1.00055	0.997233	1.00387	0.754671
	middle temporal	temporal	ALS	24	MR-Egger regression	1.00226	1.00011	1.00441	0.0509185
					Weighted median	1.00104	1.00018	1.00189	0.0177339
					Inverse variance weighted	1.00094	1.00031	1.00157	0.00366214
					Simple mode	1.0016	0.999875	1.00332	0.0821146
					Weighted mode	1.00146	0.999902	1.00302	0.079324
	paracentral	frontal	ALS	19	MR-Egger regression	0.998485	0.994205	1.00278	0.498398
					Weighted median	0.999159	0.997602	1.00072	0.290586
					Inverse variance weighted	0.999345	0.998247	1.00044	0.242424
					Simple mode	0.998813	0.995715	1.00192	0.463404
					Weighted mode	0.998862	0.99548	1.00225	0.518648
	parahippocampal	temporal	ALS	16	MR-Egger regression	0.990793	0.978403	1.00334	0.171657
					Weighted median	0.998927	0.995632	1.00223	0.524104
					Inverse variance weighted	1.00049	0.998013	1.00297	0.699699
					Simple mode	0.997505	0.991782	1.00326	0.408308
					Weighted mode	0.997683	0.992649	1.00274	0.382828
	parsopercularis	frontal	ALS	16	MR-Egger regression	1.00075	0.997745	1.00376	0.633811
					Weighted median	0.999862	0.998497	1.00123	0.843085
					Inverse variance weighted	0.999701	0.99867	1.00073	0.569692
					Simple mode	1.00012	0.99765	1.0026	0.925148
					Weighted mode	1.00001	0.998103	1.00192	0.993441
	parsorbitalis	frontal	ALS	26	MR-Egger regression	0.997437	0.989529	1.00541	0.533492
					Weighted median	1.00055	0.997639	1.00347	0.712073
					Inverse variance weighted	1.00017	0.997982	1.00237	0.878025
					Simple mode	0.999159	0.993651	1.0047	0.767961
					Weighted mode	0.999319	0.994055	1.00461	0.802399
	parstriangularis	frontal	ALS	28	MR-Egger regression	1.00023	0.998426	1.00204	0.804582
					Weighted median	0.999608	0.998613	1.0006	0.440426
					Inverse variance weighted	0.999522	0.998818	1.00023	0.183737
					Simple mode	0.999675	0.99788	1.00147	0.725996
					Weighted mode	0.999847	0.998624	1.00107	0.807664
	pericalcarine	occipital	ALS	45	MR-Egger regression	1.00069	0.998987	1.00239	0.433029
					Weighted median	1.00053	0.999795	1.00127	0.157551
					Inverse variance weighted	1.00038	0.999865	1.0009	0.147633
					Simple mode	1.00141	0.999689	1.00313	0.115711
					Weighted mode	1.00079	0.999301	1.00228	0.305034
	postcentral	parietal	ALS	21	MR-Egger regression	1.00011	0.999264	1.00095	0.804406
					Weighted median	1.00012	0.999522	1.00073	0.686124
					Inverse variance weighted	0.999914	0.999496	1.00033	0.688936
					Simple mode	0.999729	0.99868	1.00078	0.619052
					Weighted mode	0.999998	0.999246	1.00075	0.996455
	posterior cingulate	parietal	ALS	20	MR-Egger regression	0.997763	0.993273	1.00227	0.343384
					Weighted median	0.999736	0.997824	1.00165	0.786566
					Inverse variance weighted	0.99996	0.998526	1.0014	0.956969
					Simple mode	0.999694	0.996546	1.00285	0.851196
					Weighted mode	0.99978	0.996744	1.00283	0.888823
	precentral	frontal	ALS	17	MR-Egger regression	1.00022	0.999719	1.00072	0.402217
					Weighted median	1.00011	0.999675	1.00054	0.631385
					Inverse variance weighted	1.00006	0.999722	1.0004	0.721454
					Simple mode	0.999631	0.998688	1.00058	0.455088
					Weighted mode	1.00012	0.999665	1.00058	0.610454
	precuneus	parietal	ALS	31	MR-Egger regression	0.999746	0.9982	1.0013	0.750371
					Weighted median	0.999934	0.999309	1.00056	0.835892
					Inverse variance weighted	1.00003	0.999601	1.00047	0.879882
					Simple mode	1.00053	0.999344	1.00172	0.386849
					Weighted mode	0.99978	0.998809	1.00075	0.660376
	rostral anterior cingulate	frontal	ALS	18	MR-Egger regression	0.998535	0.990427	1.00671	0.72909
					Weighted median	1.00051	0.998069	1.00295	0.684427
					Inverse variance weighted	1.00023	0.998494	1.00197	0.796436
					Simple mode	1.00071	0.995816	1.00564	0.778836
					Weighted mode	1.00067	0.996302	1.00505	0.768236
	rostral middle frontal	frontal	ALS	28	MR-Egger regression	0.999941	0.99883	1.00105	0.918615
					Weighted median	0.999985	0.999544	1.00043	0.945865
					Inverse variance weighted	0.999912	0.999593	1.00023	0.59016
					Simple mode	0.999979	0.9991	1.00086	0.963768
					Weighted mode	1.00001	0.999161	1.00087	0.975512
	superior frontal	frontal	ALS	13	MR-Egger regression	1.00029	0.998732	1.00186	0.718981
					Weighted median	0.999929	0.999283	1.00057	0.829001
					Inverse variance weighted	0.999699	0.999292	1.0002	0.235827
					Simple mode	1.00027	0.999105	1.00144	0.65654
					Weighted mode	1.0002	0.999157	1.00125	0.710043
	superiorparietal	parietal	ALS	25	MR-Egger regression	0.999493	0.998673	1.00031	0.237682
					Weighted median	0.999687	0.999273	1.0001	0.139074
					Inverse variance weighted	0.99988	0.999558	1.0002	0.467218
					Simple mode	0.999595	0.998803	1.00039	0.325864
					Weighted mode	0.999655	0.999018	1.00029	0.299505
	superior temporal	temporal	ALS	23	MR-Egger regression	0.998445	0.996186	1.00071	0.192377
					Weighted median	0.999614	0.99876	1.00047	0.375623
					Inverse variance weighted	0.999545	0.998948	1.00014	0.135701
					Simple mode	0.999646	0.997978	1.00132	0.68169
					Weighted mode	0.999917	0.998371	1.00147	0.917436
	supramarginal	parietal	ALS	20	MR-Egger regression	0.999659	0.998776	1.00054	0.4585
					Weighted median	0.999928	0.999339	1.00052	0.810263
					Inverse variance weighted	0.999868	0.999466	1.00027	0.517805
					Simple mode	0.999846	0.998986	1.00071	0.729241
					Weighted mode	0.999836	0.999139	1.00053	0.651055
	temporalpole	temporal	ALS	11	MR-Egger regression	0.99973	0.984415	1.01528	0.973384
					Weighted median	0.998915	0.992535	1.00534	0.739883
					Inverse variance weighted	0.997436	0.992537	1.00236	0.306775
					Simple mode	1.00044	0.988129	1.0129	0.945996
					Weighted mode	1.00084	0.987571	1.0143	0.903824
	transverse temporal	temporal	ALS	17	MR-Egger regression	1.00422	0.991336	1.01726	0.532599
					Weighted median	0.999579	0.994634	1.00455	0.867954
					Inverse variance weighted	1.00045	0.99704	1.00387	0.796244
					Simple mode	0.997123	0.98893	1.00538	0.503483
					Weighted mode	0.997969	0.991102	1.00488	0.571814

## Sheet: Table S3
	Table S3. Causal effects of cortical thickness (not adjusted for the respective global measures) on amyotrophic lateral sclerosis (ALS)
	Exposure	Lobe	Outcome	nSNP	Method	OR	OR_lci95	OR_uci95	P value
	bankssts	temporal	ALS	23	MR-Egger regression	0.2999	0.0105	8.5269	0.4942
					Weighted median method	0.6002	0.1228	2.9337	0.5284
					Inverse variance weighted	0.5247	0.1524	1.8063	0.3065
					Simple mode method	0.9152	0.0627	13.3554	0.9493
					Weighted mode method	0.9472	0.0624	14.3556	0.9693
	caudal anterior cingulate	frontal	ALS	21	MR-Egger regression	0.7686	0.0999	5.9094	0.8031
					Weighted median method	0.5983	0.2137	1.6748	0.3281
					Inverse variance weighted	0.4266	0.1916	0.95	0.037
					Simple mode method	0.5997	0.0814	4.4161	0.6212
					Weighted mode method	0.614	0.1023	3.6856	0.5997
	caudal middle frontal	frontal	ALS	19	MR-Egger regression	0.2113	0.0048	9.2239	0.4309
					Weighted median method	0.9574	0.2116	4.3311	0.9549
					Inverse variance weighted	0.931	0.27	3.2103	0.9099
					Simple mode method	1.4263	0.0842	24.1487	0.8084
					Weighted mode method	0.9997	0.0681	14.6749	0.9998
	cuneus	occipital	ALS	27	MR-Egger regression	1.0022	0.9993	1.005	0.1428
					Weighted median method	1.0007	0.9997	1.0018	0.1287
					Inverse variance weighted	1.0002	0.9994	1.001	0.5535
					Simple mode method	0.9985	0.996	1.001	0.2763
					Weighted mode method	1.0011	0.9994	1.0028	0.1853
	entorhinal	temporal	ALS	16	MR-Egger regression	0.7129	0.1778	2.8582	0.6403
					Weighted median method	1.1715	0.57	2.4075	0.6666
					Inverse variance weighted	0.8632	0.508	1.4666	0.5866
					Simple mode method	1.4272	0.4071	5.0028	0.5864
					Weighted mode method	1.3558	0.4297	4.2783	0.6111
	frontal pole	frontal	ALS	17	MR-Egger regression	0.0735	0.0042	1.2678	0.0925
					Weighted median method	0.2385	0.0767	0.7413	0.0132
					Inverse variance weighted	0.4073	0.1723	0.9626	0.0406
					Simple mode method	0.2157	0.0208	2.2362	0.2169
					Weighted mode method	0.18	0.0324	0.9992	0.0675
	fusiform	temporal	ALS	11	MR-Egger regression	0.01094	1.86004e-06	64.3446	0.334525
					Weighted median method	0.168228	0.0182708	1.54896	0.115564
					Inverse variance weighted	0.093275	0.0113551	0.766193	0.0272532
					Simple mode method	0.204467	0.00777319	5.37831	0.363772
					Weighted mode method	0.189818	0.00937085	3.84501	0.304407
	inferior parietal	parietal	ALS	31	MR-Egger regression	0.188	0.0081	4.3313	0.305
					Weighted median method	0.3656	0.0912	1.4652	0.1554
					Inverse variance weighted	0.6444	0.2127	1.9522	0.4371
					Simple mode method	0.3764	0.0217	6.5092	0.5068
					Weighted mode method	0.2979	0.02	4.4334	0.3863
	inferior temporal	temporal	ALS	13	MR-Egger regression	0.0312	0.0005	1.7352	0.1189
					Weighted median method	0.2962	0.0564	1.5552	0.1504
					Inverse variance weighted	0.1954	0.0584	0.6538	0.008
					Simple mode method	0.3583	0.0236	5.4392	0.4738
					Weighted mode method	0.3192	0.0331	3.0721	0.3424
	insula	temporal	ALS	16	MR-Egger regression	0.3331	0.0008	128.066	0.7227
					Weighted median method	0.4538	0.093	2.2134	0.3284
					Inverse variance weighted	0.3496	0.0924	1.322	0.1214
					Simple mode method	1.9514	0.0976	38.9999	0.6679
					Weighted mode method	0.3024	0.0181	5.0269	0.4174
	isthmus cingulate	parietal	ALS	15	MR-Egger regression	0.300104	0.000175995	511.732	0.756259
					Weighted median method	0.863917	0.237038	3.14866	0.824552
					Inverse variance weighted	1.39156	0.354266	5.46609	0.635947
					Simple mode method	1.07051	0.102336	11.1982	0.955443
					Weighted mode method	0.52284	0.0713618	3.83064	0.533632
	lateral occipital	occipital	ALS	23	MR-Egger regression	0.0275	0.0006	1.2366	0.0783
					Weighted median method	0.2098	0.0452	0.9737	0.0461
					Inverse variance weighted	0.1922	0.0648	0.5698	0.0029
					Simple mode method	0.0171	0.0005	0.5042	0.0277
					Weighted mode method	0.0777	0.0029	2.0657	0.1411
	lateral orbitofrontal	frontal	ALS	13	MR-Egger regression	0.411202	4.21331e-05	4013.17	0.853065
					Weighted median method	0.0692249	0.00983421	0.487288	0.00731763
					Inverse variance weighted	0.0713886	0.0155539	0.327657	0.000685877
					Simple mode method	0.013492	0.000401776	0.453076	0.0334217
					Weighted mode method	0.564568	0.564568	12.3845	0.72303
	lingual	occipital	ALS	24	MR-Egger regression	2.78746	0.0267854	290.082	0.669545
					Weighted median method	0.58724	0.107697	3.20206	0.538462
					Inverse variance weighted	0.390564	0.110994	1.37431	0.143012
					Simple mode method	1.03633	0.0447333	24.0084	0.982437
					Weighted mode method	1.07837	0.0411193	28.2805	0.964284
	medial orbitofrontal	frontal	ALS	14	MR-Egger regression	4.3219	0.0104	1780.62	0.6422
					Weighted median method	0.8953	0.1529	5.2401	0.9024
					Inverse variance weighted	0.4184	0.1063	1.6464	0.2125
					Simple mode method	2.899	0.0938	89.5514	0.5535
					Weighted mode method	2.644	0.074	94.3465	0.6029
	middle temporal	temporal	ALS	23	MR-Egger regression	0.2426	0.0106	5.5365	0.3859
					Weighted median method	0.3734	0.0937	1.4878	0.1625
					Inverse variance weighted	0.4449	0.1678	1.1794	0.1034
					Simple mode method	0.623	0.0437	8.8732	0.7306
					Weighted mode method	0.3647	0.0184	7.1926	0.5149
	paracentral	frontal	ALS	12	MR-Egger regression	0.1244	0.0014	10.9737	0.3833
					Weighted median method	0.3805	0.0691	2.0923	0.2665
					Inverse variance weighted	0.423	0.1129	1.5841	0.2015
					Simple mode method	0.3534	0.0224	5.5616	0.475
					Weighted mode method	0.3086	0.0224	4.2431	0.398
	parahippocampal	temporal	ALS	19	MR-Egger regression	0.8214	0.0868	7.7699	0.8658
					Weighted median method	1.1868	0.5536	2.5443	0.6597
					Inverse variance weighted	1.1588	0.666	2.016	0.6019
					Simple mode method	1.9282	0.4496	8.2701	0.3883
					Weighted mode method	1.7044	0.4164	6.9756	0.4678
	pars opercularis	frontal	ALS	20	MR-Egger regression	4.2071	0.1026	172.375	0.4579
					Weighted median method	0.8047	0.1211	5.3461	0.822
					Inverse variance weighted	2.0714	0.4501	9.5327	0.3497
					Simple mode method	47.4434	0.6121	3677.06	0.0982
					Weighted mode method	0.3135	0.008	12.1824	0.5419
	pars orbitalis	frontal	ALS	5	MR-Egger regression	0.0932	0.0015	5.4553	0.336
					Weighted median method	0.1403	0.0209	0.9401	0.043
					Inverse variance weighted	0.1401	0.028	0.6827	0.0149
					Simple mode method	0.1308	0.0081	2.0895	0.2236
					Weighted mode method	0.1108	0.0078	1.5712	0.1792
	pars triangularis	frontal	ALS	18	MR-Egger regression	0.446	0.0036	54.0236	0.7457
					Weighted median method	0.1903	0.0338	1.0707	0.0597
					Inverse variance weighted	0.2053	0.0457	0.9214	0.0387
					Simple mode method	0.113	0.0054	2.3553	0.1774
					Weighted mode method	0.1303	0.0082	2.0672	0.1666
	pericalcarine	occipital	ALS	17	MR-Egger regression	0.0211	9.5002	46.933	0.342
					Weighted median method	0.436	5.129	3.7069	0.4471
					Inverse variance weighted	0.4242	7.256	2.4802	0.3412
					Simple mode method	0.266	4.0283	17.5741	0.5444
					Weighted mode method	0.3055	7.7808	11.997	0.5355
	postcentral	parietal	ALS	18	MR-Egger regression	2.1192	0.2725	16.4776	0.4832
					Weighted median method	0.8432	0.1651	4.306	0.8376
					Inverse variance weighted	0.6557	0.2129	2.0192	0.462
					Simple mode method	0.5634	0.0407	7.7829	0.6738
					Weighted mode method	0.8148	0.1714	3.8727	0.7998
	posterior cingulate	parietal	ALS	32	MR-Egger regression	0.7803	0.0181	33.6184	0.8981
					Weighted median method	0.577	0.1618	2.0572	0.3966
					Inverse variance weighted	0.5731	0.2011	16329	0.2974
					Simple mode method	0.4819	0.039	5.9437	0.5731
					Weighted mode method	0.5016	0.0553	45481	0.5441
	precentral	frontal	ALS	23	MR-Egger regression	0.0954	0.0044	2.0248	0.1466
					Weighted median method	0.795	0.19	3.3263	0.7534
					Inverse variance weighted	0.8587	0.3165	2.3294	0.7648
					Simple mode method	0.5565	0.0317	9.7688	0.6923
					Weighted mode method	0.509	0.0298	8.6718	0.6452
	precuneus	parietal	ALS	19	MR-Egger regression	3.9775	0.0615	257.044	0.5249
					Weighted median method	1.4847	0.2974	7.4102	0.6298
					Inverse variance weighted	1.0684	0.3335	3.4224	0.9112
					Simple mode method	1.2731	0.0633	25.5904	0.8764
					Weighted mode method	1.3564	0.0818	22.4684	0.8338
	rostral anterior cingulate	frontal	ALS	18	MR-Egger regression	0.054	0.0067	0.4349	0.0144
					Weighted median method	0.3244	0.1045	1.0066	0.0513
					Inverse variance weighted	0.5547	0.2322	1.3254	0.1848
					Simple mode method	0.1879	0.0243	1.451	0.1273
					Weighted mode method	0.1696	0.0293	0.9812	0.0639
	rostral middle frontal	frontal	ALS	15	MR-Egger regression	0.8972	0.0085	94.344	0.9642
					Weighted median method	0.2506	0.034	1.8463	0.1744
					Inverse variance weighted	0.5197	0.0898	3.0052	0.4648
					Simple mode method	0.714	0.019	26.7664	0.858
					Weighted mode method	0.2003	0.0131	3.047	0.2663
	superior frontal	frontal	ALS	16	MR-Egger regression	1.7002	0.0152	190.022	0.8286
					Weighted median method	0.3708	0.0727	1.8914	0.2327
					Inverse variance weighted	0.255	0.0791	0.8219	0.0221
					Simple mode method	0.7129	0.0284	17.8425	0.8395
					Weighted mode method	0.7313	0.0403	13.2556	0.8352
	superior parietal	parietal	ALS	23	MR-Egger regression	0.0535	0.0014	2.0118	0.1285
					Weighted median method	0.7398	0.1612	3.3953	0.6983
					Inverse variance weighted	0.7978	0.2632	2.4182	0.6897
					Simple mode method	0.4118	0.0222	7.6229	0.5573
					Weighted mode method	0.2768	0.0179	4.259	0.367
	superior temporal	temporal	ALS	18	MR-Egger regression	0.1186	0.0008	16.5669	0.4101
					Weighted median method	0.5113	0.126	2.0739	0.3477
					Inverse variance weighted	0.6756	0.2031	2.2469	0.5225
					Simple mode method	0.6566	0.0462	9.3259	0.7598
					Weighted mode method	0.4818	0.0494	4.6946	0.5379
	supramarginal	parietal	ALS	22	MR-Egger regression	0.0503	0.0001	14.0726	0.3107
					Weighted median method	0.5103	0.0985	2.6435	0.4227
					Inverse variance weighted	1.0854	0.2927	4.0249	0.9024
					Simple mode method	0.2561	0.0167	3.9247	0.3391
					Weighted mode method	0.2771	0.0218	3.5229	0.3338
	temporal pole	temporal	ALS	15	MR-Egger regression	1.2353	0.1994	7.6512	0.8237
					Weighted median method	1.0112	0.4514	2.265	0.9784
					Inverse variance weighted	0.7828	0.4272	1.4343	0.4281
					Simple mode method	1.8051	0.3358	9.7031	0.5025
					Weighted mode method	1.7545	0.3211	9.5866	0.5269
	transverse temporal	temporal	ALS	16	MR-Egger regression	0.0674	0.003	1.4923	0.1099
					Weighted median method	1.6321	0.4834	5.5103	0.43
					Inverse variance weighted	1.887	0.8181	4.352	0.1363
					Simple mode method	3.6771	0.4075	33.1784	0.264
					Weighted mode method	1.4757	0.1261	17.2674	0.7607
	whole cortex	global	ALS	28	MR-Egger regression	0.0299029	0.000123809	7.2223	0.221095
					Weighted median method	0.618715	0.102993	3.71683	0.5997
					Inverse variance weighted	0.864848	0.235036	3.18233	0.827081
					Simple mode method	9.34266	0.222819	391.732	0.251306
					Weighted mode method	7.2436	0.168141	312.057	0.311528

## Sheet: Table S4
	Table S4. Causal effects of cortical thickness (adjusted for the respective global measures) on amyotrophic lateral sclerosis (ALS)
	Exposure	Lobe	Outcome	nSNP	Method	OR	OR_lci95	OR_uci95	P value
	bankssts	temporal	ALS	9	MR-Egger regression	0.0318192	2.2306e-05	45.3895	0.383129
					Weighted median	2.53896	0.205625	31.3498	0.467481
					Inverse variance weighted	1.30038	0.229711	7.3614	0.766495
					Simple mode	3.88227	0.0821906	183.379	0.509938
					Weighted mode	4.10333	0.0330806	508.979	0.581729
	caudal anterior cingulate	frontal	ALS	13	MR-Egger regression	0.381771	0.0232824	6.26005	0.513768
					Weighted median	0.886127	0.237085	3.31198	0.85737
					Inverse variance weighted	1.22908	0.468202	3.22649	0.675292
					Simple mode	0.525977	0.0400934	6.90018	0.6335
					Weighted mode	0.392342	0.0336096	4.58002	0.469875
	caudal middle frontal	frontal	ALS	16	MR-Egger regression	0.0745082	0.000408029	13.6056	0.344943
					Weighted median	8.85117	0.592844	132.148	0.113891
					Inverse variance weighted	4.28792	0.582271	31.5768	0.152975
					Simple mode	65.9407	0.199855	21756.7	0.17727
					Weighted mode	65.9407	0.279532	15555.2	0.15367
	cuneus	occipital	ALS	10	MR-Egger regression	0.00494527	3.26309e-05	0.749466	0.0719401
					Weighted median	0.233384	0.011833	4.60306	0.338845
					Inverse variance weighted	0.317742	0.0377652	2.67336	0.291388
					Simple mode	0.273427	0.00298893	25.0131	0.587329
					Weighted mode	0.293438	0.00378686	22.7381	0.594107
	entorhinal	temporal	ALS	13	MR-Egger regression	0.252831	0.0307756	2.07708	0.226978
					Weighted median	1.28303	0.537608	3.06203	0.574408
					Inverse variance weighted	0.946592	0.477561	1.87628	0.875058
					Simple mode	1.88371	0.430095	8.25021	0.417154
					Weighted mode	1.59086	0.363514	6.96214	0.549128
	frontal pole	frontal	ALS	14	MR-Egger regression	0.416191	0.0234827	7.3763	0.561187
					Weighted median	0.812365	0.260147	2.53678	0.720577
					Inverse variance weighted	0.70871	0.295534	1.69953	0.440381
					Simple mode	0.877034	0.114237	6.73326	0.901527
					Weighted mode	0.862555	0.0974416	7.63536	0.896311
	fusiform	temporal	ALS	9	MR-Egger regression	97.1832	0.0251559	375441	0.313427
					Weighted median	1.83793	0.0819001	41.2453	0.701371
					Inverse variance weighted	3.03608	0.282193	32.665	0.359547
					Simple mode	0.881048	0.00703548	110.333	0.960275
					Weighted mode	1.18316	0.0153055	91.4625	0.941422
	inferior parietal	parietal	ALS	13	MR-Egger regression	504.712	2.76513	92123.7	0.0389755
					Weighted median	1.12927	0.0316775	40.2572	0.94684
					Inverse variance weighted	2.69783	0.202216	35.9927	0.452779
					Simple mode	0.523673	0.00121387	225.916	0.837968
					Weighted mode	0.462643	0.000723873	295.686	0.819035
	inferior temporal	temporal	ALS	14	MR-Egger regression	0.0297295	1.6315e-06	54.1737	0.376806
					Weighted median	0.612713	0.0533489	7.03701	0.694079
					Inverse variance weighted	0.301191	0.0458725	1.97757	0.211363
					Simple mode	4.2611	0.0364801	497.723	0.560891
					Weighted mode	2.23643	0.0280885	178.066	0.724337
	insula	temporal	ALS	18	MR-Egger regression	1.07412	0.00655744	175.941	0.978413
					Weighted median	1.06526	0.15984	7.09947	0.947915
					Inverse variance weighted	0.691623	0.172617	2.77112	0.602593
					Simple mode	1.40228	0.0457415	42.9891	0.848781
					Weighted mode	1.13982	0.0422934	30.7186	0.93884
	isthmus cingulate	parietal	ALS	21	MR-Egger regression	0.0409061	0.000522195	3.20437	0.167089
					Weighted median	0.518657	0.13741	1.95768	0.33267
					Inverse variance weighted	0.603838	0.211801	1.72152	0.345301
					Simple mode	0.878565	0.0694526	11.1137	0.921344
					Weighted mode	0.269012	0.026864	2.69385	0.277244
	lateral occipital	occipital	ALS	14	MR-Egger regression	0.213769	3.23128e-05	1414.22	0.736985
					Weighted median	0.0537135	0.00254219	1.1349	0.0602862
					Inverse variance weighted	0.142207	0.00925798	2.18436	0.161688
					Simple mode	0.0328096	0.000100323	10.73	0.268208
					Weighted mode	0.0199644	7.8372e-05	5.08569	0.189477
	lateral orbitofrontal	frontal	ALS	8	MR-Egger regression	0.0111452	1.86987e-05	6.64297	0.217032
					Weighted median	0.0761736	0.00518345	1.11941	0.0604177
					Inverse variance weighted	0.0750385	0.00884183	0.636833	0.0176165
					Simple mode	0.0173483	0.000227418	1.32339	0.109415
					Weighted mode	0.0216325	0.000449754	1.04049	0.0935466
	lingual	occipital	ALS	23	MR-Egger regression	0.00165628	2.91963e-06	0.939594	0.0610468
					Weighted median	0.894495	0.0983321	8.13693	0.921157
					Inverse variance weighted	0.607649	0.125536	2.94129	0.535823
					Simple mode	1.10022	0.0162513	74.4858	0.964976
					Weighted mode	1.10022	0.0161917	74.7599	0.965007
	medial orbitofrontal	frontal	ALS	8	MR-Egger regression	13.1729	0.0178416	9725.89	0.473207
					Weighted median	6.03974	0.563532	64.7319	0.137262
					Inverse variance weighted	4.39848	0.646513	29.9246	0.129987
					Simple mode	5.78411	0.172692	193.732	0.35988
					Weighted mode	6.34727	0.243475	165.47	0.303338
	middle temporal	temporal	ALS	14	MR-Egger regression	0.000298075	4.05812e-08	2.1894	0.0991251
					Weighted median	0.0668771	0.00603513	0.741085	0.0275123
					Inverse variance weighted	0.189846	0.0324104	1.11204	0.0654375
					Simple mode	0.0348254	0.000370096	3.277	0.171283
					Weighted mode	0.0298403	0.000301899	2.94947	0.157893
	paracentral	frontal	ALS	14	MR-Egger regression	93.7239	0.00291049	3.01811e+06	0.408049
					Weighted median	1.62352	0.147525	17.8669	0.692085
					Inverse variance weighted	0.367976	0.05607	2.41496	0.297647
					Simple mode	5.41523	0.0823195	356.23	0.443211
					Weighted mode	4.86044	0.0913277	258.672	0.449509
	parahippocampal	temporal	ALS	19	MR-Egger regression	0.572551	0.0556033	5.89559	0.64522
					Weighted median	0.914222	0.408154	2.04776	0.827453
					Inverse variance weighted	0.879626	0.476006	1.62549	0.682262
					Simple mode	0.464116	0.098441	2.18815	0.344783
					Weighted mode	0.567519	0.124225	2.59269	0.474273
	pars opercularis	frontal	ALS	15	MR-Egger regression	21.6654	0.0317802	14769.9	0.372347
					Weighted median	1.2346	0.0719796	21.176	0.884445
					Inverse variance weighted	1.37282	0.151297	12.4565	0.778243
					Simple mode	1.47916	0.00978719	223.549	0.880657
					Weighted mode	0.786666	0.00496413	124.663	0.927343
	pars orbitalis	frontal	ALS	14	MR-Egger regression	1.30368	0.00504109	337.143	0.927001
					Weighted median	1.36938	0.205043	9.14547	0.745578
					Inverse variance weighted	1.38307	0.320923	5.96061	0.663478
					Simple mode	1.26153	0.0450545	35.3231	0.893398
					Weighted mode	1.04413	0.0541419	20.136	0.977618
	pars triangularis	frontal	ALS	16	MR-Egger regression	0.268064	0.00262463	27.3783	0.585811
					Weighted median	1.76822	0.185384	16.8656	0.620357
					Inverse variance weighted	1.49213	0.237117	9.3897	0.669784
					Simple mode	2.07498	0.0374002	115.121	0.726616
					Weighted mode	1.99579	0.0359996	110.645	0.740549
	pericalcarine	occipital	ALS	8	MR-Egger regression	0.00057639	2.62097e-08	12.6757	0.194019
					Weighted median	6.20612	0.275027	140.044	0.250916
					Inverse variance weighted	25.1308	1.98896	317.533	0.0127265
					Simple mode	3.64725	0.0523356	254.175	0.568935
					Weighted mode	3.64725	0.0512216	259.703	0.570839
	postcentral	parietal	ALS	23	MR-Egger regression	1.08969	0.0898382	13.2173	0.946856
					Weighted median	1.37615	0.230217	8.22605	0.72634
					Inverse variance weighted	1.68386	0.407988	6.94966	0.47124
					Simple mode	0.497731	0.0210212	11.7851	0.669854
					Weighted mode	1.15885	0.182387	7.36304	0.877245
	posterior cingulate	parietal	ALS	18	MR-Egger regression	0.283841	0.00121203	66.4717	0.657059
					Weighted median	1.27448	0.188401	8.62148	0.803622
					Inverse variance weighted	0.939581	0.218095	4.04784	0.933347
					Simple mode	1.06387	0.0411988	27.4723	0.97066
					Weighted mode	0.820502	0.0376069	17.9016	0.901377
	precentral	frontal	ALS	18	MR-Egger regression	0.000612397	5.11193e-06	0.0733637	0.00796704
					Weighted median	0.187347	0.0149165	2.35302	0.194557
					Inverse variance weighted	0.335553	0.037038	3.04	0.331469
					Simple mode	0.119498	0.00129864	10.9959	0.370027
					Weighted mode	0.112349	0.00181477	6.95537	0.313546
	precuneus	parietal	ALS	19	MR-Egger regression	1490.92	6.46895	343619	0.0174582
					Weighted median	0.349713	0.0238876	5.11977	0.442899
					Inverse variance weighted	2.02506	0.211028	19.4329	0.540825
					Simple mode	0.179175	0.00170661	18.8114	0.478291
					Weighted mode	0.219662	0.00310465	15.5417	0.494414
	rostral anterior cingulate	frontal	ALS	12	MR-Egger regression	0.766108	0.0400274	14.663	0.863108
					Weighted median	0.61912	0.143236	2.67607	0.520886
					Inverse variance weighted	0.457051	0.154228	1.35446	0.157772
					Simple mode	0.920814	0.0708066	11.9749	0.950873
					Weighted mode	0.880461	0.0722854	10.7243	0.922285
	rostral middle frontal	frontal	ALS	10	MR-Egger regression	0.0903667	3.34348e-05	244.241	0.567491
					Weighted median	4.31633	0.09997	186.363	0.44651
					Inverse variance weighted	1.87962	0.0921677	38.3321	0.681645
					Simple mode	87.3013	0.085335	89312.9	0.237997
					Weighted mode	87.3013	0.0606707	125621	0.259052
	superior frontal	frontal	ALS	15	MR-Egger regression	2.82197	0.00777956	1023.65	0.735606
					Weighted median	0.223849	0.00853874	5.86836	0.369103
					Inverse variance weighted	0.327699	0.0269942	3.97815	0.381078
					Simple mode	0.123155	0.000148043	102.45	0.55131
					Weighted mode	0.0802529	7.24854e-05	88.8528	0.492158
	superiorparietal	parietal	ALS	12	MR-Egger regression	837917	162.391	4.32356e+09	0.010745
					Weighted median	0.881514	0.0313733	24.7684	0.940929
					Inverse variance weighted	1.78404	0.0958566	33.2037	0.697971
					Simple mode	0.156951	0.00048	51.3201	0.54353
					Weighted mode	0.32133	0.00133046	77.6069	0.692859
	superior temporal	temporal	ALS	19	MR-Egger regression	0.320629	0.00370932	27.7148	0.623528
					Weighted median	2.1069	0.264266	16.7976	0.4817
					Inverse variance weighted	1.52419	0.31636	7.34341	0.599321
					Simple mode	8.11355	0.155955	422.108	0.312849
					Weighted mode	8.11355	0.120056	548.324	0.343017
	supramarginal	parietal	ALS	11	MR-Egger regression	0.000107247	1.40748e-12	8172.02	0.349376
					Weighted median	1.55059	0.0175228	137.21	0.847916
					Inverse variance weighted	4.99892	0.117583	212.523	0.400278
					Simple mode	0.0587722	1.70573e-05	202.504	0.510724
					Weighted mode	0.0858502	4.22633e-05	174.389	0.541688
	temporalpole	temporal	ALS	12	MR-Egger regression	0.314595	0.0202951	4.87655	0.42754
					Weighted median	0.919769	0.304693	2.77648	0.882051
					Inverse variance weighted	0.785108	0.324189	1.90135	0.591881
					Simple mode	1.30061	0.164809	10.2639	0.80767
					Weighted mode	1.52003	0.183312	12.6042	0.705428
	transverse temporal	temporal	ALS	9	MR-Egger regression	0.244404	0.00449813	13.2796	0.511696
					Weighted median	1.85538	0.295108	11.665	0.509937
					Inverse variance weighted	1.76771	0.448277	6.97065	0.41575
					Simple mode	5.88523	0.321108	107.863	0.266508
					Weighted mode	5.77786	0.300261	111.182	0.278505

## Sheet: Table S5
	Table S5. Causal effects of subcortical volumes on amyotrophic lateral sclerosis (ALS)
	Exposure	Outcome	nSNP	Method	OR	OR_lci95	OR_uci95	P value
	ICV	ALS	11	MR-Egger regression	0.999999	0.999996	1	0.743808
				Weighted median method	1	1	1	0.0851002
				Inverse variance weighted	1	1	1	0.0999701
				Simple mode method	1	0.999999	1	0.247202
				Weighted mode method	1	1	1	0.16227
	Amygdala	ALS	9	MR-Egger regression	0.999584	0.998026	1.00115	0.617702
				Weighted median method	1.00009	0.999092	1.00109	0.855725
				Inverse variance weighted	1.00024	0.999459	1.00102	0.545148
				Simple mode method	0.999704	0.998083	1.00133	0.72979
				Weighted mode method	0.999853	0.998411	1.0013	0.847021
	Caudate	ALS	16	MR-Egger regression	0.999837	0.999183	1.00049	0.633241
				Weighted median method	0.999897	0.999533	1.00026	0.577629
				Inverse variance weighted	1	0.999736	1.00027	0.99363
				Simple mode method	1.00046	0.999723	1.00119	0.241971
				Weighted mode method	0.999736	0.998997	1.00048	0.495621
	Hippocampus	ALS	11	MR-Egger regression	1.00035	0.999383	1.00131	0.497461
				Weighted median method	1.00011	0.999637	1.00058	0.652829
				Inverse variance weighted	1.00025	0.999907	1.0006	0.151104
				Simple mode method	1.00004	0.999344	1.00074	0.906916
				Weighted mode method	1.00004	0.999368	1.00072	0.903591
	Pallidum	ALS	6	MR-Egger regression	0.996734	0.987769	1.00578	0.607145
				Weighted median method	1.00004	0.99809	1.002	0.96531
				Inverse variance weighted	1.00052	0.99895	1.00209	0.515963
				Simple mode method	0.999527	0.997551	1.00236	0.972759
				Weighted mode method	0.99993	0.9976	1.00226	0.958136
	Putamen	ALS	17	MR-Egger regression	1.00006	0.999207	1.00091	0.892497
				Weighted median method	0.999974	0.999681	1.00027	0.861222
				Inverse variance weighted	0.999926	0.999715	1.00014	0.489903
				Simple mode method	0.999797	0.999265	1.00033	0.465414
				Weighted mode method	0.999929	0.999549	1.00031	0.717795
	Thalamus	ALS	13	MR-Egger regression	0.99958	0.998933	1.00023	0.229152
				Weighted median method	1.00012	0.999784	1.00045	0.486317
				Inverse variance weighted	1.00005	0.999808	1.00029	0.682099
				Simple mode method	1.00027	0.999663	1.00088	0.397488
				Weighted mode method	1.00024	0.999676	1.0008	0.42094

## Sheet: Table S6
	Table S6. Causal effects of amyotrophic lateral sclerosis (ALS) on cortical surface area (not adjusted for the respective global measures)
	Exposure	Outcome	Lobe	nSNP	Method	β	se	P value
	ALS	bankssts	temporal	5	MR-Egger regression	0.268097	12.6192	0.984384
					Weighted median method	-1.32223	5.9545	0.824271
					Inverse variance weighted	0.338602	4.92392	0.945175
					Simple mode method	10.4339	9.83883	0.348713
					Weighted mode method	-5.15433	6.72932	0.486406
	ALS	caudal anterior cingulate	frontal	5	MR-Egger regression	7.00555	10.9709	0.56852
					Weighted median method	-6.95695	5.17803	0.179094
					Inverse variance weighted	-4.99216	4.36486	0.252741
					Simple mode method	-5.65636	8.06381	0.521685
					Weighted mode method	-6.67122	5.83909	0.316983
	ALS	caudal middle frontal	frontal	5	MR-Egger regression	-45.1416	50.627	0.438272
					Weighted median method	-27.0812	17.5176	0.122118
					Inverse variance weighted	-24.8832	17.9824	0.166435
					Simple mode method	13.4516	33.8701	0.711535
					Weighted mode method	-53.4724	18.1959	0.0424439
	ALS	cuneus	occipital	5	MR-Egger regression	-3.8882	26.4398	0.892412
					Weighted median method	-10.3011	8.17402	0.20759
					Inverse variance weighted	-3.6325	9.12214	0.690478
					Simple mode method	-8.06474	11.2648	0.513609
					Weighted mode method	-12.1259	8.85218	0.242601
	ALS	entorhinal	temporal	5	MR-Egger regression	-7.37009	6.27651	0.325031
					Weighted median method	-3.16414	3.03065	0.296463
					Inverse variance weighted	-4.08325	2.50075	0.102509
					Simple mode method	-5.25063	4.62747	0.3199
					Weighted mode method	-2.74567	3.48968	0.475398
	ALS	frontal pole	frontal	5	MR-Egger regression	2.97681	3.30563	0.434211
					Weighted median method	1.60697	1.47334	0.275408
					Inverse variance weighted	0.875188	1.22734	0.4758
					Simple mode method	1.77677	2.36248	0.493839
					Weighted mode method	2.31071	1.48173	0.193896
	ALS	fusiform	temporal	5	MR-Egger regression	-30.5332	32.9165	0.422038
					Weighted median method	-23.3495	15.4058	0.129612
					Inverse variance weighted	-22.7031	13.1151	0.0834389
					Simple mode method	-33.7659	22.775	0.212325
					Weighted mode method	-25.7806	18.0296	0.225969
	ALS	inferior parietal	parietal	5	MR-Egger regression	39.3051	55.0916	0.527061
					Weighted median method	4.5408	26.503	0.863963
					Inverse variance weighted	-2.7151	21.9404	0.901514
					Simple mode method	2.37452	38.1819	0.953395
					Weighted mode method	4.76007	29.3834	0.879161
	ALS	inferior temporal	temporal	5	MR-Egger regression	-14.8021	36.9588	0.715602
					Weighted median method	-22.6098	17.6677	0.20064
					Inverse variance weighted	-18.4018	14.7267	0.211462
					Simple mode method	-34.6783	24.4264	0.228711
					Weighted mode method	-20.6827	20.8305	0.376958
	ALS	insula	temporal	5	MR-Egger regression	14.7996	27.5467	0.628384
					Weighted median method	-15.1947	10.4979	0.147786
					Inverse variance weighted	-9.05563	10.8158	0.402447
					Simple mode method	-17.0153	15.2166	0.326097
					Weighted mode method	-15.9048	11.2936	0.231816
	ALS	isthmus cingulate	parietal	5	MR-Egger regression	6.44877	13.4354	0.664061
					Weighted median method	-3.72874	6.39988	0.560145
					Inverse variance weighted	-3.15476	5.34729	0.555208
					Simple mode method	-4.54206	8.96442	0.639035
					Weighted mode method	-4.04846	7.04999	0.596547
	ALS	lateral occipital	occipital	5	MR-Egger regression	9.56759	53.7554	0.870075
					Weighted median method	-42.7019	23.5032	0.0692395
					Inverse variance weighted	-28.9	20.3328	0.155216
					Simple mode method	-40.9882	38.4681	0.346689
					Weighted mode method	-48.3486	25.2866	0.128446
	ALS	lateral orbitofrontal	frontal	5	MR-Egger regression	16.0112	25.1424	0.56951
					Weighted median method	-22.3063	12.3393	0.0706465
					Inverse variance weighted	-20.488	11.6646	0.0790161
					Simple mode method	-16.8405	18.845	0.422027
					Weighted mode method	-24.0084	13.0832	0.1404
	ALS	lingual	occipital	5	MR-Egger regression	12.0512	33.8027	0.745055
					Weighted median method	-20.0596	15.6404	0.19965
					Inverse variance weighted	-10.5806	13.4757	0.432358
					Simple mode method	-25.7223	22.9618	0.325334
					Weighted mode method	-23.1158	18.3446	0.276142
	ALS	medial orbitofrontal	frontal	5	MR-Egger regression	22.3902	26.269	0.456663
					Weighted median method	-17.5159	9.52628	0.0659599
					Inverse variance weighted	-11.7799	11.7023	0.314112
					Simple mode method	-20.3668	18.515	0.333076
					Weighted mode method	-23.2951	10.9399	0.100279
	ALS	middle temporal	temporal	5	MR-Egger regression	5.50783	34.3168	0.882686
					Weighted median method	-17.5563	16.3516	0.282968
					Inverse variance weighted	-8.9976	13.6872	0.510942
					Simple mode method	-16.5304	23.5553	0.521506
					Weighted mode method	-19.2479	18.8132	0.364096
	ALS	paracentral	frontal	5	MR-Egger regression	-4.25754	22.5088	0.862048
					Weighted median method	-8.60145	8.46737	0.309708
					Inverse variance weighted	-8.73211	7.82433	0.264413
					Simple mode method	-3.46779	14.5272	0.823061
					Weighted mode method	-20.3488	8.51176	0.0751128
	ALS	parahippocampal	temporal	5	MR-Egger regression	-9.57815	8.31062	0.332611
					Weighted median method	-5.24551	3.86005	0.174172
					Inverse variance weighted	-5.08526	3.31172	0.124652
					Simple mode method	-5.997	5.46131	0.333825
					Weighted mode method	-5.34015	4.29634	0.281766
	ALS	pars opercularis	frontal	5	MR-Egger regression	26.2768	19.2142	0.264889
					Weighted median method	2.01665	9.35819	0.829381
					Inverse variance weighted	2.77868	7.6488	0.716394
					Simple mode method	17.5934	15.7818	0.3274
					Weighted mode method	-6.27412	10.4159	0.579415
	ALS	pars orbitalis	frontal	5	MR-Egger regression	3.92887	9.87806	0.717435
					Weighted median method	-5.09948	3.52986	0.148551
					Inverse variance weighted	-3.3302	3.74922	0.374413
					Simple mode method	-4.64389	5.22691	0.424494
					Weighted mode method	-6.27352	4.0329	0.194787
	ALS	pars triangularis	frontal	5	MR-Egger regression	20.389	17.1115	0.319115
					Weighted median method	-3.29301	8.09125	0.68402
					Inverse variance weighted	-1.47989	6.81436	0.828074
					Simple mode method	12.0627	13.5662	0.424153
					Weighted mode method	-7.23224	9.58212	0.492393
	ALS	pericalcarine	occipital	5	MR-Egger regression	5.87059	20.683	0.794997
					Weighted median method	-2.73643	9.72853	0.778496
					Inverse variance weighted	0.627884	8.18317	0.938839
					Simple mode method	-5.92593	14.1534	0.696945
					Weighted mode method	-3.47111	11.2528	0.773124
	ALS	postcentral	parietal	5	MR-Egger regression	13.1568	50.2149	0.810274
					Weighted median method	-25.6492	19.8986	0.1974
					Inverse variance weighted	-22.3159	18.9339	0.238549
					Simple mode method	-35.298	28.4661	0.282746
					Weighted mode method	-28.5464	20.9701	0.24506
	ALS	posterior cingulate	parietal	5	MR-Egger regression	7.76755	19.0792	0.711225
					Weighted median method	-19.273	8.03181	0.0164138
					Inverse variance weighted	-10.3216	7.6579	0.177713
					Simple mode method	9.46092	15.5309	0.575315
					Weighted mode method	-22.2131	8.00464	0.0500727
	ALS	precentral	frontal	5	MR-Egger regression	-32.2505	61.9257	0.638508
					Weighted median method	-43.1822	20.8149	0.0380259
					Inverse variance weighted	-28.0936	21.364	0.188511
					Simple mode method	-39.8865	30.0636	0.255268
					Weighted mode method	-46.2988	23.4706	0.119808
	ALS	precuneus	parietal	5	MR-Egger regression	11.8903	40.2202	0.786795
					Weighted median method	-32.9739	19.0242	0.0830491
					Inverse variance weighted	-24.523	16.0187	0.125794
					Simple mode method	-29.2146	27.7972	0.352564
					Weighted mode method	-34.4292	21.81	0.189571
	ALS	rostral anterior cingulate	frontal	5	MR-Egger regression	4.60199	13.9948	0.763897
					Weighted median method	-6.23402	5.75841	0.278989
					Inverse variance weighted	-3.45047	5.12948	0.501155
					Simple mode method	7.09326	11.6845	0.57658
					Weighted mode method	-11.0496	6.13056	0.145835
	ALS	rostral middle frontal	frontal	5	MR-Egger regression	-58.2266	95.2577	0.584233
					Weighted median method	-53.9302	31.7575	0.0894719
					Inverse variance weighted	-28.9262	33.4434	0.387076
					Simple mode method	-51.0536	42.8926	0.299755
					Weighted mode method	-59.7375	31.7164	0.132745
	ALS	superior frontal	frontal	5	MR-Egger regression	36.0077	126.237	0.79402
					Weighted median method	-77.6035	33.4126	0.0202018
					Inverse variance weighted	-27.6638	45.6173	0.544227
					Simple mode method	-43.9178	51.1883	0.439278
					Weighted mode method	-68.3246	35.6552	0.127821
	ALS	superior parietal	parietal	5	MR-Egger regression	17.9778	79.5073	0.835642
					Weighted median method	-58.8468	25.8714	0.0229305
					Inverse variance weighted	-38.3679	29.9994	0.200913
					Simple mode method	-56.5962	42.7749	0.256361
					Weighted mode method	-66.4012	27.7321	0.0748107
	ALS	superior temporal	temporal	5	MR-Egger regression	-6.88069	43.4034	0.884111
					Weighted median method	-26.2067	17.0693	0.124707
					Inverse variance weighted	-23.685	15.4224	0.124598
					Simple mode method	-24.6653	32.5929	0.491315
					Weighted mode method	-42.0737	20.4481	0.10875
	ALS	supramarginal	parietal	5	MR-Egger regression	24.2723	65.1992	0.734428
					Weighted median method	-43.6867	21.3572	0.0408035
					Inverse variance weighted	-34.3046	25.8274	0.184103
					Simple mode method	-37.7862	31.433	0.295616
					Weighted mode method	-45.3834	22.5439	0.114393
	ALS	temporal pole	temporal	5	MR-Egger regression	1.38362	4.68877	0.787167
					Weighted median method	-1.0977	2.22431	0.621657
					Inverse variance weighted	-1.13551	1.86931	0.543554
					Simple mode method	0.229544	3.06375	0.943874
					Weighted mode method	-1.66013	2.4086	0.528565
	ALS	transverse temporal	temporal	5	MR-Egger regression	-0.408157	9.84898	0.969548
					Weighted median method	-7.63853	2.78696	0.00612883
					Inverse variance weighted	-4.86099	3.532	0.168738
					Simple mode method	-9.35902	3.9688	0.0778197
					Weighted mode method	-8.28913	3.07889	0.0545308
	ALS	whole cortex	global	5	MR-Egger regression	378.136	2020.25	0.863468
					Weighted median method	-1209.13	613.862	0.0488718
					Inverse variance weighted	-821.115	742.416	0.268725
					Simple mode method	-1136.3	917.409	0.283213
					Weighted mode method	-1388.79	649.982	0.099461

## Sheet: Table S7
	Table S7. Causal effects of amyotrophic lateral sclerosis (ALS) on cortical surface area (adjusted for the respective global measures)
	Exposure	Outcome	Lobe	nSNP	Method	β	se	P value
	ALS	bankssts	temporal	5	MR-Egger regression	-0.88436	10.4397	0.937828
					Weighted median method	0.647252	4.8425	0.893671
					Inverse variance weighted	2.51002	3.99064	0.529365
					Simple mode method	-2.56887	7.52985	0.750152
					Weighted mode method	-0.334459	5.52075	0.954598
	ALS	caudal anterior cingulate	frontal	5	MR-Egger regression	8.7224	8.9527	0.401777
					Weighted median method	0.0506295	4.11488	0.990183
					Inverse variance weighted	-0.729311	3.56124	0.837735
					Simple mode method	-0.657416	5.77157	0.914801
					Weighted mode method	0.0073458	4.44154	0.99876
	ALS	caudal middle frontal	frontal	5	MR-Egger regression	-41.5666	35.9075	0.330821
					Weighted median method	-13.4503	12.066	0.264966
					Inverse variance weighted	-12.2647	13.904	0.377722
					Simple mode method	-6.43524	24.0892	0.802567
					Weighted mode method	-27.15	13.1057	0.107033
	ALS	cuneus	occipital	5	MR-Egger regression	-3.53247	13.5282	0.8109
					Weighted median method	0.0375608	6.3157	0.995255
					Inverse variance weighted	3.21017	5.39175	0.551585
					Simple mode method	-0.957469	8.66721	0.917357
					Weighted mode method	-0.450978	7.33893	0.953949
	ALS	entorhinal	temporal	5	MR-Egger regression	-6.4044	5.63871	0.338571
					Weighted median method	-1.15508	2.73749	0.673063
					Inverse variance weighted	-2.23846	2.2477	0.319304
					Simple mode method	-1.80802	4.54653	0.711183
					Weighted mode method	-0.106403	2.99802	0.973389
	ALS	frontal pole	frontal	5	MR-Egger regression	2.71394	3.55641	0.500916
					Weighted median method	1.79026	1.41394	0.205461
					Inverse variance weighted	1.70989	1.24457	0.16948
					Simple mode method	-1.3179	2.45293	0.619573
					Weighted mode method	4.06008	1.57828	0.0618169
	ALS	fusiform	temporal	5	MR-Egger regression	-33.5495	22.4042	0.231193
					Weighted median method	-5.97257	10.4658	0.568221
					Inverse variance weighted	-7.25708	8.95169	0.417541
					Simple mode method	-30.4655	20.5871	0.213018
					Weighted mode method	6.4834	12.7343	0.637463
	ALS	inferior parietal	parietal	5	MR-Egger regression	18.5276	52.2204	0.746218
					Weighted median method	14.0974	20.2928	0.487244
					Inverse variance weighted	18.5043	18.0092	0.304188
					Simple mode method	-0.410082	36.468	0.991567
					Weighted mode method	50.3251	21.059	0.0751906
	ALS	inferior temporal	temporal	5	MR-Egger regression	-17.1985	25.4146	0.547092
					Weighted median method	3.73148	12.1858	0.75944
					Inverse variance weighted	3.16579	10.1314	0.754682
					Simple mode method	-16.1784	20.7749	0.479625
					Weighted mode method	14.9275	14.7052	0.367459
	ALS	insula	temporal	5	MR-Egger regression	17.0673	15.2581	0.344817
					Weighted median method	3.56193	7.26456	0.623911
					Inverse variance weighted	2.72453	6.07382	0.653742
					Simple mode method	7.77672	10.4492	0.498075
					Weighted mode method	4.41934	8.30111	0.622662
	ALS	isthmus cingulate	parietal	5	MR-Egger regression	8.75452	10.2705	0.456639
					Weighted median method	5.83547	4.65701	0.210187
					Inverse variance weighted	3.29412	4.08671	0.420211
					Simple mode method	4.00736	7.5209	0.622378
					Weighted mode method	5.9693	5.47142	0.336588
	ALS	lateral occipital	occipital	5	MR-Egger regression	15.3536	33.7333	0.679924
					Weighted median method	-13.7843	15.6419	0.378189
					Inverse variance weighted	-9.54731	13.4383	0.477422
					Simple mode method	-14.5398	22.8255	0.558759
					Weighted mode method	-13.5326	18.5281	0.505636
	ALS	lateral orbitofrontal	frontal	5	MR-Egger regression	11.2731	16.4829	0.543114
					Weighted median method	-7.25492	7.95474	0.361756
					Inverse variance weighted	-7.97485	6.55624	0.223842
					Simple mode method	-6.5033	10.6105	0.573069
					Weighted mode method	-7.15179	9.02458	0.472432
	ALS	lingual	occipital	5	MR-Egger regression	9.46785	27.094	0.749846
					Weighted median method	3.59851	12.8834	0.780004
					Inverse variance weighted	4.17689	10.8014	0.698978
					Simple mode method	2.13744	18.3584	0.912924
					Weighted mode method	2.97866	14.0639	0.842621
	ALS	medialor bitofrontal	frontal	5	MR-Egger regression	20.7035	12.6631	0.200573
					Weighted median method	-2.4841	5.96164	0.676912
					Inverse variance weighted	-0.470506	6.3367	0.940811
					Simple mode method	-0.993677	8.61093	0.913691
					Weighted mode method	-4.61921	6.28195	0.502933
	ALS	middle temporal	temporal	5	MR-Egger regression	-4.1536	21.9063	0.86172
					Weighted median method	5.85173	10.4254	0.574598
					Inverse variance weighted	5.47753	8.7398	0.530834
					Simple mode method	12.8643	14.5142	0.425513
					Weighted mode method	7.72396	11.3851	0.534722
	ALS	paracentral	frontal	5	MR-Egger regression	-1.64673	13.2947	0.909256
					Weighted median method	-0.786796	6.29842	0.900587
					Inverse variance weighted	-0.59602	5.29314	0.910346
					Simple mode method	7.58979	11.0348	0.529385
					Weighted mode method	-8.44054	7.34359	0.314452
	ALS	parahippocampal	temporal	5	MR-Egger regression	-6.0155	6.85585	0.444849
					Weighted median method	-1.96298	3.20952	0.540795
					Inverse variance weighted	-2.38479	2.73314	0.382909
					Simple mode method	-5.286	4.5908	0.313696
					Weighted mode method	-0.775903	3.56011	0.83814
	ALS	pars opercularis	frontal	5	MR-Egger regression	29.4205	15.8448	0.16034
					Weighted median method	5.22466	7.87841	0.507227
					Inverse variance weighted	10.0062	6.89247	0.14657
					Simple mode method	0.202734	11.3023	0.986548
					Weighted mode method	3.50205	8.7749	0.71021
	ALS	pars orbitalis	frontal	5	MR-Egger regression	5.79968	5.53831	0.371945
					Weighted median method	0.0798731	2.59368	0.975433
					Inverse variance weighted	-0.152156	2.20405	0.944962
					Simple mode method	2.32421	3.78174	0.572066
					Weighted mode method	-0.181762	3.02748	0.955006
	ALS	pars triangularis	frontal	5	MR-Egger regression	21.3561	14.6149	0.240092
					Weighted median method	3.20175	6.75987	0.635756
					Inverse variance weighted	4.17632	5.81716	0.4728
					Simple mode method	3.20707	10.2015	0.768953
					Weighted mode method	3.20707	7.90686	0.705791
	ALS	pericalcarine	occipital	5	MR-Egger regression	5.5569	17.9451	0.777081
					Weighted median method	8.18927	8.40185	0.32971
					Inverse variance weighted	6.39101	7.14775	0.371253
					Simple mode method	8.34114	11.9417	0.52335
					Weighted mode method	8.26526	9.54734	0.435483
	ALS	postcentral	parietal	5	MR-Egger regression	-4.47014	27.3319	0.880482
					Weighted median method	8.83144	12.2956	0.472598
					Inverse variance weighted	-2.25348	10.1625	0.824513
					Simple mode method	-1.06776	19.7272	0.95943
					Weighted mode method	7.28457	13.5738	0.619957
	ALS	posterior cingulate	parietal	5	MR-Egger regression	7.57647	14.2958	0.632846
					Weighted median method	-9.52117	5.21646	0.0679685
					Inverse variance weighted	-4.1707	5.54697	0.452119
					Simple mode method	-8.77459	9.8087	0.421579
					Weighted mode method	-10.5958	5.56221	0.129495
	ALS	precentral	frontal	5	MR-Egger regression	-48.5755	29.9578	0.203368
					Weighted median method	-6.93005	14.3097	0.628181
					Inverse variance weighted	-8.21607	11.9293	0.490992
					Simple mode method	-10.3565	19.8223	0.628944
					Weighted mode method	-7.95989	16.8392	0.661065
	ALS	precuneus	parietal	5	MR-Egger regression	13.0521	25.5411	0.644567
					Weighted median method	-1.91868	11.9683	0.872634
					Inverse variance weighted	-3.55722	10.1805	0.726777
					Simple mode method	-9.2592	15.8592	0.590667
					Weighted mode method	-2.96943	13.662	0.838572
	ALS	rostral anterior cingulate	frontal	5	MR-Egger regression	8.01356	8.68729	0.424329
					Weighted median method	0.787106	4.02386	0.844916
					Inverse variance weighted	2.79816	3.45571	0.418102
					Simple mode method	1.56712	7.0824	0.835719
					Weighted mode method	-0.607305	4.57267	0.900755
	ALS	rostral middle frontal	frontal	5	MR-Egger regression	-58.1609	36.0693	0.205254
					Weighted median method	3.73982	17.3483	0.829321
					Inverse variance weighted	9.11068	17.015	0.592339
					Simple mode method	10.6422	27.2101	0.715653
					Weighted mode method	4.79985	18.8737	0.811791
	ALS	superior frontal	frontal	5	MR-Egger regression	38.2224	42.2564	0.432388
					Weighted median method	-4.18373	18.0977	0.817179
					Inverse variance weighted	14.0411	15.4812	0.364417
					Simple mode method	10.4468	26.1751	0.710201
					Weighted mode method	0.967143	18.7438	0.961323
	ALS	superior parietal	parietal	5	MR-Egger regression	4.61181	36.5952	0.907686
					Weighted median method	-19.1512	16.8481	0.255663
					Inverse variance weighted	-13.1949	14.5648	0.364965
					Simple mode method	-6.75524	27.4916	0.817992
					Weighted mode method	-25.9562	20.0624	0.265394
	ALS	superior temporal	temporal	5	MR-Egger regression	-23.7266	23.8572	0.393271
					Weighted median method	-18.3422	10.6809	0.0859257
					Inverse variance weighted	-10.563	8.72516	0.226033
					Simple mode method	-22.2723	15.1979	0.21666
					Weighted mode method	-19.998	11.9557	0.169708
	ALS	supramarginal	parietal	5	MR-Egger regression	30.3259	29.3378	0.377308
					Weighted median method	-8.09089	13.7472	0.556164
					Inverse variance weighted	-8.93822	11.6807	0.444145
					Simple mode method	-5.62599	18.8598	0.780324
					Weighted mode method	-7.39895	15.4494	0.657002
	ALS	temporal pole	temporal	5	MR-Egger regression	1.37252	4.2655	0.768742
					Weighted median method	1.28014	2.0539	0.533105
					Inverse variance weighted	0.903497	1.70055	0.595213
					Simple mode method	1.54976	2.84879	0.615341
					Weighted mode method	1.35473	2.24725	0.579127
	ALS	transverse temporal	temporal	5	MR-Egger regression	0.719608	5.90845	0.910763
					Weighted median method	-3.45801	2.33181	0.138082
					Inverse variance weighted	-2.44127	2.15126	0.256454
					Simple mode method	-5.45164	3.69543	0.214177
					Weighted mode method	-4.06617	2.59243	0.191846

## Sheet: Table S8
	Table S8. Causal effects of amyotrophic lateral sclerosis (ALS) on cortical thickness (not adjusted for the respective global measures)
	Exposure	Outcome	Lobe	nSNP	Method	β	se	P value
	ALS	bankssts	temporal	5	MR-Egger regression	-0.0235909	0.0148915	0.21132
					Weighted median method	-0.00166191	0.00747602	0.824082
					Inverse variance weighted	-0.00559955	0.00660923	0.396865
					Simple mode method	-0.000407335	0.0119751	0.974495
					Weighted mode method	0.00104811	0.00836277	0.906308
	ALS	caudal anterior cingulate	frontal	5	MR-Egger regression	0.016245	0.0193627	0.463067
					Weighted median method	0.0158474	0.00904919	0.0799034
					Inverse variance weighted	0.00942868	0.00767076	0.219008
					Simple mode method	-0.00335828	0.014127	0.823778
					Weighted mode method	0.0167526	0.0101012	0.17256
	ALS	caudal middle frontal	frontal	4	MR-Egger regression	0.00818056	0.0152511	0.645365
					Weighted median method	0.0151704	0.00637403	0.0173113
					Inverse variance weighted	0.0134765	0.0056125	0.0163432
					Simple mode method	0.0113881	0.0107179	0.365945
					Weighted mode method	0.0174442	0.00745245	0.101154
	ALS	cuneus	occipital	5	MR-Egger regression	-0.0145055	0.0113957	0.292743
					Weighted median method	0.0019413	0.0053949	0.718967
					Inverse variance weighted	0.00417077	0.00449892	0.353896
					Simple mode method	-0.00115783	0.00765769	0.887139
					Weighted mode method	0.00205934	0.00572241	0.737139
	ALS	entorhinal	temporal	5	MR-Egger regression	0.0144633	0.0297493	0.660146
					Weighted median method	0.00501461	0.0141046	0.722192
					Inverse variance weighted	0.00209496	0.0117563	0.858566
					Simple mode method	-0.00458719	0.0211966	0.839256
					Weighted mode method	0.00775971	0.0149733	0.631639
	ALS	frontal pole	frontal	5	MR-Egger regression	-0.0223329	0.0222203	0.388911
					Weighted median method	0.00294822	0.0103496	0.775749
					Inverse variance weighted	0.00684518	0.00882417	0.437908
					Simple mode method	0.00531969	0.0163781	0.761606
					Weighted mode method	-0.000214601	0.0111157	0.985522
	ALS	fusiform	temporal	5	MR-Egger regression	-0.0190003	0.0126313	0.229571
					Weighted median method	0.00200465	0.0063557	0.75245
					Inverse variance weighted	0.000599214	0.00545589	0.912545
					Simple mode method	-0.00704268	0.0109982	0.556786
					Weighted mode method	0.0028693	0.0072927	0.714059
	ALS	inferior parietal	parietal	5	MR-Egger regression	-0.00578748	0.0115433	0.65059
					Weighted median method	0.00865801	0.0056215	0.123522
					Inverse variance weighted	0.00985862	0.00471215	0.0364234
					Simple mode method	0.00581105	0.00866828	0.539332
					Weighted mode method	0.00917653	0.00688771	0.253596
	ALS	inferior temporal	temporal	5	MR-Egger regression	-0.0157047	0.0196467	0.48252
					Weighted median method	0.00930307	0.00784446	0.235645
					Inverse variance weighted	0.00102927	0.00768724	0.893486
					Simple mode method	-0.0174975	0.0158699	0.332094
					Weighted mode method	0.0131723	0.00796875	0.173675
	ALS	insula	temporal	5	MR-Egger regression	-0.0133853	0.0133851	0.390995
					Weighted median method	0.00683743	0.00657668	0.298504
					Inverse variance weighted	0.00610252	0.00528754	0.248447
					Simple mode method	0.00453949	0.0089894	0.640124
					Weighted mode method	0.00798117	0.00757839	0.351685
	ALS	isthmus cingulate	parietal	5	MR-Egger regression	-0.00792985	0.0170118	0.672875
					Weighted median method	0.000513502	0.00819682	0.950048
					Inverse variance weighted	0.00142699	0.00676783	0.833005
					Simple mode method	-0.00456959	0.0114984	0.711359
					Weighted mode method	-0.000339947	0.00932519	0.972667
	ALS	lateral occipital	occipital	5	MR-Egger regression	-0.00881935	0.0118933	0.512141
					Weighted median method	0.00103358	0.00574988	0.857344
					Inverse variance weighted	0.00104097	0.00474921	0.826504
					Simple mode method	0.00362783	0.00819551	0.680895
					Weighted mode method	0.00182262	0.00647672	0.792353
	ALS	lateral orbitofrontal	frontal	5	MR-Egger regression	-0.00339272	0.0132371	0.814286
					Weighted median method	0.00628456	0.00608048	0.301341
					Inverse variance weighted	0.00273825	0.00523836	0.601162
					Simple mode method	0.00588177	0.00978329	0.580112
					Weighted mode method	0.0070651	0.00763868	0.40736
	ALS	lingual	occipital	5	MR-Egger regression	-0.0175034	0.0104611	0.192883
					Weighted median method	-0.00264421	0.00492784	0.591553
					Inverse variance weighted	-0.00218185	0.00411689	0.596129
					Simple mode method	-0.0126392	0.00768401	0.175342
					Weighted mode method	0.00172627	0.00564918	0.775167
	ALS	medial orbitofrontal	frontal	5	MR-Egger regression	0.00249929	0.0152085	0.879916
					Weighted median method	0.0157305	0.00634909	0.0132267
					Inverse variance weighted	0.0129659	0.00566875	0.0221807
					Simple mode method	0.0142108	0.0103568	0.241942
					Weighted mode method	0.0177669	0.00679118	0.0590355
	ALS	middle temporal	temporal	5	MR-Egger regression	-0.0285133	0.014097	0.136307
					Weighted median method	0.00355812	0.00686024	0.603999
					Inverse variance weighted	0.00398583	0.00739101	0.589693
					Simple mode method	0.00112083	0.0103155	0.918708
					Weighted mode method	0.00297579	0.00800471	0.72893
	ALS	paracentral	frontal	5	MR-Egger regression	-0.0184084	0.0147747	0.301222
					Weighted median method	0.00232877	0.00636149	0.71431
					Inverse variance weighted	-0.00192299	0.00617568	0.75551
					Simple mode method	0.00556113	0.00873764	0.559077
					Weighted mode method	0.00334778	0.00665034	0.64114
	ALS	parahippocampal	temporal	5	MR-Egger regression	0.00419859	0.0253904	0.879175
					Weighted median method	0.0131256	0.0124225	0.290694
					Inverse variance weighted	0.0113364	0.0100979	0.261583
					Simple mode method	0.0194798	0.0174182	0.32604
					Weighted mode method	0.0140427	0.014325	0.382443
	ALS	pars opercularis	frontal	5	MR-Egger regression	-0.00706977	0.0122383	0.603988
					Weighted median method	0.00815526	0.00574559	0.155784
					Inverse variance weighted	0.00772067	0.00484394	0.110962
					Simple mode method	0.00106475	0.00838684	0.905102
					Weighted mode method	0.00952063	0.00650009	0.216863
	ALS	pars orbitalis	frontal	5	MR-Egger regression	0.0107232	0.0165106	0.562326
					Weighted median method	0.0026681	0.00802919	0.739663
					Inverse variance weighted	-0.00183177	0.00651696	0.778651
					Simple mode method	-0.0147554	0.0150476	0.38232
					Weighted mode method	0.00678928	0.00829361	0.458971
	ALS	pars triangularis	frontal	5	MR-Egger regression	0.0056283	0.016553	0.756259
					Weighted median method	0.00104675	0.00599916	0.861486
					Inverse variance weighted	0.00476699	0.00572464	0.405006
					Simple mode method	-0.00255851	0.0083695	0.775085
					Weighted mode method	0.00254728	0.00674094	0.724715
	ALS	pericalcarine	occipital	5	MR-Egger regression	-0.00930349	0.0104611	0.439332
					Weighted median method	0.00338082	0.00481035	0.482167
					Inverse variance weighted	0.00176267	0.00411689	0.668538
					Simple mode method	0.00241896	0.00729003	0.756685
					Weighted mode method	0.00420391	0.00558278	0.493334
	ALS	postcentral	parietal	5	MR-Egger regression	-0.0132787	0.0116275	0.336344
					Weighted median method	0.0100003	0.00565444	0.076965
					Inverse variance weighted	0.00819269	0.00612408	0.180967
					Simple mode method	0.00287707	0.00963693	0.780153
					Weighted mode method	0.00865411	0.0060941	0.228608
	ALS	posterior cingulate	parietal	5	MR-Egger regression	0.00349155	0.012954	0.804994
					Weighted median method	0.00468838	0.00608328	0.440885
					Inverse variance weighted	0.00852875	0.00515741	0.0981909
					Simple mode method	0.00640792	0.00869608	0.502082
					Weighted mode method	0.00522882	0.00707488	0.500886
	ALS	precentral	frontal	5	MR-Egger regression	-0.00486042	0.0131896	0.736966
					Weighted median method	0.00395666	0.00634205	0.532709
					Inverse variance weighted	0.00172949	0.00524542	0.741615
					Simple mode method	0.00282284	0.00940244	0.778962
					Weighted mode method	0.00578973	0.00706922	0.458772
	ALS	precuneus	parietal	5	MR-Egger regression	-0.00513318	0.0115168	0.686008
					Weighted median method	0.00842814	0.00547653	0.123815
					Inverse variance weighted	0.00861886	0.00452432	0.0567791
					Simple mode method	0.00117127	0.00780539	0.887981
					Weighted mode method	0.0106335	0.00592843	0.147325
	ALS	rostral anterior cingulate	frontal	5	MR-Egger regression	-6.96e-05	0.0181629	0.997184
					Weighted median method	0.0111255	0.00842747	0.186785
					Inverse variance weighted	0.00809845	0.00721421	0.26162
					Simple mode method	0.0104614	0.0124949	0.449559
					Weighted mode method	0.0127748	0.009793	0.262061
	ALS	rostral middle frontal	frontal	5	MR-Egger regression	0.00703415	0.0113285	0.578629
					Weighted median method	0.00637741	0.00517314	0.217653
					Inverse variance weighted	0.006828	0.00448476	0.127887
					Simple mode method	0.0036893	0.00715919	0.633498
					Weighted mode method	0.0068301	0.00585189	0.307978
	ALS	superior frontal	frontal	5	MR-Egger regression	-0.0121183	0.0134145	0.432915
					Weighted median method	0.00555282	0.00646712	0.390549
					Inverse variance weighted	0.0058968	0.00602041	0.327349
					Simple mode method	-0.00978358	0.0138577	0.519136
					Weighted mode method	0.0150621	0.00734049	0.109451
	ALS	superior parietal	parietal	5	MR-Egger regression	-0.0102081	0.0118101	0.45097
					Weighted median method	0.006592	0.00575927	0.252379
					Inverse variance weighted	0.00756565	0.00477418	0.113034
					Simple mode method	-0.00170888	0.00901095	0.858823
					Weighted mode method	0.010202	0.0061877	0.174543
	ALS	superior temporal	temporal	5	MR-Egger regression	-0.035269	0.0142483	0.0896417
					Weighted median method	0.00108575	0.00723642	0.880734
					Inverse variance weighted	-0.00227141	0.00763752	0.76616
					Simple mode method	-0.00860729	0.0121702	0.518444
					Weighted mode method	-0.000333427	0.0080863	0.969086
	ALS	supramarginal	parietal	5	MR-Egger regression	-0.000598534	0.0122598	0.96413
					Weighted median method	0.00859983	0.00608511	0.15758
					Inverse variance weighted	0.00701014	0.00486544	0.14964
					Simple mode method	0.0140494	0.00887528	0.188594
					Weighted mode method	0.00997503	0.00688779	0.221128
	ALS	temporal pole	temporal	5	MR-Egger regression	-0.00683047	0.0331077	0.849756
					Weighted median method	0.00437604	0.0130322	0.737031
					Inverse variance weighted	0.00138816	0.011634	0.905022
					Simple mode method	-0.00280752	0.0232229	0.909604
					Weighted mode method	0.0118772	0.0140206	0.444633
	ALS	transverse temporal	temporal	5	MR-Egger regression	-0.0347893	0.0185787	0.157857
					Weighted median method	0.00245016	0.00882945	0.781397
					Inverse variance weighted	0.00476482	0.00965061	0.621495
					Simple mode method	-0.0184751	0.0186275	0.377427
					Weighted mode method	0.0131074	0.0108592	0.293917
	ALS	whole cortex	global	5	MR-Egger regression	-0.00362814	0.00904026	0.715053
					Weighted median method	0.00505046	0.00415208	0.223845
					Inverse variance weighted	0.00560315	0.00359829	0.11943
					Simple mode method	1.62472e-05	0.00656544	0.998144
					Weighted mode method	0.00796163	0.00496651	0.184183

## Sheet: Table S9
	Table S9. Causal effects of amyotrophic lateral sclerosis (ALS) on cortical thickness (adjusted for the respective global measures)
	Exposure	Outcome	Lobe	nSNP	Method	β	se	P value
	ALS	bankssts	temporal	5	MR-Egger regression	-0.0151491	0.0111803	0.268427
					Weighted median method	-0.00539523	0.00539273	0.317086
					Inverse variance weighted	-0.00910954	0.00443639	0.0400368
					Simple mode method	-0.00557278	0.00838676	0.542735
					Weighted mode method	-0.00464615	0.00594272	0.478008
	ALS	caudal anterior cingulate	frontal	5	MR-Egger regression	0.0236421	0.0183046	0.287007
					Weighted median method	0.00800679	0.008304	0.334942
					Inverse variance weighted	0.00695525	0.00726312	0.338258
					Simple mode method	0.00154613	0.0126547	0.90865
					Weighted mode method	0.0115663	0.00971561	0.299675
	ALS	caudal middle frontal	frontal	5	MR-Egger regression	0.00786583	0.00926254	0.458158
					Weighted median method	0.00762972	0.00453111	0.0922104
					Inverse variance weighted	0.00556851	0.00352995	0.11468
					Simple mode method	-0.00184589	0.00756674	0.819273
					Weighted mode method	0.010098	0.0048611	0.106345
	ALS	cuneus	occipital	5	MR-Egger regression	-0.00823548	0.009906	0.466754
					Weighted median method	-0.000596137	0.00461344	0.897186
					Inverse variance weighted	0.000793159	0.00396273	0.841359
					Simple mode method	-0.000686415	0.00645515	0.920435
					Weighted mode method	-0.000623214	0.00556351	0.916205
	ALS	entorhinal	temporal	5	MR-Egger regression	0.0172377	0.0284841	0.587778
					Weighted median method	-0.000443218	0.0137683	0.97432
					Inverse variance weighted	-0.00323111	0.0112865	0.774662
					Simple mode method	-0.00887506	0.0207786	0.691276
					Weighted mode method	-0.0014126	0.0158489	0.933264
	ALS	frontal pole	frontal	5	MR-Egger regression	-0.0155545	0.0215048	0.521787
					Weighted median method	-0.00527714	0.00968463	0.585823
					Inverse variance weighted	0.000642557	0.00813658	0.937055
					Simple mode method	0.0172976	0.0169146	0.36429
					Weighted mode method	-0.0107702	0.00993731	0.339408
	ALS	fusiform	temporal	5	MR-Egger regression	-0.0111289	0.00934433	0.319306
					Weighted median method	-0.00326246	0.00469277	0.486924
					Inverse variance weighted	-0.00431858	0.00385695	0.262847
					Simple mode method	-0.00125097	0.00635746	0.8536
					Weighted mode method	-0.00282023	0.00557953	0.639816
	ALS	inferior parietal	parietal	5	MR-Egger regression	0.00291136	0.00697121	0.704309
					Weighted median method	0.00225661	0.00343378	0.511065
					Inverse variance weighted	0.00302955	0.00277475	0.274909
					Simple mode method	0.00777457	0.00492369	0.189478
					Weighted mode method	0.000162988	0.00358502	0.965917
	ALS	inferior temporal	temporal	5	MR-Egger regression	-0.00550446	0.0152932	0.742748
					Weighted median method	-0.00655537	0.00536865	0.222069
					Inverse variance weighted	-0.0042818	0.00526136	0.415749
					Simple mode method	-0.0123157	0.0105594	0.308281
					Weighted mode method	0.0056869	0.00561662	0.368562
	ALS	insula	temporal	5	MR-Egger regression	-0.00901887	0.0111209	0.47674
					Weighted median method	0.00324827	0.00526018	0.536891
					Inverse variance weighted	0.00238423	0.00442319	0.589867
					Simple mode method	0.00288119	0.00740699	0.717109
					Weighted mode method	0.00317865	0.0056387	0.603049
	ALS	isthmus cingulate	parietal	5	MR-Egger regression	-0.00236598	0.0154795	0.888221
					Weighted median method	-0.00382957	0.00752973	0.611037
					Inverse variance weighted	-0.000707811	0.0062959	0.910487
					Simple mode method	-0.0052961	0.0100856	0.627265
					Weighted mode method	-0.00453133	0.00894707	0.639175
	ALS	lateral occipital	occipital	5	MR-Egger regression	-0.00343553	0.0112742	0.780493
					Weighted median method	-0.00336109	0.00421567	0.425285
					Inverse variance weighted	-0.00300118	0.00388832	0.440206
					Simple mode method	0.00573968	0.00766933	0.495827
					Weighted mode method	-0.00776927	0.00447917	0.157844
	ALS	lateral orbitofrontal	frontal	5	MR-Egger regression	-0.000373245	0.0102581	0.973261
					Weighted median method	-0.0018671	0.00483687	0.699486
					Inverse variance weighted	-0.00238246	0.00405777	0.557112
					Simple mode method	-0.00583924	0.00673444	0.43482
					Weighted mode method	0.000268297	0.00553206	0.963644
	ALS	lingual	occipital	5	MR-Egger regression	-0.0127901	0.0088222	0.242996
					Weighted median method	-0.00599637	0.00424367	0.157651
					Inverse variance weighted	-0.00608616	0.00352995	0.084681
					Simple mode method	-0.0101019	0.00569057	0.150523
					Weighted mode method	-0.00430325	0.00455413	0.398207
	ALS	medialor bitofrontal	frontal	5	MR-Egger regression	0.00619642	0.012027	0.641965
					Weighted median method	0.00994828	0.00553314	0.0721856
					Inverse variance weighted	0.00835927	0.00477911	0.080269
					Simple mode method	0.0086052	0.00800038	0.342658
					Weighted mode method	0.0130675	0.00645373	0.11288
	ALS	middle temporal	temporal	5	MR-Egger regression	-0.0148432	0.0106236	0.256764
					Weighted median method	-0.00445036	0.00493222	0.366895
					Inverse variance weighted	-0.00244012	0.00454953	0.59172
					Simple mode method	-0.00385404	0.00829018	0.666187
					Weighted mode method	-0.00606358	0.00539572	0.323989
	ALS	paracentral	frontal	5	MR-Egger regression	-0.0100743	0.0144257	0.53522
					Weighted median method	-0.00564226	0.00478617	0.238451
					Inverse variance weighted	-0.00643492	0.0050469	0.202301
					Simple mode method	-0.00582035	0.00801699	0.508041
					Weighted mode method	-0.00571623	0.00531471	0.342678
	ALS	parahippocampal	temporal	5	MR-Egger regression	0.0105648	0.0243108	0.693235
					Weighted median method	0.0073848	0.0111394	0.507368
					Inverse variance weighted	0.00882599	0.00966877	0.361329
					Simple mode method	0.000532007	0.0168812	0.976369
					Weighted mode method	0.00495823	0.0133418	0.729016
	ALS	pars opercularis	frontal	5	MR-Egger regression	-0.00210427	0.00832748	0.816832
					Weighted median method	0.00113705	0.00360208	0.752256
					Inverse variance weighted	0.00119264	0.00328179	0.716297
					Simple mode method	0.00174021	0.0053951	0.76319
					Weighted mode method	0.00126615	0.00427866	0.782017
	ALS	pars orbitalis	frontal	5	MR-Egger regression	0.0137271	0.0133851	0.380573
					Weighted median method	-0.00520653	0.00643965	0.418796
					Inverse variance weighted	-0.00790721	0.00579908	0.172717
					Simple mode method	-0.00653134	0.0101519	0.555018
					Weighted mode method	-0.00330926	0.00711638	0.666104
	ALS	pars triangularis	frontal	4	MR-Egger regression	0.00349562	0.0469483	0.947424
					Weighted median method	-0.00473034	0.00442634	0.285214
					Inverse variance weighted	0.000951845	0.00843372	0.91014
					Simple mode method	-0.0035398	0.00543411	0.561236
					Weighted mode method	-0.00570941	0.00449908	0.293947
	ALS	pericalcarine	occipital	5	MR-Egger regression	-0.00453598	0.00938339	0.661895
					Weighted median method	0.00109916	0.00439306	0.80243
					Inverse variance weighted	-0.000768269	0.00368912	0.835032
					Simple mode method	0.00138204	0.00621127	0.834821
					Weighted mode method	0.00121734	0.00501375	0.820102
	ALS	postcentral	parietal	5	MR-Egger regression	-0.00667265	0.00924608	0.522657
					Weighted median method	0.00386975	0.0042682	0.364593
					Inverse variance weighted	0.004937	0.00404939	0.22277
					Simple mode method	-0.00124235	0.00686878	0.865265
					Weighted mode method	0.0031818	0.00451653	0.519988
	ALS	posterior cingulate	parietal	5	MR-Egger regression	0.00705767	0.0110106	0.567136
					Weighted median method	0.00374541	0.00536782	0.485332
					Inverse variance weighted	0.00409757	0.00437123	0.348555
					Simple mode method	0.00808234	0.0086966	0.405305
					Weighted mode method	-0.00283637	0.00582292	0.651672
	ALS	precentral	frontal	5	MR-Egger regression	0.00779727	0.00849926	0.426583
					Weighted median method	0.000740434	0.00426371	0.862133
					Inverse variance weighted	-0.000687634	0.00351484	0.844894
					Simple mode method	0.00105068	0.00582373	0.8656
					Weighted mode method	0.000941157	0.00465966	0.849789
	ALS	precuneus	parietal	5	MR-Egger regression	0.00169312	0.00724923	0.830358
					Weighted median method	0.00379827	0.00324864	0.242327
					Inverse variance weighted	0.00338958	0.00285347	0.23488
					Simple mode method	0.0028145	0.00460654	0.574228
					Weighted mode method	0.00381225	0.00363755	0.353774
	ALS	rostral anterior cingulate	frontal	5	MR-Egger regression	0.00474634	0.0162362	0.789086
					Weighted median method	0.00733755	0.00760543	0.334656
					Inverse variance weighted	0.00392182	0.00644078	0.542588
					Simple mode method	0.00720973	0.0108689	0.543392
					Weighted mode method	0.00770069	0.00859896	0.42112
	ALS	rostral middle frontal	frontal	5	MR-Egger regression	0.0141119	0.00999988	0.253013
					Weighted median method	0.000868122	0.00405453	0.83046
					Inverse variance weighted	0.00205934	0.00434006	0.635146
					Simple mode method	0.00170473	0.00582054	0.784178
					Weighted mode method	0.00103323	0.00414475	0.815417
	ALS	superior frontal	frontal	5	MR-Egger regression	-0.00259922	0.00831664	0.775101
					Weighted median method	-0.00175847	0.00396064	0.657052
					Inverse variance weighted	-1.79e-05	0.00320607	0.995553
					Simple mode method	-0.00551616	0.00709034	0.48003
					Weighted mode method	0.00563786	0.00439644	0.268986
	ALS	superior parietal	parietal	5	MR-Egger regression	-0.00226472	0.00718047	0.773125
					Weighted median method	0.00406764	0.00335885	0.225887
					Inverse variance weighted	0.00314034	0.00283903	0.268671
					Simple mode method	0.00365843	0.0050807	0.511316
					Weighted mode method	0.00501202	0.00411466	0.290124
	ALS	superior temporal	temporal	5	MR-Egger regression	-0.0239886	0.0100484	0.0969774
					Weighted median method	-0.00964122	0.00500349	0.0539922
					Inverse variance weighted	-0.00990672	0.00464362	0.0328914
					Simple mode method	-0.0185227	0.00875187	0.101751
					Weighted mode method	-0.00986873	0.00600004	0.175361
	ALS	supramarginal	parietal	5	MR-Egger regression	0.00467326	0.0100736	0.6743
					Weighted median method	-0.00342126	0.00330103	0.300006
					Inverse variance weighted	-0.000765323	0.00366739	0.834695
					Simple mode method	-0.00348542	0.00405589	0.4386
					Weighted mode method	-0.00342827	0.00357832	0.392284
	ALS	temporal pole	temporal	5	MR-Egger regression	0.00274421	0.0349527	0.942364
					Weighted median method	-4.54e-05	0.0120692	0.996997
					Inverse variance weighted	-0.00549573	0.0123351	0.655932
					Simple mode method	-0.00663265	0.0219101	0.777192
					Weighted mode method	0.0036695	0.0136909	0.801934
	ALS	transverse temporal	temporal	5	MR-Egger regression	-0.0290359	0.0159725	0.166676
					Weighted median method	-0.00114284	0.00786845	0.884518
					Inverse variance weighted	-0.00207724	0.00645234	0.747501
					Simple mode method	-0.0130598	0.0124188	0.352308
					Weighted mode method	0.000737451	0.00871158	0.936606

[truncated: 1 more sheets: Table S10]
