# Supplementary material for: Evidence based on Mendelian randomization and colocalization analysis strengthens causal relationships between structural changes in specific brain regions and risk of amyotrophic lateral sclerosis
Source: Front Neurosci. 2024 Mar 5;18:1333782. doi: 10.3389/fnins.2024.1333782 (PMC10948422; doi:10.3389/fnins.2024.1333782)
Supplement: Supplementary file 3 [file Table_3.XLSX]

## Sheet: Summary
	Supplementary material 3. Results of sensitivity analysis
					Exposure	Adjusted for global measures	Outcome	Table title
				Table S1	cortical surface area	No	ALS	Table S1. Results of sensitivity analysis for causal effect of cortical surface area (not adjusted for the respective global measures) on amyotrophic lateral sclerosis (ALS)
				Table S2	cortical surface area	Yes	ALS	Table S2. Results of sensitivity analysis for causal effect of cortical surface area (adjusted for the respective global measures) on amyotrophic lateral sclerosis (ALS)
	Table S1-S5	Forward MR analysis		Table S3	cortical thickness	No	ALS	Table S3. Results of sensitivity analysis for causal effect of cortical thickness (not adjusted for the respective global measures) on amyotrophic lateral sclerosis (ALS)
				Table S4	cortical thickness	Yes	ALS	Table S4. Results of sensitivity analysis for causal effect of cortical thickness (adjusted for the respective global measures) on amyotrophic lateral sclerosis (ALS)
				Table S5	subcortical volumes	/	ALS	Table S5. Results of sensitivity analysis for causal effect of subcortical volumes on amyotrophic lateral sclerosis (ALS)
					Exposure	Outcome	Adjusted for global measures	Table title
				Table S6	ALS	cortical surface area	No	Table S6. Results of sensitivity analysis for causal effect of amyotrophic lateral sclerosis (ALS) on cortical surface area (not adjusted for the respective global measures)
				Table S7	ALS	cortical surface area	Yes	Table S7. Results of sensitivity analysis for causal effect of amyotrophic lateral sclerosis (ALS) on cortical surface area (adjusted for the respective global measures)
	Table S6-S10	Reverse MR analysis		Table S8	ALS	cortical thickness	No	Table S8. Results of sensitivity analysis for causal effect of amyotrophic lateral sclerosis (ALS) on cortical thickness (not adjusted for the respective global measures)
				Table S9	ALS	cortical thickness	Yes	Table S9. Results of sensitivity analysis for causal effect of amyotrophic lateral sclerosis (ALS) on cortical thickness (adjusted for the respective global measures)
				Table S10	ALS	subcortical volumes	/	Table S10. Results of sensitivity analysis for causal effect of amyotrophic lateral sclerosis (ALS) on subcortical volumes

## Sheet: Table S1
	Table S1. Results of sensitivity analysis for causal effect of cortical surface area (not adjusted for the respective global measures) on amyotrophic lateral sclerosis (ALS)
	Exposure	Lobe	Outcome	Heterogeneity						Pleiotropy
				IVW_Q	IVW_Q_P	MR Egger_Q	MR Egger_Q_P	MR PRESSO_Outlier	MR PRESSO_P_global_test	Egger_intercept	pleiotropy_P
	bankssts	temporal	ALS	16.6747	0.781	15.5988	0.7917	0	0.7709	-0.0153	0.3114
	caudal anterior cingulate	frontal	ALS	44.5953	0.0179	44.3958	0.0136	0	0.0182	-0.0055	0.7352
	caudal middle frontal	frontal	ALS	31.5174	0.4908	31.2286	0.4547	0	0.4964	-0.0049	0.5961
	cuneus	occipital	ALS	39.5101	0.0435	36.6378	0.0624	0	0.046	-0.0197	0.1738
	entorhinal	temporal	ALS	26.6223	0.3749	26.4582	0.3303	0	0.384	0.0046	0.7024
	frontal pole	frontal	ALS	11.3014	0.7309	11.3014	0.6622	0	0.7459	0	0.9989
	fusiform	temporal	ALS	29.0961	0.2599	27.813	0.268	0	0.2233	-0.0098	0.3031
	inferior parietal	parietal	ALS	44.71	0.041	41.1874	0.0663	0	0.0374	-0.0215	0.1261
	inferior temporal	temporal	ALS	45.9819	0.0521	45.5384	0.0668	0	0.0509	-0.0169	0.1968
	insula	temporal	ALS	38.3527	0.2396	35.5669	0.3039	0	0.2393	0.0183	0.1232
	isthmus cingulate	parietal	ALS	34.0009	0.3714	33.6955	0.3383	0	0.3717	-0.0056	0.5998
	lateral occipital	occipital	ALS	51.5679	0.0447	47.1587	0.0822	0	0.0399	-0.0186	0.079
	lateral orbitofrontal	frontal	ALS	36.7746	0.1838	35.8031	0.1793	0	0.1742	-0.009	0.3823
	lingual	occipital	ALS	23.721	0.819026	23.721	0.6705	0	0.815	0.00274242	0.794795
	medial orbitofrontal	frontal	ALS	31.0429	0.1876	30.9603	0.1549	0	0.2166	0.003	0.8024
	middle temporal	temporal	ALS	44.9675	0.0296	44.9638	0.0222	0	0.0291	-0.0007	0.9616
	paracentral	frontal	ALS	29.3373	0.0608	28.8745	0.0499	0	0.0663	-0.0078	0.5977
	parahippocampal	temporal	ALS	12.5695	0.481584	11.6331	0.475578	0	0.499667	-0.0181679	0.352293
	parsopercularis	frontal	ALS	21.3748	0.6165	21.3407	0.5602	0	0.6178	0.0019	0.8549
	parsorbitalis	frontal	ALS	45.845	0.0321	44.5345	0.0326	0	0.032	-0.0134	0.3632
	parstriangularis	frontal	ALS	31.7674	0.4782	31.7459	0.4291	0	0.4745	-0.0013	0.8848
	pericalcarine	occipital	ALS	70.3229	0.0305	69.1117	0.0306	0	0.0333	-0.0073	0.3586
	postcentral	parietal	ALS	36.6246	0.1273	34.4871	0.1523	0	0.119	-0.0127	0.2067
	posterior cingulate	parietal	ALS	26.5678	0.1856	26.5055	0.1497	0	0.1903	-0.0036	0.8305
	precentral	frontal	ALS	45.8307	0.0132	45.822	0.0095	0	0.0158	-0.0007	0.9444
	precuneus	parietal	ALS	44.5052	0.1562	44.1601	0.1378	0	0.1578	-0.0064	0.6042
	rostral anterior cingulate	frontal	ALS	39.0112	0.1254	38.0317	0.1216	0	0.1325	-0.0088	0.3945
	rostral middle frontal	frontal	ALS	46.079	0.121	39.571	0.273	0	0.1186	-0.025	0.0218
	superior frontal	frontal	ALS	28.5907	0.5391	26.0036	0.6235	0	0.5361	-0.0157	0.1208
	superior parietal	parietal	ALS	48.3889	0.2307	48.387	0.1993	0	0.2226	-0.0092	0.9684
	superior temporal	temporal	ALS	38.3827	0.114	38.1121	0.0962	0	0.1085	-0.0056	0.6591
	supramarginal	parietal	ALS	38.5597	0.0407	38.3714	0.0317	0	0.0393	-0.0038	0.7344
	temporal pole	temporal	ALS	16.011	0.3126	13.3603	0.4203	0	0.302	-0.0253	0.1322
	transverse temporal	temporal	ALS	36.1654	0.0528	35.3413	0.048	0	0.0493	-0.0105	0.4713
	whole cortex	global	ALS	34.9132	0.472328	34.8303	0.428312	0	0.472	-0.00293302	0.777784

## Sheet: Table S2
	Table S2. Results of sensitivity analysis for causal effect of cortical surface area (adjusted for the respective global measures) on amyotrophic lateral sclerosis (ALS)
	Exposure	Lobe	Outcome	Heterogeneity						Pleiotropy
				IVW_Q	IVW_Q_P	MR Egger_Q	MR Egger_Q_P	MR PRESSO_Outlier	MR PRESSO_P_global_test	Egger_intercept	pleiotropy_P
	bankssts	temporal	ALS	14.9112	0.3842	14.5269	0.3378	0	0.404	-0.0098	0.5676
	caudal anterior cingulate	frontal	ALS	21.0392	0.277438	21.0226	0.225282	0	0.278	-0.00199288	0.908957
	caudal middle frontal	frontal	ALS	14.0185	0.44833	13.466	0.412494	0	0.4758	0.0112986	0.478131
	cuneus	occipital	ALS	28.6857	0.277268	28.6404	0.233959	0	0.2984	-0.00224619	0.847175
	entorhinal	temporal	ALS	28.2305	0.104055	28.2291	0.0791174	0	0.1154	-0.000532267	0.976146
	frontal pole	frontal	ALS	16.1982	0.0940981	15.8186	0.0707671	0	0.1092	0.0110953	0.653183
	fusiform	temporal	ALS	25.5954	0.109376	20.3469	0.256873	0	0.1044	-0.0333694	0.0515472
	inferior parietal	parietal	ALS	20.5593	0.5481	20.5502	0.486691	0	0.5362	-0.0010891	0.924996
	inferior temporal	temporal	ALS	29.9325	0.187	26.7248	0.26786	0	0.196	-0.0202858	0.11018
	insula	temporal	ALS	26.2625	0.196617	24.2807	0.230344	0	0.2078	-0.0158546	0.21601
	isthmus cingulate	parietal	ALS	12.9676	0.450321	9.19853	0.685886	0	0.4758	-0.0282431	0.0760586
	lateral occipital	occipital	ALS	17.8234	0.766998	17.5907	0.729961	0	0.7634	0.00533535	0.634318
	lateral orbitofrontal	frontal	ALS	39.1592	0.212869	39.0462	0.182634	0	0.2124	0.00336063	0.762883
	lingual	occipital	ALS	45.6119	0.0880871	45.0258	0.0791185	0	0.0924	-0.00806383	0.516746
	medial orbitofrontal	frontal	ALS	2.93531	0.966805	2.93478	0.938384	0	0.9672	0.000379138	0.982215
	middle temporal	temporal	ALS	29.7336	0.234418	26.9881	0.305007	0	0.2548	-0.0190965	0.131252
	paracentral	frontal	ALS	17.0072	0.522611	16.8422	0.465107	0	0.5234	0.00652009	0.689655
	parahippocampal	temporal	ALS	17.6606	0.28093	15.0903	0.37201	0	0.2716	0.0364798	0.144837
	parsopercularis	frontal	ALS	17.9627	0.26463	17.3076	0.240155	0	0.2804	-0.0100347	0.478646
	parsorbitalis	frontal	ALS	21.3823	0.671108	20.8907	0.645163	0	0.6934	0.00803194	0.489954
	parstriangularis	frontal	ALS	20.0908	0.826924	19.3936	0.819388	0	0.818	-0.00670891	0.411339
	pericalcarine	occipital	ALS	57.0234	0.0900351	56.8438	0.0767188	0	0.093	-0.00337356	0.714232
	postcentral	parietal	ALS	12.9525	0.879415	12.6841	0.854345	0	0.8858	-0.00375699	0.610387
	posterior cingulate	parietal	ALS	22.2807	0.270509	21.0894	0.274925	0	0.2642	0.0133736	0.32665
	precentral	frontal	ALS	11.4786	0.779028	10.7671	0.768924	0	0.8298	-0.00491392	0.412201
	precuneus	parietal	ALS	31.6697	0.383047	31.5136	0.341624	0	0.3974	0.00387941	0.707452
	rostral anterior cingulate	frontal	ALS	16.4889	0.489481	16.3115	0.43144	0	0.4784	0.00739754	0.682139
	rostral middle frontal	frontal	ALS	28.018	0.410048	28.0148	0.357729	0	0.4102	-0.000576089	0.957439
	superior frontal	frontal	ALS	13.8253	0.312004	13.0855	0.287773	0	0.3265	-0.0125537	0.447019
	superior parietal	parietal	ALS	28.164	0.253182	26.9733	0.257105	0	0.270667	0.00937542	0.324117
	superior temporal	temporal	ALS	21.9587	0.462357	20.9823	0.460029	0	0.4334	0.0137489	0.334332
	supramarginal	parietal	ALS	11.1297	0.9194	10.8587	0.900256	0	0.924	0.00461287	0.609038
	temporal pole	temporal	ALS	12.0035	0.28482	11.8771	0.220325	0	0.293	-0.00562003	0.763986
	transverse temporal	temporal	ALS	17.4705	0.355799	17.071	0.314638	0	0.3738	-0.00960812	0.562342

## Sheet: Table S3
	Table S3. Results of sensitivity analysis for causal effect of cortical thickness (not adjusted for the respective global measures) on amyotrophic lateral sclerosis (ALS)
	Exposure	Lobe	Outcome	Heterogeneity						Pleiotropy
				IVW_Q	IVW_Q_P	MR Egger_Q	MR Egger_Q_P	MR PRESSO_Outlier	MR PRESSO_P_global_test	Egger_intercept	pleiotropy_P
	bankssts	temporal	ALS	16.0861	0.2445	15.9195	0.1949	0	0.255	0.005	0.7207
	caudal anterior cingulate	frontal	ALS	24.4923	0.2215	24.0115	0.1957	0	0.231	-0.0074	0.5446
	caudal middle frontal	frontal	ALS	21.6779	0.2465	20.8616	0.2325	0	0.2594	0.0111	0.426
	cuneus	occipital	ALS	39.5104	0.0435	36.6378	0.0624	0	0.0475	-0.0197	0.1738
	entorhinal	temporal	ALS	11.6902	0.7023	11.6048	0.638	0	0.7179	0.0037	0.7744
	frontal pole	frontal	ALS	23.3718	0.1041	21.2179	0.13	0	0.1134	0.0215	0.2361
	fusiform	temporal	ALS	20.3983	0.0401	19.5853	0.0334	0	0.057	0.0154	0.5338
	inferior parietal	parietal	ALS	39.5392	0.1141	38.6362	0.1088	0	0.1079	0.0085	0.417
	inferior temporal	temporal	ALS	45.9819	0.0521	43.5384	0.0668	0	0.0509	-0.0169	0.1968
	insula	temporal	ALS	21.7105	0.1156	21.7101	0.0847	0	0.1201	0.0003	0.9871
	isthmus cingulate	parietal	ALS	35.0334	0.0024	33.2719	0.0026	0	0.004	0.0249	0.4037
	lateral occipital	occipital	ALS	21.5938	0.4843	20.5034	0.4986	0	0.5035	0.0132	0.3082
	lateral orbitofrontal	frontal	ALS	17.147	0.14415	16.9257	0.110093	0	0.186	-0.0116719	0.711716
	lingual	occipital	ALS	25.5257	0.3776	25.4099	0.3295	0	0.3691	-0.0037	0.749
	medial orbitofrontal	frontal	ALS	16.9359	0.2022	16.1162	0.1859	0	0.205	-0.0168	0.4497
	middle temporal	temporal	ALS	16.6428	0.676	16.4829	0.6248	0	0.6703	0.0051	0.6937
	paracentral	frontal	ALS	6.8752	0.809	6.5613	0.7661	0	0.8295	0.0096	0.5876
	parahippocampal	temporal	ALS	13.7324	0.7463	13.6365	0.6926	0	0.7496	0.0047	0.7605
	parsopercularis	frontal	ALS	32.2997	0.0289	31.9976	0.022	0	0.033	-0.0056	0.685
	parsorbitalis	frontal	ALS	2.2401	0.6916	2.1947	0.5329	0	0.7326	0.004	0.8447
	parstriangularis	frontal	ALS	26.8711	0.0599	26.6843	0.0451	0	0.0748	-0.0055	0.7422
	pericalcarine	occipital	ALS	24.3343	0.0824	23.3753	0.0764	0	0.0863	0.0167	0.4449
	postcentral	parietal	ALS	18.3454	0.3673	16.523	0.417	0	0.413	-0.0107	0.0081
	posterior cingulate	parietal	ALS	42.7036	0.0622	42.7436	0.078	0	0.0798	-0.002	0.868
	precentral	frontal	ALS	21.6013	0.4838	19.3768	0.5609	0	0.4915	0.0161	0.1507
	precuneus	parietal	ALS	15.4518	0.6307	15.0368	0.5928	0	0.6451	-0.0086	0.5283
	rostral anterior cingulate	frontal	ALS	19.6262	0.2937	13.984	0.5999	0	0.2975	0.0246	0.0303
	rostral middle frontal	frontal	ALS	24.0344	0.0453	23.9197	0.0318	0	0.0518	-0.0043	0.0172
	superior frontal	frontal	ALS	10.8693	0.7618	10.2069	0.7469	0	0.7616	-0.0133	0.4293
	superior parietal	parietal	ALS	16.098	0.8109	13.7461	0.8802	0	0.8053	0.0176	0.14
	superior temporal	temporal	ALS	23.9933	0.1196	23.2558	0.107	0	0.129	0.0131	0.4865
	supramarginal	parietal	ALS	31.6346	0.0637	29.8352	0.0725	0	0.0641	0.0206	0.2851
	temporal pole	temporal	ALS	15.1815	0.3658	14.8703	0.3155	0	0.3721	-0.0079	0.6107
	transverse temporal	temporal	ALS	12.7687	0.6201	7.9738	0.8906	0	0.5995	0.0349	0.0459
	whole cortex	global	ALS	22.938	0.688341	21.4072	0.720653	0	0.681	0.0153866	0.227053

## Sheet: Table S4
	Table S4. Results of sensitivity analysis for causal effect of cortical thickness (adjusted for the respective global measures) on amyotrophic lateral sclerosis (ALS)
	Exposure	Lobe	Outcome	Heterogeneity				Pleiotropy
				IVW_Q	IVW_Q_P	MR Egger_Q	MR Egger_Q_P	MR PRESSO_Outlier	MR PRESSO_P_global_test	Egger_intercept	pleiotropy_P
	bankssts	temporal	ALS	7.38215	0.496018	6.31901	0.503032	0	0.4178	0.0244297	0.336804
	caudal anterior cingulate	frontal	ALS	10.1296	0.604596	9.36762	0.588	0	0.5804	0.0137871	0.401376
	caudal middle frontal	frontal	ALS	17.2597	0.303579	14.4854	0.414206	0	0.3134	0.0226496	0.123807
	cuneus	occipital	ALS	9.50783	0.391776	6.32501	0.610876	0	0.4028	0.0265659	0.112255
	entorhinal	temporal	ALS	14.9637	0.243426	12.9841	0.294363	0	0.2616	0.0227617	0.221834
	frontal pole	frontal	ALS	7.75048	0.859468	7.60534	0.815162	0	0.828	0.00684112	0.709888
	fusiform	temporal	ALS	8.74333	0.364409	7.9076	0.340812	0	0.396	-0.0168175	0.418203
	inferior parietal	parietal	ALS	12.3724	0.416256	7.26876	0.77692	0	0.4144	-0.0252476	0.045162
	inferior temporal	temporal	ALS	16.4783	0.224263	15.958	0.193165	0	0.236	0.0129269	0.543368
	insula	temporal	ALS	11.4879	0.830108	11.4569	0.780441	0	0.8342	-0.00262426	0.862606
	isthmus cingulate	parietal	ALS	28.5023	0.0980311	26.3513	0.120695	0	0.0932	0.0223589	0.228132
	lateral occipital	occipital	ALS	22.8008	0.0441295	22.7833	0.0296226	0	0.056	-0.00190991	0.925135
	lateral orbitofrontal	frontal	ALS	3.32132	0.853773	2.93606	0.816828	0	0.8712	0.0109502	0.557629
	lingual	occipital	ALS	17.4902	0.73575	13.9389	0.872209	0	0.7388	0.0268289	0.0734166
	medial orbitofrontal	frontal	ALS	1.20713	0.990762	1.0914	0.981909	0	0.989667	-0.00680472	0.745312
	middle temporal	temporal	ALS	15.2214	0.363192	12.8524	0.459274	0	0.3932	0.0339522	0.147751
	paracentral	frontal	ALS	16.0348	0.247256	14.6535	0.260935	0	0.2662	-0.0288502	0.308459
	parahippocampal	temporal	ALS	20.3289	0.314613	20.1622	0.266016	0	0.3224	0.00577494	0.712424
	parsopercularis	frontal	ALS	17.5615	0.227486	16.571	0.219664	0	0.242	-0.015902	0.394049
	parsorbitalis	frontal	ALS	16.5097	0.222695	16.5091	0.169015	0	0.2374	0.000440541	0.983054
	parstriangularis	frontal	ALS	6.93802	0.959347	6.30969	0.958072	0	0.958	0.00984999	0.441195
	pericalcarine	occipital	ALS	8.46892	0.301189	3.73388	0.712637	0	0.337333	0.027918	0.0748048
	postcentral	parietal	ALS	28.2737	0.166787	28.0391	0.139047	0	0.2204	0.00306035	0.679327
	posterior cingulate	parietal	ALS	18.9996	0.328555	18.7651	0.281031	0	0.3452	0.00654598	0.660764
	precentral	frontal	ALS	27.7447	0.0480112	18.607	0.289566	0	0.0562	0.0349324	0.0127595
	precuneus	parietal	ALS	25.6594	0.107804	18.5471	0.35514	0	0.1194	-0.0315291	0.0205718
	rostral anterior cingulate	frontal	ALS	9.81371	0.547218	9.67764	0.469216	0	0.5342	-0.00539257	0.719913
	rostral middle frontal	frontal	ALS	11.1255	0.267207	10.2685	0.246682	0	0.2838	0.0150221	0.43754
	superior frontal	frontal	ALS	20.0078	0.129894	19.0851	0.120489	0	0.1318	-0.0104277	0.442117
	superior parietal	parietal	ALS	18.9062	0.0627973	9.28572	0.50522	0	0.0718	-0.0576688	0.0112182
	superior temporal	temporal	ALS	20.5632	0.30202	19.9323	0.277709	0	0.278	0.00939694	0.473204
	supramarginal	parietal	ALS	16.243	0.0928836	14.0492	0.120586	0	0.0992	0.0356735	0.266181
	temporal pole	temporal	ALS	15.0986	0.178025	14.4069	0.155229	0	0.1828	0.0132681	0.50412
	transverse temporal	temporal	ALS	4.48423	0.811009	3.41599	0.844042	0	0.8055	0.0221616	0.335725

## Sheet: Table S5
	Table S5. Results of sensitivity analysis for causal effect of subcortical volumes on amyotrophic lateral sclerosis (ALS)
	Exposure	Outcome	Heterogeneity						Pleiotropy
			IVW_Q	IVW_Q_P	MR Egger_Q	MR Egger_Q_P	MR PRESSO_Outlier	MR PRESSO_P_global_test	Egger_intercept	pleiotropy_P
	ICV	ALS	16.3272	0.0906423	14.9218	0.0931068	0	0.1276	0.0205608	0.381236
	Amygdala	ALS	4.98101	0.759604	4.07047	0.771625	0	0.7774	0.0137429	0.371755
	Caudate	ALS	13.4146	0.570306	13.1263	0.516603	0	0.5598	0.00584348	0.599737
	Hippocampus	ALS	10.6361	0.38656	10.5855	0.305194	0	0.4108	-0.00323144	0.840255
	Pallidum	ALS	1.33037	0.514178	0.632742	0.426351	/	/	0.0408688	0.556999
	Putamen	ALS	17.9334	0.327814	17.8126	0.272644	0	0.3444	-0.00527159	0.754243
	Thalamus	ALS	10.937	0.53433	8.56474	0.661999	0	0.5446	0.0196698	0.15177

## Sheet: Table S6
	Table S6. Results of sensitivity analysis for causal effect of amyotrophic lateral sclerosis (ALS) on cortical surface area (not adjusted for the respective global measures)
	Exposure	Outcome	Lobe	Heterogeneity						Pleiotropy
				IVW_Q	IVW_Q_P	MR Egger_Q	MR Egger_Q_P	MR PRESSO_Outlier	MR PRESSO_P_global_test	Egger_intercept	pleiotropy_P
	ALS	bankssts	temporal	3.12828	0.536593	3.12824	0.372273	0	0.5274	0.0124221	0.995522
	ALS	caudal anterior cingulate	frontal	3.64926	0.455549	2.22841	0.526373	0	0.5516	-2.112	0.318961
	ALS	caudal middle frontal	frontal	8.51532	0.0744243	8.00761	0.0458547	0	0.1794	3.56956	0.692221
	ALS	cuneus	occipital	7.25317	0.123099	7.2529	0.0642593	0	0.212	0.0450478	0.992249
	ALS	entorhinal	temporal	3.23755	0.518888	2.91157	0.405462	0	0.5976	0.580314	0.608001
	ALS	frontal pole	frontal	4.40648	0.353782	3.79836	0.284077	0	0.3884	-0.370292	0.538119
	ALS	fusiform	temporal	2.08381	0.720348	2.01654	0.56898	0	0.793	1.37989	0.812143
	ALS	inferior parietal	parietal	1.58745	0.811046	0.896029	0.826386	0	0.8482	-7.40473	0.466679
	ALS	inferior temporal	temporal	1.97411	0.740521	1.96283	0.580157	0	0.8198	-0.634801	0.922133
	ALS	insula	temporal	6.56674	0.160633	5.06281	0.167255	0	0.2602	-4.20417	0.414805
	ALS	isthmus cingulate	parietal	2.59691	0.62737	1.98981	0.574524	0	0.7118	-1.69198	0.492698
	ALS	lateral occipital	occipital	4.67461	0.322342	3.88622	0.274015	0	0.374	-6.77972	0.492206
	ALS	lateral orbitofrontal	frontal	5.44034	0.245023	2.9367	0.401487	0	0.3594	-6.42588	0.211734
	ALS	lingual	occipital	2.72024	0.605677	2.18727	0.53446	0	0.623	-3.98811	0.518202
	ALS	medial orbitofrontal	frontal	10.002	0.0403937	5.98859	0.112167	0	0.1368	-6.02063	0.251233
	ALS	middle temporal	temporal	1.57751	0.812828	1.36505	0.713748	0	0.7606	-2.55691	0.676202
	ALS	paracentral	frontal	5.41273	0.247507	5.3293	0.149213	0	0.2912	-0.788245	0.842325
	ALS	parahippocampal	temporal	1.99079	0.737453	1.64335	0.649601	0	0.8118	0.794011	0.597012
	ALS	parsopercularis	frontal	3.45597	0.484604	1.67871	0.641677	0	0.4848	-4.13923	0.274681
	ALS	parsorbitalis	frontal	6.80531	0.146542	5.60639	0.132412	0	0.2378	-1.27851	0.481716
	ALS	parstriangularis	frontal	3.95124	0.412645	2.01004	0.570326	0	0.4562	-3.85289	0.257824
	ALS	pericalcarine	occipital	3.11809	0.538261	3.04069	0.385394	0	0.6338	-0.923749	0.800225
	ALS	postcentral	parietal	5.54984	0.235383	4.63405	0.200641	0	0.3466	-6.24141	0.497388
	ALS	posterior cingulate	parietal	7.63257	0.106004	5.6286	0.131146	0	0.1996	-3.18462	0.377385
	ALS	precentral	frontal	5.91031	0.205947	5.89978	0.116589	0	0.2958	0.732154	0.946275
	ALS	precuneus	parietal	3.93697	0.414604	2.96279	0.397398	0	0.487	-6.41624	0.39641
	ALS	rostral anterior cingulate	frontal	4.77821	0.310821	4.22431	0.23824	0	0.3186	-1.4179	0.575022
	ALS	rostral middle frontal	frontal	7.256	0.122963	6.99392	0.072092	0	0.2148	5.16302	0.759483
	ALS	superior frontal	frontal	11.3672	0.0227331	10.3269	0.0159823	0	0.11	-11.2078	0.620785
	ALS	superior parietal	parietal	8.03819	0.0901891	6.70462	0.081933	0	0.1848	-9.92476	0.496111
	ALS	superior temporal	temporal	4.76994	0.311728	4.50247	0.21207	0	0.3144	-2.96374	0.701338
	ALS	supramarginal	parietal	8.91483	0.0632639	6.75494	0.0801329	0	0.1404	-10.3179	0.399602
	ALS	temporal pole	temporal	0.615308	0.961348	0.272099	0.965188	0	0.953	-0.444255	0.599141
	ALS	transverse temporal	temporal	10.1477	0.0380125	9.38746	0.0245593	0	0.116	-0.784277	0.65591
	ALS	whole cortex	global	8.32991	0.0802139	7.31012	0.0626433	0	0.180667	-211.659	0.563767

## Sheet: Table S7
	Table S7. Results of sensitivity analysis for causal effect of amyotrophic lateral sclerosis (ALS) on cortical surface area (adjusted for the respective global measures)
	Exposure	Outcome	Lobe	Heterogeneity						Pleiotropy
				IVW_Q	IVW_Q_P	MR Egger_Q	MR Egger_Q_P	MR PRESSO_Outlier	MR PRESSO_P_global_test	Egger_intercept	pleiotropy_P
	ALS	bankssts	temporal	3.39393	0.494188	3.2575	0.353602	0	0.5968	0.597911	0.746436
	ALS	caudal anterior cingulate	frontal	1.78116	0.775928	0.45706	0.928219	0	0.8186	-1.66243	0.333256
	ALS	caudal middle frontal	frontal	8.769	0.0671399	6.93922	0.0738606	0	0.174	5.15967	0.439298
	ALS	cuneus	occipital	1.96296	0.742572	1.66763	0.644155	0	0.765	1.18712	0.624607
	ALS	entorhinal	temporal	3.04055	0.551063	2.39159	0.495202	0	0.5086	0.735856	0.479419
	ALS	frontal pole	frontal	5.51198	0.238679	5.34332	0.148316	0	0.273	-0.176793	0.778417
	ALS	fusiform	temporal	4.01957	0.403364	2.38224	0.496949	0	0.414	4.62909	0.290679
	ALS	inferior parietal	parietal	5.58296	0.232533	5.58296	0.13376	0	0.2814	-0.00410603	0.999642
	ALS	inferior temporal	temporal	2.21322	0.69661	1.44985	0.693892	0	0.638	3.591	0.446583
	ALS	insula	temporal	2.01078	0.733777	0.96077	0.810743	0	0.802	-2.52854	0.380915
	ALS	isthmus cingulate	parietal	1.11985	0.89111	0.784016	0.853286	0	0.8446	-0.961663	0.602896
	ALS	lateral occipital	occipital	1.82213	0.768431	1.17445	0.759138	0	0.8142	-4.38954	0.479815
	ALS	lateral orbitofrontal	frontal	1.8276	0.76743	0.207652	0.976345	0	0.8314	-3.38923	0.292782
	ALS	lingual	occipital	1.06486	0.899806	1.01952	0.796528	0	0.9346	-0.932885	0.845027
	ALS	medial orbitofrontal	frontal	6.7768	0.148164	3.21566	0.359554	0	0.2448	-3.72927	0.16587
	ALS	middle temporal	temporal	2.19326	0.700263	1.96338	0.580043	0	0.7738	1.69606	0.664393
	ALS	paracentral	frontal	2.74425	0.601493	2.73683	0.434005	0	0.5094	0.184991	0.936771
	ALS	parahippocampal	temporal	0.813455	0.936635	0.480008	0.923261	0	0.916	0.641561	0.604123
	ALS	parsopercularis	frontal	4.83116	0.305064	3.02988	0.387041	0	0.4078	-3.41804	0.274003
	ALS	parsorbitalis	frontal	1.69154	0.792254	0.319302	0.956358	0	0.8268	-1.04839	0.326001
	ALS	parstriangularis	frontal	2.53124	0.63905	0.889316	0.828005	0	0.7238	-3.02769	0.290127
	ALS	pericalcarine	occipital	0.499981	0.973503	0.497414	0.919459	0	0.9754	0.147092	0.96277
	ALS	postcentral	parietal	3.45219	0.485184	3.44322	0.328201	0	0.4722	0.389637	0.935115
	ALS	posterior cingulate	parietal	7.35565	0.118245	5.80359	0.121567	0	0.2084	-2.06619	0.43641
	ALS	precentral	frontal	2.49513	0.645508	0.338138	0.952703	0	0.7292	7.10428	0.23824
	ALS	precuneus	parietal	1.09837	0.894531	0.595602	0.897439	0	0.9172	-2.9271	0.529425
	ALS	rostral anterior cingulate	frontal	2.8462	0.583884	2.41803	0.490287	0	0.5298	-0.917678	0.559576
	ALS	rostral middle frontal	frontal	5.6274	0.228756	1.49534	0.683347	0	0.356	11.833	0.134986
	ALS	superior frontal	frontal	4.65383	0.324695	4.11951	0.248845	0	0.362	-4.25464	0.576978
	ALS	superior parietal	parietal	1.78184	0.775803	1.50051	0.682152	0	0.6848	-3.1341	0.632584
	ALS	superior temporal	temporal	4.27692	0.369825	3.81633	0.281992	0	0.4314	2.32208	0.589796
	ALS	supramarginal	parietal	3.37082	0.49779	1.24222	0.742897	0	0.6214	-6.91568	0.240666
	ALS	temporal pole	temporal	0.988717	0.911502	0.974341	0.80746	0	0.9254	-0.0827599	0.912143
	ALS	transverse temporal	temporal	5.62322	0.229109	5.05048	0.168138	0	0.3278	-0.557078	0.600661

## Sheet: Table S8
	Table S8. Results of sensitivity analysis for causal effect of amyotrophic lateral sclerosis (ALS) on cortical thickness (not adjusted for the respective global measures)
	Exposure	Outcome	Lobe	Heterogeneity						Pleiotropy
				IVW_Q	IVW_Q_P	MR Egger_Q	MR Egger_Q_P	MR PRESSO_Outlier	MR PRESSO_P_global_test	Egger_intercept	pleiotropy_P
	ALS	bankssts	temporal	5.08119	0.279068	3.20921	0.360479	0	0.3494	0.00316336	0.277681
	ALS	caudal anterior cingulate	frontal	1.62647	0.804026	1.47948	0.687015	0	0.7462	-0.0012008	0.726978
	ALS	caudal middle frontal	frontal	1.59688	0.660097	1.45741	0.482534	0	0.596333	0.000874794	0.744677
	ALS	cuneus	occipital	3.55474	0.469604	0.372836	0.945795	0	0.5856	0.00326335	0.17246
	ALS	entorhinal	temporal	2.58928	0.628722	2.38445	0.496536	0	0.6732	-0.00217181	0.681569
	ALS	frontal pole	frontal	3.72001	0.445222	1.67285	0.642986	0	0.4858	0.00516317	0.24787
	ALS	fusiform	temporal	4.49917	0.342646	1.61273	0.656507	0	0.435	0.00340654	0.18789
	ALS	inferior parietal	parietal	3.17756	0.528563	0.973029	0.807778	0	0.63	0.00272439	0.234273
	ALS	inferior temporal	temporal	7.56713	0.108785	5.87788	0.117705	0	0.2032	0.00297207	0.421621
	ALS	insula	temporal	3.77609	0.437156	1.2644	0.737604	0	0.514	0.00341567	0.211179
	ALS	isthmus cingulate	parietal	1.2118	0.876151	0.852397	0.836898	0	0.909	0.00166343	0.591091
	ALS	lateral occipital	occipital	3.57576	0.466453	2.75802	0.430457	0	0.5662	0.00176138	0.4325
	ALS	lateral orbitofrontal	frontal	1.95538	0.743965	1.70103	0.636706	0	0.6908	0.00108057	0.648734
	ALS	lingual	occipital	3.88745	0.421452	1.34921	0.717483	0	0.4824	0.00266439	0.209369
	ALS	medial orbitofrontal	frontal	4.59756	0.331136	3.87304	0.275504	0	0.3872	0.0018345	0.508165
	ALS	middle temporal	temporal	6.96097	0.137965	0.649124	0.8851	0	0.255	0.00575958	0.0867589
	ALS	paracentral	frontal	5.38921	0.249641	3.61257	0.306452	0	0.3534	0.00288082	0.311384
	ALS	parahippocampal	temporal	2.21377	0.69651	2.11989	0.5479	0	0.7694	0.00125949	0.779336
	ALS	parsopercularis	frontal	2.18384	0.701989	0.451977	0.929308	0	0.7304	0.00260465	0.279697
	ALS	parsorbitalis	frontal	3.63288	0.457963	2.94793	0.399723	0	0.4112	-0.00219812	0.468576
	ALS	parstriangularis	frontal	4.95912	0.291517	4.95381	0.175211	0	0.3988	-0.000153876	0.958313
	ALS	pericalcarine	occipital	2.58195	0.630023	1.25785	0.739166	0	0.6608	0.00192439	0.333255
	ALS	postcentral	parietal	7.62224	0.106438	3.24481	0.355398	0	0.2312	0.00378742	0.137749
	ALS	posterior cingulate	parietal	1.1656	0.883729	0.98591	0.804661	0	0.854	0.000897407	0.700199
	ALS	precentral	frontal	1.88561	0.756787	1.58908	0.661867	0	0.6904	0.0011634	0.623934
	ALS	precuneus	parietal	2.15806	0.706715	0.472009	0.924996	0	0.7348	0.00239064	0.284926
	ALS	rostral anterior cingulate	frontal	2.52164	0.640765	2.28152	0.516071	0	0.6446	0.00144606	0.657717
	ALS	rostral middle frontal	frontal	0.721761	0.948619	0.721368	0.868167	0	0.9544	-3.61262e-05	0.985433
	ALS	superior frontal	frontal	5.21374	0.266061	3.0437	0.384936	0	0.3076	0.00316531	0.239783
	ALS	superior parietal	parietal	4.42119	0.351995	1.76331	0.622952	0	0.4198	0.00317318	0.201532
	ALS	superior temporal	temporal	7.30033	0.120843	0.934851	0.81701	0	0.2184	0.0058167	0.0859508
	ALS	supramarginal	parietal	3.19112	0.526367	2.73394	0.43449	0	0.623	0.00133862	0.547407
	ALS	temporal pole	temporal	4.6475	0.325414	4.53647	0.20906	0	0.3922	0.00143837	0.803992
	ALS	transverse temporal	temporal	6.91709	0.140335	1.54644	0.671593	0	0.229	0.0069241	0.103323
	ALS	whole cortex	global	1.80675	0.771247	0.567749	0.903774	0	0.781	0.00163795	0.346825

## Sheet: Table S9
	Table S9. Results of sensitivity analysis for causal effect of amyotrophic lateral sclerosis (ALS) on cortical thickness (adjusted for the respective global measures)
	Exposure	Outcome	Lobe	Heterogeneity						Pleiotropy
				IVW_Q	IVW_Q_P	MR Egger_Q	MR Egger_Q_P	MR PRESSO_Outlier	MR PRESSO_P_global_test	Egger_intercept	pleiotropy_P
	ALS	bankssts	temporal	3.0801	0.544512	2.73376	0.434521	0	0.5572	0.00106533	0.597564
	ALS	caudal anterior cingulate	frontal	2.10815	0.715875	1.1218	0.771814	0	0.7094	-0.00294269	0.393843
	ALS	caudal middle frontal	frontal	3.38769	0.49516	3.30695	0.346676	0	0.4502	-0.000412665	0.804226
	ALS	cuneus	occipital	1.20958	0.876518	0.220616	0.974195	0	0.8964	0.00161319	0.393296
	ALS	entorhinal	temporal	3.18326	0.527638	2.5707	0.46265	0	0.6088	-0.00360914	0.49092
	ALS	frontal pole	frontal	4.46709	0.346468	3.64949	0.301885	0	0.3466	0.00284373	0.472392
	ALS	fusiform	temporal	1.93923	0.746936	1.29898	0.729375	0	0.7944	0.00119317	0.482122
	ALS	inferior parietal	parietal	2.67551	0.613506	2.67517	0.444463	0	0.6046	2.10622e-05	0.986416
	ALS	inferior temporal	temporal	6.7721	0.148433	6.75502	0.0801298	0	0.2242	0.000215375	0.936083
	ALS	insula	temporal	1.89246	0.75553	0.643474	0.886412	0	0.8118	0.00201676	0.345181
	ALS	isthmus cingulate	parietal	1.21025	0.876408	1.1965	0.753844	0	0.8808	0.000290978	0.914066
	ALS	lateral occipital	occipital	5.88352	0.208017	5.88007	0.117593	0	0.2748	7.69848e-05	0.96914
	ALS	lateral orbitofrontal	frontal	1.53867	0.819769	1.49319	0.683842	0	0.8012	-0.000352805	0.844795
	ALS	lingual	occipital	1.13156	0.889232	0.444064	0.930997	0	0.8906	0.00120421	0.467826
	ALS	medial orbitofrontal	frontal	2.3486	0.671936	2.31019	0.510571	0	0.6496	0.000384213	0.857157
	ALS	middle temporal	temporal	5.33749	0.254388	3.46566	0.325243	0	0.3252	0.00221871	0.292736
	ALS	paracentral	frontal	6.44223	0.168467	6.28368	0.0985955	0	0.2812	0.000648244	0.801077
	ALS	parahippocampal	temporal	2.42343	0.658397	2.41736	0.490412	0	0.7356	-0.000307217	0.942774
	ALS	parsopercularis	frontal	0.687726	0.952834	0.502163	0.918416	0	0.973	0.000574729	0.69571
	ALS	parsorbitalis	frontal	4.81139	0.307203	1.71594	0.633396	0	0.3718	-0.00379188	0.176744
	ALS	parstriangularis	frontal	14.1739	0.00267778	14.152	0.000845127	/	/	0.0093832	0.960757
	ALS	pericalcarine	occipital	1.15886	0.884825	0.968154	0.808957	0	0.8778	0.000656339	0.691853
	ALS	postcentral	parietal	6.32953	0.175853	3.89802	0.272689	0	0.2952	0.00205036	0.264779
	ALS	posterior cingulate	parietal	3.11039	0.539525	3.02378	0.387973	0	0.4854	-0.000527199	0.78853
	ALS	precentral	frontal	3.2532	0.516382	2.05096	0.561897	0	0.58	-0.0014694	0.353006
	ALS	precuneus	parietal	0.545201	0.968954	0.480395	0.923177	0	0.9738	0.000296514	0.815507
	ALS	rostral anterior cingulate	frontal	1.90043	0.754066	1.89737	0.593979	0	0.7648	-0.000145561	0.95936
	ALS	rostral middle frontal	frontal	7.58088	0.108195	4.81015	0.186239	0	0.2048	-0.00215734	0.280125
	ALS	superior frontal	frontal	3.32178	0.505489	3.19967	0.361852	0	0.4292	0.000457527	0.757392
	ALS	superior parietal	parietal	2.99855	0.558069	2.32693	0.507381	0	0.59	0.000949094	0.472536
	ALS	superior temporal	temporal	5.49268	0.240373	3.08689	0.378421	0	0.3664	0.00251608	0.22372
	ALS	supramarginal	parietal	6.98754	0.136548	6.26433	0.0994348	0	0.2344	-0.000969196	0.59756
	ALS	temporal pole	temporal	6.19511	0.185043	6.06105	0.108678	0	0.28	-0.00144995	0.813376
	ALS	transverse temporal	temporal	4.08819	0.394203	0.698211	0.873625	0	0.4674	0.00479807	0.162845

[truncated: 1 more sheets: Table S10]
