# Supplementary material for: Evidence based on Mendelian randomization and colocalization analysis strengthens causal relationships between structural changes in specific brain regions and risk of amyotrophic lateral sclerosis
Source: Front Neurosci. 2024 Mar 5;18:1333782. doi: 10.3389/fnins.2024.1333782 (PMC10948422; doi:10.3389/fnins.2024.1333782)
Supplement: Supplementary file 4 [file Table_4.XLSX]

## Sheet: Sheet1
	Table S1 Sensitivity analysis of the significant and nominally significant forward MR results
	Exposure	Lobe	Outcome	I2GX	Heterogeneity						Pleiotropy
					IVW_Q	IVW_Q_P	MR Egger_Q	MR Egger_Q_P	MR PRESSO_Outlier	MR PRESSO_P_global_test	Egger_intercept	pleiotropy_P
	Surface area (not adjusted for the respective global measures)
	Lingual	Occipital	ALS	0.7567	23.721	0.819026	23.721	0.6705	0	0.815	0.00274242	0.794795
	Parahippocampal	Temporal	ALS	0.41158	12.5695	0.481584	11.6331	0.475578	0	0.499667	-0.0181679	0.352293
	Pericalcarine	Occipital	ALS	0.70689	70.3229	0.0305	69.1117	0.0306	0	0.0333	-0.0073	0.3586
	Surface area (adjusted for the respective global measures)
	Lingual	Occipital	ALS	0.491	45.6119	0.0880871	45.0258	0.0791185	0	0.0924	-0.00806383	0.516746
	Middle temporal	Temporal	ALS	0.6227	29.7336	0.234418	26.9881	0.305007	0	0.2548	-0.0190965	0.131252
	Thickness (not adjusted for the respective global measures)
	Caudal anterior cingulate	Frontal	ALS	0.7287	24.4923	0.2215	24.0115	0.1957	0	0.231	-0.0074	0.5446
	Frontal pole	Frontal	ALS	0.6778	23.3718	0.1041	21.2179	0.13	0	0.1134	0.0215	0.2361
	Fusiform	Temporal	ALS	0.3515	20.3983	0.0401	19.5853	0.0334	0	0.057	0.0154	0.5338
	Inferior temporal	Temporal	ALS	0.5361	45.9819	0.0521	43.5384	0.0668	0	0.0509	-0.0169	0.1968
	Lateral occipital
	Lateral orbitofrontal	Frontal	ALS	0.4943	17.147	0.14415	16.9257	0.110093	0	0.186	-0.0116719	0.711716
	Pars orbitalis	Frontal	ALS	0.79009	2.2401	0.6916	2.1947	0.5329	0	0.7326	0.004	0.8447
	Pars triangularis	Frontal	ALS	0.6219	26.8711	0.0599	26.6843	0.0451	0	0.0748	-0.0055	0.7422
	Thickness (adjusted for the respective global measures)
	Lateral orbitofrontal	Frontal	ALS	0.6244	3.32132	0.853773	2.93606	0.816828	0	0.8712	0.0109502	0.557629
	Pericalcarine	Occipital	ALS	0.4056	8.46892	0.301189	3.73388	0.712637	0	0.337333	0.027918	0.0748048
	Table S2 Sensitivity analysis of the significant and nominally significant reverse MR results
	Exposure	Outcome	Lobe	I2GX	Heterogeneity						Pleiotropy
					IVW_Q	IVW_Q_P	MR Egger_Q	MR Egger_Q_P	MR PRESSO_Outlier	MR PRESSO_P_global_test	Egger_intercept	pleiotropy_P
		Thickness (not adjusted for the respective global measures)
	ALS	Caudal middle frontal	Frontal	0.89253	1.59688	0.660097	1.45741	0.482534	0	0.596333	0.000874794	0.744677
	ALS	Inferior parietal	Parietal	0.89253	3.17756	0.528563	0.973029	0.807778	0	0.63	0.00272439	0.234273
	ALS	Medial orbitofrontal	Frontal	0.89253	4.59756	0.331136	3.87304	0.275504	0	0.3872	0.0018345	0.508165
		Thickness (adjusted for the respective global measures)
	ALS	Bankssts	Temporal	0.89253	3.0801	0.544512	2.73376	0.434521	0	0.5572	0.00106533	0.597564
	ALS	Superior temporal	Temporal	0.89253	5.49268	0.240373	3.08689	0.378421	0	0.3664	0.00251608	0.22372
